# Supplementary material for: Crystal structure and Hirshfeld surface analysis of 2-(4-bromo­phen­yl)-4-methyl-6-oxo-1-phenyl-1,6-di­hydro­pyridine-3-carbo­nitrile
Source: Acta Crystallogr E Crystallogr Commun. 2022 Jul 5;78(Pt 8):761–5. doi: 10.1107/S2056989022006466 (PMC9361383; doi:10.1107/S2056989022006466)
Supplement: Supplementary file 1 [file e-78-00761-sup1.cif]

##############################################################################
#                                                                            #
# This CIF contains the data in a paper accepted for publication in          #
# Acta Crystallographica Section E. It conforms to the requirements of       #
# Notes for Authors for Acta Crystallographica Section E, and has been       #
# peer reviewed under the auspices of the IUCr Commission on Journals.       #
#                                                                            #
# Full details of the Crystallographic Information File format               #
# are given in the paper "The Crystallographic Information File (CIF):       #
# a New Standard Archive File for Crystallography" by S. R. Hall, F. H.      #
# Allen and I. D. Brown [Acta Cryst. (1991), A47, 655-685].                  #
#                                                                            #
# The current version of the core CIF dictionary is obtainable from          #
# ftp://ftp.iucr.org/pub/cif_core.dic.                                       #
#                                                                            #
# Software is freely available for graphical display of the structure(s)     #
# in this CIF. For information consult the CIF software page                 #
# http://www.iucr.org/resources/cif/software.                                #
#                                                                            #
# This file may be used for bona fide research purposes within the           #
# scientific community so long as proper attribution is given to the journal # 
# article from which it was obtained.                                        #
#                                                                            #
##############################################################################
data_I
_audit_creation_method     SHELXL-2013
_journal_date_recd_electronic     2022-06-15
_journal_date_accepted     2022-06-22
_journal_name_full     'Acta Crystallographica, Section E'
_journal_year     2022
_journal_volume     78
_journal_issue      8
_journal_page_first     0
_journal_page_last     0
_journal_paper_category     GO
_journal_paper_doi     10.1107/S2056989022006466
_journal_coeditor_code     VM2267
_publ_contact_author_name     'Ajaya Bhattarai'
_publ_contact_author_address
;
Department of Chemistry,
M.M.A.M.C (Tribhuvan University) Biratnagar,
Nepal
;
_publ_contact_author_email     'ajaya.bhattarai@mmamc.tu.edu.np'
_publ_contact_author_fax     ?
_publ_contact_author_phone     ?
_publ_section_title
;
Crystal structure and Hirshfeld surface analysis of
2-(4-bromophenyl)-4-methyl-6-oxo-1-phenyl-1,6-dihydropyridine-3-carbonitrile
;
_publ_section_title_footnote     .
loop_
    _publ_author_name
    _publ_author_address
    'Farid N. Naghiyev'
;
Department of Chemistry,
Baku State University,
Z. Khalilov str. 23, Az, 1148 Baku, Azerbaijan
;
    'Victor N. Khrustalev'
;
Peoples' Friendship University of Russia (RUDN University),
Miklukho-Maklay St.
6, Moscow, 117198
Russian Federation
N. D. Zelinsky Institute of Organic Chemistry RAS,
Leninsky Prosp. 47, Moscow, 119991
Russian Federation
;
    'Ekaterina V. Dobrokhotova'
;
N. D. Zelinsky Institute of Organic Chemistry RAS,
Leninsky Prosp. 47, Moscow,
119991, Russian Federation
;
    'Akkurt, Mehmet'
;
Department of Physics,
Faculty of Sciences,
Erciyes University,
38039 Kayseri,
Turkey
;
    'Ali N. Khalilov'
;
"Composite Materials" Scientific Research Center,
Azerbaijan State Economic University (UNEC),
H. Aliyev str. 135, Az 1063,
Baku, Azerbaijan
Department of Chemistry,
Baku State University,
Z. Khalilov str. 23, Az,
1148 Baku,
Azerbaijan
;
    'Ajaya Bhattarai'
;
Department of Chemistry,
M.M.A.M.C (Tribhuvan University) Biratnagar,
Nepal
;
    '\.Ibrahim G. Mamedov'
;
Department of Chemistry,
Baku State University,
Z. Khalilov str. 23, Az,
1148 Baku,
Azerbaijan
;
_publ_section_synopsis
;
Molecules in the crystal are connected along the <i>c</i>-axis direction by
C---Br...\p interactions, resulting in zigzag chains parallel to the (010)
plane. C---H...N and C---H...O hydrogen-bonding interactions further connect
the molecules, forming a three-dimensional network and reinforcing the
molecular packing.
;
_chemical_name_systematic
;
2-(4-Bromophenyl)-4-methyl-6-oxo-1-phenyl-1,6-dihydropyridine-3-carbonitrile
;
_chemical_name_common     ?
_chemical_formula_moiety     'C19 H13 Br N2 O'
_chemical_formula_sum     'C19 H13 Br N2 O'
_chemical_formula_iupac     'C19 H13 Br N2 O'
_chemical_formula_weight     365.21
_chemical_melting_point     ?
_chemical_absolute_configuration     ad
_space_group_crystal_system     orthorhombic
_space_group_name_H-M_alt     'P n a 21'
_space_group_name_Hall     'P 2c -2n'
loop_
    _space_group_symop_operation_xyz
    'x, y, z'
    '-x, -y, z+1/2'
    'x+1/2, -y+1/2, z'
    '-x+1/2, y+1/2, z+1/2'
_cell_length_a     15.58979(16)
_cell_length_b     10.33883(10)
_cell_length_c     9.91195(9)
_cell_angle_alpha     90
_cell_angle_beta     90
_cell_angle_gamma     90
_cell_volume     1597.61(3)
_cell_formula_units_Z     4
_cell_measurement_reflns_used     35934
_cell_measurement_theta_min     2.73
_cell_measurement_theta_max     78.95
_cell_measurement_temperature     100(2)
_exptl_crystal_description     prism
_exptl_crystal_colour     colourless
_exptl_crystal_size_max     0.25
_exptl_crystal_size_mid     0.24
_exptl_crystal_size_min     0.21
_exptl_crystal_density_diffrn     1.518
_exptl_crystal_density_meas     ?
_exptl_crystal_density_method     ?
_exptl_crystal_F_000     736
_exptl_absorpt_coefficient_mu     3.547
_exptl_absorpt_correction_type     multi-scan
_exptl_absorpt_process_details
;
(CrysAlisPro; Rigaku OD, 2021)
;
_exptl_absorpt_correction_T_min     0.413
_exptl_absorpt_correction_T_max     0.462
_exptl_special_details
;
CrysAlisPro 1.171.41.117a (Rigaku OD, 2021)
Empirical absorption correction using spherical harmonics,
implemented in SCALE3 ABSPACK scaling algorithm.
;
_diffrn_ambient_temperature     100(2)
_diffrn_source     'micro-focus sealed X-ray tube'
_diffrn_radiation_type     CuK\a
_diffrn_radiation_wavelength     1.54178
_diffrn_measurement_device_type     'XtaLAB Synergy, Dualflex, HyPix'
_diffrn_measurement_method     '\f and \w'
_diffrn_detector_area_resol_mean     ?
_diffrn_reflns_number     45325
_diffrn_reflns_av_R_equivalents     0.0472
_diffrn_reflns_av_unetI/netI     0.0168
_diffrn_reflns_theta_min     5.133
_diffrn_reflns_theta_max     88.279
_diffrn_reflns_theta_full     67.679
_diffrn_measured_fraction_theta_max     0.936
_diffrn_measured_fraction_theta_full     0.998
_diffrn_reflns_limit_h_min     -19
_diffrn_reflns_limit_h_max     19
_diffrn_reflns_limit_k_min     -12
_diffrn_reflns_limit_k_max     12
_diffrn_reflns_limit_l_min     -12
_diffrn_reflns_limit_l_max     12
_diffrn_standards_number     0
_diffrn_standards_interval_count     0
_diffrn_standards_interval_time     0
_diffrn_standards_decay_%     0
_refine_special_details     ?
_reflns_number_total     3359
_reflns_number_gt     3339
_reflns_threshold_expression     'I > 2\s(I)'
_refine_ls_structure_factor_coef     Fsqd
_refine_ls_matrix_type     full
_refine_ls_R_factor_all     0.0371
_refine_ls_R_factor_gt     0.0370
_refine_ls_wR_factor_gt     0.0990
_refine_ls_wR_factor_ref     0.0991
_refine_ls_goodness_of_fit_ref     1.049
_refine_ls_restrained_S_all     1.049
_refine_ls_number_reflns     3359
_refine_ls_number_parameters     209
_refine_ls_number_restraints     1
_refine_ls_hydrogen_treatment     constr
_refine_ls_weighting_scheme     calc
_refine_ls_weighting_details
              'w=1/[\s^2^(Fo^2^)+(0.0658P)^2^+1.8045P] where P=(Fo^2^+2Fc^2^)/3'
_atom_sites_solution_hydrogens     geom
_atom_sites_solution_primary     difmap
_atom_sites_solution_secondary     difmap
_refine_ls_shift/su_max     0.000
_refine_ls_shift/su_mean     0.000
_refine_diff_density_max     1.266
_refine_diff_density_min     -0.893
_refine_ls_extinction_method     none
_refine_ls_extinction_coef     .
_refine_ls_abs_structure_details
;
Flack <i>x</i> determined using 1531 quotients
[(<i>I</i>^+^)-(<i>I</i>^-^)]/[(<i>I</i>^+^)+(<i>I</i>^-^)]
(Parsons <i>et al.</i>,  2013).
;
_refine_ls_abs_structure_Flack     -0.012(18)
loop_
    _atom_type_symbol
    _atom_type_description
    _atom_type_scat_dispersion_real
    _atom_type_scat_dispersion_imag
    _atom_type_scat_source
    'C' 'C' 0.0181 0.0091
                         'International Tables Vol C Tables 4.2.6.8 and 6.1.1.4'
    'H' 'H' 0.0000 0.0000
                         'International Tables Vol C Tables 4.2.6.8 and 6.1.1.4'
    'N' 'N' 0.0311 0.0180
                         'International Tables Vol C Tables 4.2.6.8 and 6.1.1.4'
    'O' 'O' 0.0492 0.0322
                         'International Tables Vol C Tables 4.2.6.8 and 6.1.1.4'
    'Br' 'Br' -0.6763 1.2805
                         'International Tables Vol C Tables 4.2.6.8 and 6.1.1.4'
_computing_data_collection
;
CrysAlisPro (Rigaku OD, 2021)
;
_computing_cell_refinement
;
CrysAlisPro (Rigaku OD, 2021)
;
_computing_data_reduction
;
CrysAlisPro (Rigaku OD, 2021)
;
_computing_structure_solution
;
SHELXT (Sheldrick, 2015a)
;
_computing_structure_refinement
;
SHELXL (Sheldrick, 2015b)
;
_computing_molecular_graphics
;
ORTEP-3 for Windows (Farrugia, 2012)
;
_computing_publication_material
;
PLATON (Spek, 2020)
;
loop_
    _atom_site_type_symbol
    _atom_site_label
    _atom_site_fract_x
    _atom_site_fract_y
    _atom_site_fract_z
    _atom_site_U_iso_or_equiv
    _atom_site_adp_type
    _atom_site_calc_flag
    _atom_site_occupancy
    _atom_site_disorder_assembly
    _atom_site_disorder_group
    Br Br1 0.84710(3) -0.04550(4) 0.63282(7) 0.02494(16) Uani d 1 . .
    O O1 0.4307(2) 0.4948(4) 0.3074(4) 0.0278(7) Uani d 1 . .
    N N1 0.5437(2) 0.4161(4) 0.4275(4) 0.0188(7) Uani d 1 . .
    N N2 0.7885(2) 0.6147(4) 0.6339(5) 0.0294(7) Uani d 1 . .
    C C2 0.4948(3) 0.5231(5) 0.3709(4) 0.0216(10) Uani d 1 . .
    C C3 0.5263(3) 0.6562(5) 0.3980(4) 0.0238(9) Uani d 1 . .
    H H3 0.4934 0.7271 0.3657 0.029 Uiso calc 1 . .
    C C4 0.5993(3) 0.6812(4) 0.4665(4) 0.0215(8) Uani d 1 . .
    C C5 0.6468(3) 0.5678(5) 0.5140(5) 0.0222(10) Uani d 1 . .
    C C6 0.6185(3) 0.4373(4) 0.4937(4) 0.0188(8) Uani d 1 . .
    C C7 0.5051(3) 0.2830(4) 0.4247(4) 0.0205(8) Uani d 1 . .
    C C8 0.4705(3) 0.2349(5) 0.5395(5) 0.0237(9) Uani d 1 . .
    H H8 0.4733 0.2837 0.6205 0.028 Uiso calc 1 . .
    C C9 0.4295(3) 0.1103(5) 0.5393(5) 0.0263(9) Uani d 1 . .
    H H9 0.4052 0.0789 0.6209 0.032 Uiso calc 1 . .
    C C10 0.4243(3) 0.0354(5) 0.4255(5) 0.0268(10) Uani d 1 . .
    H H10 0.3970 -0.0467 0.4261 0.032 Uiso calc 1 . .
    C C11 0.4602(3) 0.0848(5) 0.3123(5) 0.0290(10) Uani d 1 . .
    H H11 0.4587 0.0354 0.2315 0.035 Uiso calc 1 . .
    C C12 0.5005(3) 0.2097(5) 0.3110(5) 0.0260(9) Uani d 1 . .
    H H12 0.5243 0.2417 0.2293 0.031 Uiso calc 1 . .
    C C13 0.6315(3) 0.8212(5) 0.4893(5) 0.0274(10) Uani d 1 . .
    H H13A 0.5887 0.8824 0.4551 0.041 Uiso calc 1 . .
    H H13B 0.6857 0.8338 0.4412 0.041 Uiso calc 1 . .
    H H13C 0.6403 0.8359 0.5859 0.041 Uiso calc 1 . .
    C C14 0.7262(3) 0.5907(4) 0.5820(5) 0.0233(9) Uani d 1 . .
    C C15 0.6711(3) 0.3187(4) 0.5311(4) 0.0174(8) Uani d 1 . .
    C C16 0.7071(3) 0.2397(4) 0.4329(4) 0.0201(8) Uani d 1 . .
    H H16 0.6956 0.2589 0.3409 0.024 Uiso calc 1 . .
    C C17 0.7600(3) 0.1318(4) 0.4629(4) 0.0214(8) Uani d 1 . .
    H H17 0.7843 0.0813 0.3924 0.026 Uiso calc 1 . .
    C C18 0.7751(3) 0.1027(4) 0.5913(4) 0.0205(8) Uani d 1 . .
    C C19 0.7397(3) 0.1793(5) 0.6909(4) 0.0232(9) Uani d 1 . .
    H H19 0.7505 0.1587 0.7828 0.028 Uiso calc 1 . .
    C C20 0.6878(3) 0.2878(4) 0.6599(4) 0.0230(9) Uani d 1 . .
    H H20 0.6647 0.3389 0.7307 0.028 Uiso calc 1 . .
loop_
    _atom_site_aniso_label
    _atom_site_aniso_U_11
    _atom_site_aniso_U_22
    _atom_site_aniso_U_33
    _atom_site_aniso_U_12
    _atom_site_aniso_U_13
    _atom_site_aniso_U_23
    Br1 0.0283(2) 0.0232(3) 0.0233(2) 0.00633(14) -0.0028(2) 0.0055(2)
    O1 0.0269(16) 0.0306(17) 0.0260(16) 0.0013(15) -0.0068(13) 0.0022(14)
    N1 0.0179(16) 0.0204(18) 0.0182(17) 0.0037(15) -0.0015(13) 0.0042(14)
    N2 0.0286(17) 0.0326(19) 0.0270(17) 0.0030(14) -0.003(2) -0.009(2)
    C2 0.0214(19) 0.027(3) 0.016(2) 0.0027(19) 0.0010(16) 0.0020(17)
    C3 0.024(2) 0.024(2) 0.024(2) 0.0070(18) 0.0013(16) 0.0046(18)
    C4 0.026(2) 0.020(2) 0.0187(19) 0.0013(17) 0.0017(16) -0.0013(15)
    C5 0.024(2) 0.024(2) 0.019(2) 0.0049(16) -0.0004(16) -0.0031(18)
    C6 0.021(2) 0.023(2) 0.0128(18) 0.0052(17) 0.0003(15) 0.0013(15)
    C7 0.0197(19) 0.022(2) 0.019(2) 0.0020(17) -0.0003(15) 0.0009(17)
    C8 0.023(2) 0.029(2) 0.0188(18) 0.0036(17) 0.0015(16) 0.0010(17)
    C9 0.027(2) 0.028(2) 0.023(2) 0.0004(18) 0.0009(17) 0.0042(18)
    C10 0.026(2) 0.023(2) 0.031(3) 0.0001(17) 0.0013(19) -0.0009(18)
    C11 0.033(2) 0.028(2) 0.026(2) 0.001(2) 0.0016(19) -0.004(2)
    C12 0.027(2) 0.033(3) 0.0172(19) -0.0010(19) 0.0026(16) -0.0004(18)
    C13 0.031(2) 0.020(2) 0.031(2) 0.0041(19) -0.0016(19) 0.0007(18)
    C14 0.029(2) 0.021(2) 0.0199(18) 0.0020(18) 0.0007(16) -0.0028(17)
    C15 0.0170(17) 0.017(2) 0.018(2) 0.0035(16) -0.0027(15) -0.0001(16)
    C16 0.025(2) 0.022(2) 0.0131(18) 0.0017(16) 0.0016(15) 0.0015(15)
    C17 0.0219(19) 0.025(2) 0.0174(19) 0.0030(16) 0.0019(15) -0.0021(16)
    C18 0.0228(19) 0.019(2) 0.0196(19) 0.0006(16) -0.0029(14) 0.0030(15)
    C19 0.026(2) 0.028(2) 0.0150(18) 0.0051(18) -0.0014(16) -0.0002(17)
    C20 0.028(2) 0.027(2) 0.014(2) 0.0015(17) -0.0006(15) -0.0017(15)
_geom_special_details
;
 All esds (except the esd in the dihedral angle between two l.s. planes)
 are estimated using the full covariance matrix.  The cell esds are taken
 into account individually in the estimation of esds in distances, angles
 and torsion angles; correlations between esds in cell parameters are only
 used when they are defined by crystal symmetry.  An approximate (isotropic)
 treatment of cell esds is used for estimating esds involving l.s. planes.
;
loop_
    _geom_bond_atom_site_label_1
    _geom_bond_atom_site_label_2
    _geom_bond_site_symmetry_2
    _geom_bond_distance
    _geom_bond_publ_flag
    Br1 C18 . 1.944(4) ?
    O1 C2 . 1.217(6) ?
    N1 C6 . 1.356(6) ?
    N1 C2 . 1.456(6) ?
    N1 C7 . 1.503(6) ?
    N2 C14 . 1.127(6) ?
    C2 C3 . 1.485(7) ?
    C3 C4 . 1.352(7) ?
    C3 H3 . 0.9500 ?
    C4 C5 . 1.464(7) ?
    C4 C13 . 1.548(6) ?
    C5 C14 . 1.429(6) ?
    C5 C6 . 1.433(7) ?
    C6 C15 . 1.520(6) ?
    C7 C8 . 1.353(6) ?
    C7 C12 . 1.360(6) ?
    C8 C9 . 1.437(7) ?
    C8 H8 . 0.9500 ?
    C9 C10 . 1.371(7) ?
    C9 H9 . 0.9500 ?
    C10 C11 . 1.354(7) ?
    C10 H10 . 0.9500 ?
    C11 C12 . 1.436(7) ?
    C11 H11 . 0.9500 ?
    C12 H12 . 0.9500 ?
    C13 H13A . 0.9800 ?
    C13 H13B . 0.9800 ?
    C13 H13C . 0.9800 ?
    C15 C20 . 1.342(6) ?
    C15 C16 . 1.389(6) ?
    C16 C17 . 1.420(6) ?
    C16 H16 . 0.9500 ?
    C17 C18 . 1.329(6) ?
    C17 H17 . 0.9500 ?
    C18 C19 . 1.380(6) ?
    C19 C20 . 1.417(6) ?
    C19 H19 . 0.9500 ?
    C20 H20 . 0.9500 ?
loop_
    _geom_angle_atom_site_label_1
    _geom_angle_atom_site_label_2
    _geom_angle_atom_site_label_3
    _geom_angle_site_symmetry_1
    _geom_angle_site_symmetry_3
    _geom_angle
    _geom_angle_publ_flag
    C6 N1 C2 . . 121.0(4) ?
    C6 N1 C7 . . 120.1(4) ?
    C2 N1 C7 . . 118.6(3) ?
    O1 C2 N1 . . 116.5(4) ?
    O1 C2 C3 . . 126.0(4) ?
    N1 C2 C3 . . 117.5(4) ?
    C4 C3 C2 . . 123.2(4) ?
    C4 C3 H3 . . 118.4 ?
    C2 C3 H3 . . 118.4 ?
    C3 C4 C5 . . 115.7(4) ?
    C3 C4 C13 . . 121.7(4) ?
    C5 C4 C13 . . 122.6(4) ?
    C14 C5 C6 . . 119.2(4) ?
    C14 C5 C4 . . 117.1(4) ?
    C6 C5 C4 . . 123.6(4) ?
    N1 C6 C5 . . 118.9(4) ?
    N1 C6 C15 . . 116.8(4) ?
    C5 C6 C15 . . 124.0(4) ?
    C8 C7 C12 . . 118.1(4) ?
    C8 C7 N1 . . 118.7(4) ?
    C12 C7 N1 . . 123.1(4) ?
    C7 C8 C9 . . 120.4(4) ?
    C7 C8 H8 . . 119.8 ?
    C9 C8 H8 . . 119.8 ?
    C10 C9 C8 . . 122.2(4) ?
    C10 C9 H9 . . 118.9 ?
    C8 C9 H9 . . 118.9 ?
    C11 C10 C9 . . 116.4(4) ?
    C11 C10 H10 . . 121.8 ?
    C9 C10 H10 . . 121.8 ?
    C10 C11 C12 . . 121.8(5) ?
    C10 C11 H11 . . 119.1 ?
    C12 C11 H11 . . 119.1 ?
    C7 C12 C11 . . 121.1(4) ?
    C7 C12 H12 . . 119.5 ?
    C11 C12 H12 . . 119.5 ?
    C4 C13 H13A . . 109.5 ?
    C4 C13 H13B . . 109.5 ?
    H13A C13 H13B . . 109.5 ?
    C4 C13 H13C . . 109.5 ?
    H13A C13 H13C . . 109.5 ?
    H13B C13 H13C . . 109.5 ?
    N2 C14 C5 . . 176.7(5) ?
    C20 C15 C16 . . 116.6(4) ?
    C20 C15 C6 . . 121.9(4) ?
    C16 C15 C6 . . 121.4(4) ?
    C15 C16 C17 . . 123.4(4) ?
    C15 C16 H16 . . 118.3 ?
    C17 C16 H16 . . 118.3 ?
    C18 C17 C16 . . 118.8(4) ?
    C18 C17 H17 . . 120.6 ?
    C16 C17 H17 . . 120.6 ?
    C17 C18 C19 . . 119.0(4) ?
    C17 C18 Br1 . . 118.9(3) ?
    C19 C18 Br1 . . 122.1(3) ?
    C18 C19 C20 . . 121.8(4) ?
    C18 C19 H19 . . 119.1 ?
    C20 C19 H19 . . 119.1 ?
    C15 C20 C19 . . 120.4(4) ?
    C15 C20 H20 . . 119.8 ?
    C19 C20 H20 . . 119.8 ?
loop_
    _geom_torsion_atom_site_label_1
    _geom_torsion_atom_site_label_2
    _geom_torsion_atom_site_label_3
    _geom_torsion_atom_site_label_4
    _geom_torsion_site_symmetry_1
    _geom_torsion_site_symmetry_2
    _geom_torsion_site_symmetry_3
    _geom_torsion_site_symmetry_4
    _geom_torsion
    _geom_torsion_publ_flag
    C6 N1 C2 O1 . . . . 176.5(4) ?
    C7 N1 C2 O1 . . . . -10.1(6) ?
    C6 N1 C2 C3 . . . . -4.8(6) ?
    C7 N1 C2 C3 . . . . 168.5(4) ?
    O1 C2 C3 C4 . . . . -178.3(5) ?
    N1 C2 C3 C4 . . . . 3.2(7) ?
    C2 C3 C4 C5 . . . . -0.2(7) ?
    C2 C3 C4 C13 . . . . 178.2(4) ?
    C3 C4 C5 C14 . . . . 177.5(4) ?
    C13 C4 C5 C14 . . . . -0.8(7) ?
    C3 C4 C5 C6 . . . . -1.4(7) ?
    C13 C4 C5 C6 . . . . -179.8(4) ?
    C2 N1 C6 C5 . . . . 3.4(6) ?
    C7 N1 C6 C5 . . . . -169.9(4) ?
    C2 N1 C6 C15 . . . . -171.3(4) ?
    C7 N1 C6 C15 . . . . 15.4(6) ?
    C14 C5 C6 N1 . . . . -179.1(4) ?
    C4 C5 C6 N1 . . . . -0.2(7) ?
    C14 C5 C6 C15 . . . . -4.8(7) ?
    C4 C5 C6 C15 . . . . 174.1(4) ?
    C6 N1 C7 C8 . . . . 71.1(5) ?
    C2 N1 C7 C8 . . . . -102.3(5) ?
    C6 N1 C7 C12 . . . . -111.3(5) ?
    C2 N1 C7 C12 . . . . 75.3(5) ?
    C12 C7 C8 C9 . . . . -0.5(6) ?
    N1 C7 C8 C9 . . . . 177.2(4) ?
    C7 C8 C9 C10 . . . . 0.5(7) ?
    C8 C9 C10 C11 . . . . 0.2(7) ?
    C9 C10 C11 C12 . . . . -0.9(7) ?
    C8 C7 C12 C11 . . . . -0.1(7) ?
    N1 C7 C12 C11 . . . . -177.8(4) ?
    C10 C11 C12 C7 . . . . 0.9(7) ?
    N1 C6 C15 C20 . . . . -117.6(5) ?
    C5 C6 C15 C20 . . . . 68.0(6) ?
    N1 C6 C15 C16 . . . . 65.0(6) ?
    C5 C6 C15 C16 . . . . -109.5(5) ?
    C20 C15 C16 C17 . . . . -0.8(6) ?
    C6 C15 C16 C17 . . . . 176.8(4) ?
    C15 C16 C17 C18 . . . . 1.3(7) ?
    C16 C17 C18 C19 . . . . -0.9(7) ?
    C16 C17 C18 Br1 . . . . 179.7(3) ?
    C17 C18 C19 C20 . . . . 0.1(7) ?
    Br1 C18 C19 C20 . . . . 179.5(3) ?
    C16 C15 C20 C19 . . . . -0.1(7) ?
    C6 C15 C20 C19 . . . . -177.6(4) ?
    C18 C19 C20 C15 . . . . 0.4(7) ?
loop_
    _geom_hbond_atom_site_label_D
    _geom_hbond_atom_site_label_H
    _geom_hbond_atom_site_label_A
    _geom_hbond_site_symmetry_A
    _geom_hbond_distance_DH
    _geom_hbond_distance_HA
    _geom_hbond_distance_DA
    _geom_hbond_angle_DHA
    _geom_hbond_publ_flag
    C16 H16 N2 4_644 0.95 2.55 3.234(6) 129 yes
    C17 H17 O1 3_555 0.95 2.56 3.342(6) 140 yes
    C20 H20 O1 2_665 0.95 2.40 3.256(6) 150 yes
_shelx_space_group_comment
;
The symmetry employed for this shelxl refinement is uniquely defined
by the following loop, which should always be used as a source of
symmetry information in preference to the above space-group names.
They are only intended as comments.
;
_shelx_estimated_absorpt_T_min     0.471
_shelx_estimated_absorpt_T_max     0.523
_shelx_hkl_file
;
   0   0 -13   -0.38    0.75
   0   0 -13   -0.36    0.89
   0   0 -12  219.27    9.97
   0   0 -12  233.15    9.78
   0   0 -12  230.90    9.93
   0   0 -11    0.61    1.58
   0   0 -11    1.12    2.55
   0   0 -11    1.15    1.77
   0   0 -11   -0.55    2.13
   0   0 -10  800.38   26.65
   0   0 -10  766.63   28.01
   0   0 -10  935.45   32.63
   0   0 -10  845.47   28.20
   0   0 -10  852.71   28.57
   0   0 -10  911.03   28.34
   0   0 -10  840.41   28.25
   0   0  -9    2.84    1.94
   0   0  -9   10.54    2.91
   0   0  -9    2.04    2.55
   0   0  -9    4.56    2.92
   0   0  -9    2.48    1.85
   0   0  -9    2.93    2.22
   0   0  -9    2.85    2.02
   0   0  -9    3.25    1.95
   0   0  -9    2.92    2.04
   0   0  -8  570.83   20.28
   0   0  -8  557.84   22.84
   0   0  -8  549.29   19.20
   0   0  -8  539.50   19.44
   0   0  -8  570.03   20.09
   0   0  -8  565.94   22.33
   0   0  -8  494.11   19.41
   0   0  -8  533.22   20.09
   0   0  -8  490.79   20.13
   0   0  -8  526.11   19.96
   0   0  -8  560.06   22.83
   0   0  -8  525.99   19.75
   0   0  -7    1.70    1.89
   0   0  -7    5.16    1.84
   0   0  -7    4.06    2.36
   0   0  -7    0.28    0.98
   0   0  -7    2.26    1.86
   0   0  -7    0.19    0.99
   0   0  -7    0.69    1.29
   0   0  -7    1.74    1.42
   0   0  -6 2809.58   70.09
   0   0  -6 2839.32   69.97
   0   0  -6 2784.69   71.60
   0   0  -6 2882.45   73.11
   0   0  -6 2713.45   69.45
   0   0  -6 2957.58   73.37
   0   0  -6 2770.89   72.51
   0   0  -5   13.71    2.08
   0   0  -5   15.24    2.61
   0   0  -5   14.70    2.12
   0   0  -5   14.82    2.81
   0   0  -5   17.21    2.51
   0   0  -5   14.46    2.54
   0   0  -4 2284.93   54.30
   0   0  -4 2156.55   54.10
   0   0  -4 2272.86   56.11
   0   0  -3   15.27    1.68
   0   0  -3   19.61    1.54
   0   0  -2 4873.03  113.40
   0   0  -1    2.98    0.35
   0   0  -1    3.23    0.51
   0   0   1    4.95    0.40
   0   0   2 4931.10  117.89
   0   0   2 5193.59  117.20
   0   0   3    5.33    0.81
   0   0   4 2813.20   66.54
   0   0   5   12.04    2.27
   0   0   5   10.22    1.39
   0   0   6 3210.18   78.65
   0   0   6 3041.04   73.66
   0   0   7   -0.21    1.34
   0   0   8  737.31   26.37
   0   0   9    1.94    2.00
   0   0  10  912.76   32.62
   0   1 -13   58.32    3.22
   0  -1 -13   60.94    3.31
   0  -1 -12    0.14    1.22
   0   1 -12    0.25    1.18
   0   1 -12    1.40    1.18
   0  -1 -12    0.30    1.30
   0   1 -12    1.74    1.62
   0  -1 -12    1.92    1.67
   0   1 -11   96.43    6.80
   0  -1 -11  100.90    7.06
   0  -1 -11   77.40    5.77
   0  -1 -11   87.89    6.65
   0   1 -11   90.77    6.54
   0   1 -11   85.58    8.03
   0   1 -11   88.48    6.69
   0  -1 -11  101.90    7.32
   0   1 -10   -0.22    1.58
   0  -1 -10    3.10    2.11
   0   1 -10   -0.24    1.56
   0   1 -10    0.22    1.68
   0  -1 -10    0.45    1.66
   0  -1 -10    3.67    3.07
   0  -1 -10    3.42    2.27
   0   1 -10    0.22    2.46
   0  -1 -10   -0.47    2.23
   0   1 -10    3.70    2.31
   0  -1 -10    0.57    1.76
   0   1 -10    1.46    1.59
   0  -1 -10    1.14    2.01
   0   1 -10    3.53    2.46
   0  -1 -10    2.30    2.42
   0  -1  -9  333.59   15.79
   0   1  -9  369.91   16.66
   0   1  -9  317.71   15.98
   0  -1  -9  408.98   19.57
   0   1  -9  397.08   19.14
   0  -1  -9  405.23   17.04
   0  -1  -9  335.12   15.42
   0   1  -9  380.36   16.37
   0  -1  -9  394.89   19.53
   0  -1  -9  359.67   15.36
   0  -1  -9  416.39   19.71
   0   1  -9  378.23   15.33
   0  -1  -9  390.62   16.80
   0   1  -9  386.07   16.19
   0   1  -9  386.09   15.92
   0  -1  -9  403.95   16.74
   0  -1  -9  350.79   14.56
   0  -1  -9  394.94   16.22
   0   1  -9  369.10   18.06
   0   1  -9  378.35   16.07
   0   1  -8   -0.23    1.24
   0  -1  -8    1.74    1.66
   0   1  -8    3.74    2.75
   0   1  -8    0.15    1.08
   0  -1  -8    2.36    2.26
   0  -1  -8    2.17    1.60
   0   1  -8    1.36    1.53
   0  -1  -8    3.89    2.02
   0   1  -8    1.91    1.68
   0   1  -8    1.02    1.54
   0  -1  -8    2.67    1.60
   0  -1  -8    0.61    1.63
   0   1  -8    0.59    2.30
   0  -1  -8    2.43    2.46
   0  -1  -8    1.40    1.70
   0  -1  -8    2.67    2.84
   0   1  -8    1.00    1.58
   0  -1  -8    0.52    1.99
   0  -1  -8    0.88    1.43
   0  -1  -8    3.17    2.16
   0   1  -8   -0.74    1.70
   0   1  -8    0.96    1.55
   0  -1  -8    0.68    1.35
   0  -1  -8    0.38    2.02
   0  -1  -8    2.43    1.72
   0   1  -8    1.37    2.21
   0   1  -7  707.08   25.32
   0  -1  -7  720.30   24.76
   0   1  -7  696.65   23.06
   0   1  -7  670.03   23.32
   0  -1  -7  631.98   22.73
   0  -1  -7  702.19   23.34
   0  -1  -7  738.41   23.06
   0  -1  -7  772.57   23.40
   0  -1  -7  680.66   22.35
   0   1  -7  728.66   22.73
   0  -1  -7  745.70   26.05
   0   1  -7  747.71   25.78
   0   1  -7  788.17   26.14
   0   1  -7  670.71   22.63
   0   1  -7  610.80   21.19
   0  -1  -7  760.65   26.03
   0  -1  -6    3.26    1.83
   0   1  -6    3.71    1.97
   0  -1  -6    1.04    1.21
   0   1  -6   -0.25    1.14
   0  -1  -6    0.66    1.21
   0   1  -6    1.34    1.19
   0  -1  -6    1.57    1.83
   0   1  -6    1.15    1.89
   0   1  -6    1.14    1.87
   0  -1  -6    0.58    1.56
   0   1  -6    0.36    0.97
   0  -1  -6    1.33    1.09
   0  -1  -5  451.84   14.16
   0   1  -5  436.50   13.92
   0   1  -5  432.79   15.47
   0  -1  -5  423.99   15.32
   0  -1  -5  435.14   15.50
   0   1  -5  453.66   16.01
   0  -1  -5  435.09   15.84
   0   1  -5  420.49   13.79
   0  -1  -5  428.92   14.06
   0   1  -5  446.42   15.76
   0  -1  -5  430.09   15.62
   0  -1  -4    1.05    1.11
   0  -1  -4    0.89    1.09
   0   1  -4    1.10    1.40
   0  -1  -4    1.15    0.94
   0  -1  -4    0.56    1.20
   0  -1  -4    1.11    0.92
   0   1  -4    0.71    0.91
   0  -1  -3  116.69    5.40
   0   1  -3  118.28    5.60
   0  -1  -3  123.49    4.69
   0  -1  -3  121.61    4.71
   0  -1  -3  125.99    5.41
   0  -1  -3  121.08    3.61
   0  -1  -3  116.35    4.64
   0   1  -3  120.93    4.65
   0   1  -2    2.31    0.42
   0  -1  -2    1.13    0.42
   0  -1  -2    2.20    0.59
   0  -1  -2    2.13    1.13
   0  -1  -2    3.00    0.69
   0   1  -1 1048.97   25.73
   0  -1  -1 1176.04   25.82
   0  -1  -1 1163.68   26.20
   0  -1  -1 1070.74   26.72
   0  -1  -1 1065.15   26.11
   0  -1  -1 1061.76   26.10
   0  -1   0    0.23    0.21
   0   1   0    0.52    0.17
   0   1   0    0.53    0.20
   0  -1   0    0.02    0.18
   0  -1   1 1288.08   30.86
   0  -1   1 1296.78   30.65
   0  -1   1 1342.74   31.28
   0  -1   1 1266.65   30.53
   0  -1   2    0.82    0.87
   0  -1   2    0.83    0.50
   0  -1   3  125.96    4.33
   0  -1   3  121.12    5.41
   0  -1   3  116.33    4.19
   0   1   4    0.95    0.64
   0  -1   4    1.49    0.61
   0  -1   4    0.52    0.89
   0  -1   4    0.89    0.47
   0  -1   5  461.21   13.46
   0   1   5  472.05   13.94
   0   1   6    0.80    0.75
   0  -1   6   -0.17    1.35
   0  -1   7  810.27   27.31
   0   1   7  833.54   27.50
   0   1   8    2.02    1.82
   0  -1   8    3.05    1.94
   0  -1   9  374.93   17.41
   0   1   9  383.48   17.56
   0   1  10   -0.93    2.10
   0  -1  12   -0.21    0.95
   0   2 -13    0.04    0.62
   0  -2 -13    0.05    0.63
   0   2 -12  133.78    8.15
   0  -2 -12  150.75    7.35
   0   2 -12  155.84    7.26
   0  -2 -12  157.21    8.01
   0  -2 -12  147.35    7.46
   0   2 -12  154.91    6.96
   0   2 -11    0.20    1.53
   0  -2 -11    0.20    1.76
   0   2 -11    0.66    1.30
   0  -2 -11    0.18    2.06
   0  -2 -11    1.07    1.94
   0   2 -11   -0.33    1.85
   0  -2 -11    0.19    1.51
   0   2 -11    1.79    1.55
   0   2 -11    0.26    2.17
   0  -2 -11    1.51    1.52
   0  -2 -10  245.73   12.42
   0   2 -10  249.06   12.00
   0  -2 -10  283.80   15.80
   0   2 -10  224.56   10.95
   0  -2 -10  219.01   11.34
   0  -2 -10  256.14   12.57
   0  -2 -10  253.50   13.03
   0  -2 -10  245.41   11.39
   0   2 -10  279.69   12.67
   0  -2 -10  256.31   12.57
   0   2 -10  253.53   13.10
   0   2 -10  279.19   15.17
   0   2 -10  249.31   12.20
   0  -2 -10  208.33   11.17
   0   2  -9    2.12    2.44
   0   2  -9    0.64    2.90
   0  -2  -9    1.66    3.17
   0  -2  -9    0.20    1.64
   0   2  -9    1.85    1.70
   0   2  -9    2.76    1.96
   0  -2  -9    0.43    1.58
   0   2  -9    1.71    1.60
   0   2  -9    1.46    1.75
   0  -2  -9    1.06    2.44
   0  -2  -9    0.34    3.17
   0  -2  -9    0.22    2.28
   0  -2  -9    0.45    1.67
   0   2  -9    1.67    1.85
   0  -2  -9    1.74    2.22
   0   2  -9    1.83    2.16
   0   2  -9    2.57    1.92
   0  -2  -9    0.24    1.74
   0  -2  -9    1.35    1.86
   0  -2  -9    0.29    2.26
   0  -2  -9    0.49    1.86
   0   2  -8  923.02   31.91
   0   2  -8  889.08   29.83
   0   2  -8  913.14   29.60
   0  -2  -8  955.56   32.80
   0   2  -8  796.29   26.50
   0   2  -8 1010.20   32.95
   0   2  -8  900.71   30.90
   0  -2  -8  863.82   28.70
   0   2  -8  905.41   28.73
   0   2  -8  941.29   32.38
   0  -2  -8  942.24   33.13
   0  -2  -8  927.49   32.70
   0  -2  -8  852.09   28.12
   0   2  -8  882.42   27.74
   0  -2  -8  853.30   28.74
   0   2  -8  901.91   28.61
   0  -2  -8  948.25   29.04
   0  -2  -8  901.74   29.72
   0  -2  -8  916.75   31.40
   0   2  -8  935.06   28.66
   0  -2  -8  955.70   29.63
   0  -2  -8  903.09   28.76
   0  -2  -8  925.43   29.09
   0   2  -8  952.76   28.89
   0  -2  -8  905.40   28.34
   0  -2  -7    4.24    1.66
   0  -2  -7   -0.35    1.68
   0  -2  -7    2.12    1.75
   0  -2  -7    0.91    1.74
   0   2  -7    0.96    1.91
   0  -2  -7    3.61    1.60
   0   2  -7    1.76    1.29
   0   2  -7    1.37    1.29
   0  -2  -7    3.04    1.49
   0   2  -7    2.33    1.85
   0  -2  -7    4.23    2.31
   0   2  -7    2.74    1.88
   0  -2  -7    2.07    2.09
   0  -2  -7    1.21    1.42
   0  -2  -7    0.71    1.33
   0   2  -7    2.85    1.60
   0  -2  -7    4.00    1.80
   0  -2  -7    0.95    1.22
   0   2  -7    0.73    1.04
   0  -2  -7    1.79    2.03
   0   2  -7    1.72    2.12
   0   2  -7    1.43    1.51
   0  -2  -7    0.50    1.48
   0  -2  -7    0.83    1.36
   0  -2  -7    0.71    1.32
   0   2  -6 1251.58   35.86
   0  -2  -6 1184.73   35.84
   0  -2  -6 1142.93   32.74
   0   2  -6 1240.09   35.77
   0  -2  -6 1147.01   32.91
   0   2  -6 1191.68   32.60
   0   2  -6 1132.33   32.41
   0  -2  -6 1136.74   35.25
   0   2  -6 1166.28   35.19
   0   2  -6 1191.51   34.27
   0  -2  -6 1156.54   35.22
   0  -2  -5    2.58    1.14
   0  -2  -5    2.70    1.16
   0  -2  -5    4.99    2.17
   0   2  -5    4.08    2.15
   0  -2  -5    8.38    1.74
   0  -2  -5    2.11    1.23
   0  -2  -5    3.64    1.69
   0   2  -5    4.77    1.74
   0   2  -5    3.45    1.36
   0   2  -5    5.68    1.67
   0  -2  -5    2.57    1.11
   0   2  -5    4.43    1.95
   0  -2  -5    3.58    1.68
   0  -2  -4 2199.78   55.03
   0  -2  -4 2176.36   55.17
   0  -2  -4 2244.94   52.94
   0  -2  -4 2399.94   55.39
   0  -2  -4 2271.37   57.29
   0  -2  -4 2401.14   55.19
   0  -2  -4 2332.91   56.99
   0   2  -4 2135.19   52.41
   0   2  -4 2331.72   55.16
   0  -2  -3    5.65    1.33
   0  -2  -3    3.94    1.00
   0  -2  -3    5.24    1.10
   0  -2  -3    3.13    0.85
   0   2  -3    3.49    0.66
   0  -2  -3    3.08    0.69
   0  -2  -3    4.68    1.44
   0  -2  -3    6.49    1.09
   0  -2  -2 1285.51   30.31
   0  -2  -2 1218.27   31.19
   0   2  -2 1304.46   30.46
   0  -2  -2 1339.68   31.22
   0  -2  -2 1181.95   32.35
   0  -2  -2 1251.67   31.22
   0  -2  -1    2.56    0.66
   0  -2  -1    4.08    0.84
   0  -2  -1    9.29    1.07
   0   2  -1    2.60    0.70
   0   2  -1    9.87    0.96
   0  -2  -1    2.18    0.73
   0   2   0 1909.97   43.93
   0  -2   0 1923.70   44.45
   0   2   0 1845.12   43.37
   0  -2   0 1774.48   43.89
   0  -2   0 1836.61   44.16
   0  -2   1    2.63    0.77
   0  -2   1    2.61    0.90
   0  -2   1    3.06    0.81
   0  -2   2 1567.04   37.63
   0  -2   2 1544.01   37.87
   0  -2   2 1518.18   38.06
   0  -2   2 1565.20   39.12
   0  -2   2 1593.30   38.34
   0  -2   3   10.82    1.31
   0  -2   3    9.47    1.27
   0  -2   4 2632.34   63.24
   0  -2   4 2563.93   60.44
   0  -2   5    2.02    0.95
   0  -2   5    2.44    1.42
   0  -2   5    2.95    0.83
   0  -2   6 1326.30   37.64
   0   2   6 1252.04   33.80
   0  -2   7    2.06    1.51
   0  -2   7    1.07    1.26
   0  -2   8  969.68   32.91
   0   2   8  999.15   33.12
   0  -2   8  968.43   32.48
   0  -2   9    0.87    1.71
   0  -2   9    1.45    2.14
   0   2   9    0.28    1.61
   0  -2   9   -0.19    1.41
   0  -2  11   -0.17    1.42
   0  -2  12  151.98    7.08
   0   3 -12    0.31    0.78
   0  -3 -12   -0.11    1.00
   0   3 -12    0.15    1.35
   0   3 -12    0.20    1.31
   0  -3 -12   -0.22    1.32
   0  -3 -12    0.38    1.22
   0  -3 -11  305.02   12.73
   0   3 -11  277.28   14.05
   0   3 -11  300.46   12.14
   0  -3 -11  311.12   12.72
   0  -3 -11  280.97   12.31
   0   3 -11  278.82   11.23
   0   3 -11  271.86   12.76
   0  -3 -11  298.55   13.10
   0   3 -10    1.92    2.28
   0  -3 -10    1.19    1.92
   0   3 -10   -0.16    1.70
   0  -3 -10    1.51    1.67
   0  -3 -10    0.68    1.63
   0   3 -10    0.17    1.24
   0  -3 -10    1.46    1.71
   0  -3 -10   -0.21    2.06
   0   3 -10    1.40    1.63
   0  -3 -10    3.15    1.93
   0   3 -10   -0.19    2.00
   0  -3 -10    1.25    2.09
   0   3 -10    3.84    2.82
   0   3  -9  555.48   23.25
   0   3  -9  576.32   24.00
   0   3  -9  505.63   20.94
   0  -3  -9  556.85   20.43
   0  -3  -9  578.26   21.13
   0  -3  -9  571.21   21.52
   0   3  -9  551.19   20.17
   0   3  -9  529.46   22.25
   0  -3  -9  582.73   24.96
   0  -3  -9  598.03   25.03
   0  -3  -9  547.50   20.40
   0  -3  -9  576.20   21.17
   0   3  -9  495.26   18.95
   0  -3  -9  616.59   21.43
   0  -3  -9  542.60   23.07
   0  -3  -9  589.05   22.18
   0  -3  -9  537.28   20.66
   0   3  -9  515.81   19.48
   0   3  -9  549.00   19.88
   0  -3  -9  519.07   20.08
   0  -3  -9  570.66   21.50
   0  -3  -8    0.55    2.02
   0  -3  -8    0.21    1.51
   0  -3  -8    1.89    1.70
   0  -3  -8    1.43    1.75
   0  -3  -8    0.20    1.45
   0   3  -8    1.73    1.48
   0   3  -8    1.75    2.68
   0   3  -8    2.08    2.59
   0   3  -8    3.01    1.84
   0   3  -8    1.56    2.02
   0  -3  -8    2.00    2.95
   0  -3  -8    0.84    2.06
   0  -3  -8    1.61    3.08
   0   3  -8    0.97    1.40
   0   3  -8    0.95    1.78
   0  -3  -8    2.90    2.00
   0  -3  -8   -0.21    2.03
   0  -3  -8    2.22    1.84
   0  -3  -8    1.12    1.65
   0   3  -8    2.02    1.46
   0   3  -8    0.45    1.52
   0  -3  -8    1.27    1.92
   0   3  -8   -0.74    1.34
   0  -3  -8    1.45    1.78
   0  -3  -7  633.33   22.33
   0  -3  -7  592.42   23.09
   0  -3  -7  668.19   22.09
   0   3  -7  634.74   23.88
   0   3  -7  617.46   21.99
   0   3  -7  656.57   22.00
   0   3  -7  624.86   22.69
   0  -3  -7  603.78   21.53
   0  -3  -7  594.34   21.37
   0  -3  -7  624.62   23.92
   0  -3  -7  581.79   20.98
   0   3  -7  641.72   20.52
   0  -3  -7  627.13   24.32
   0  -3  -7  631.64   21.29
   0  -3  -7  591.73   23.87
   0   3  -7  578.50   20.05
   0   3  -7  659.13   24.25
   0  -3  -7  670.79   25.11
   0   3  -7  681.61   24.41
   0   3  -7  617.11   20.76
   0  -3  -7  629.84   21.71
   0  -3  -7  630.08   21.44
   0  -3  -7  604.97   21.16
   0   3  -7  599.96   20.53
   0  -3  -7  579.42   20.91
   0   3  -6    3.07    1.90
   0  -3  -6    1.71    1.30
   0  -3  -6    1.88    1.28
   0   3  -6    1.94    2.13
   0  -3  -6    1.88    2.05
   0  -3  -6    0.46    1.98
   0  -3  -6    1.57    1.43
   0  -3  -6    2.32    1.76
   0   3  -6    2.37    2.20
   0   3  -6    2.99    1.44
   0  -3  -6    1.13    1.11
   0   3  -6    1.90    1.61
   0  -3  -5  966.68   28.77
   0  -3  -5  942.70   26.48
   0   3  -5  946.92   28.65
   0  -3  -5  962.60   29.26
   0  -3  -5  918.27   26.29
   0  -3  -5  876.44   28.60
   0  -3  -5  926.46   26.59
   0   3  -5  844.21   26.51
   0   3  -5  936.98   27.50
   0  -3  -5  900.10   26.23
   0   3  -5  963.19   28.75
   0   3  -5  965.55   28.53
   0   3  -5  935.78   26.91
   0   3  -5  919.89   26.32
   0   3  -4    2.06    0.60
   0  -3  -4    0.83    0.94
   0  -3  -4    1.41    1.06
   0  -3  -4    0.41    1.21
   0  -3  -4    0.70    1.28
   0   3  -4    1.36    1.32
   0  -3  -4    1.30    1.06
   0  -3  -4   -0.31    1.58
   0  -3  -4    0.92    0.94
   0   3  -4    2.17    1.65
   0   3  -4    1.14    1.17
   0  -3  -4    0.98    0.58
   0  -3  -3 2852.12   70.39
   0  -3  -3 2681.40   68.50
   0  -3  -3 2886.54   68.45
   0  -3  -3 2751.95   70.51
   0  -3  -3 2882.49   68.47
   0  -3  -3 2860.38   66.41
   0   3  -3 2810.62   66.85
   0  -3  -3 2947.80   68.03
   0  -3  -2   11.27    1.92
   0  -3  -2    8.81    1.08
   0  -3  -2   13.20    1.51
   0   3  -2    9.19    1.33
   0   3  -2    8.40    1.07
   0  -3  -2    7.70    1.19
   0  -3  -2   10.69    1.41
   0  -3  -1 3388.68   80.59
   0  -3  -1 3417.58   80.84
   0   3  -1 3361.81   80.35
   0   3  -1 3388.38   80.59
   0  -3  -1 3498.99   81.19
   0  -3  -1 3470.94   80.88
   0  -3   0    2.15    0.77
   0  -3   0    0.69    0.63
   0  -3   0    0.83    0.60
   0  -3   0    1.10    0.61
   0   3   0    1.39    0.63
   0   3   0    0.73    0.43
   0  -3   1 3720.50   85.24
   0  -3   1 3432.87   84.65
   0   3   1 3467.39   82.83
   0  -3   1 3850.86   85.56
   0  -3   1 3750.72   86.50
   0   3   1 3661.90   84.33
   0  -3   2   11.14    1.47
   0  -3   2    9.37    1.51
   0   3   2   12.23    0.81
   0  -3   2   17.65    1.81
   0  -3   2   16.06    2.25
   0   3   2   15.79    1.53
   0  -3   3 3354.63   75.04
   0   3   3 2982.01   71.60
   0  -3   3 3129.37   74.83
   0  -3   3 3200.49   76.50
   0  -3   4    0.87    0.84
   0  -3   4    1.65    1.31
   0  -3   5 1047.07   28.48
   0  -3   5 1037.32   30.33
   0  -3   5 1101.22   32.13
   0  -3   6    3.51    1.03
   0  -3   6    1.95    1.60
   0  -3   6    2.37    1.34
   0  -3   7  777.76   24.92
   0  -3   7  753.91   27.19
   0  -3   7  768.56   26.23
   0  -3   8   -0.20    1.50
   0   3   8    0.28    1.55
   0  -3   8    4.31    2.47
   0  -3   8    1.05    1.73
   0  -3   9  562.42   20.89
   0  -3   9  600.94   24.44
   0  -3   9  586.59   23.72
   0  -3  10    0.33    1.25
   0  -3  11  297.98   12.60
   0  -3  12    1.93    1.07
   0  -4 -12   17.54    2.20
   0   4 -12   19.90    2.16
   0  -4 -11    0.42    1.25
   0   4 -11    0.92    1.64
   0  -4 -11    1.05    1.84
   0   4 -11    1.04    1.96
   0  -4 -11   -0.16    1.30
   0   4 -10  176.81    8.60
   0  -4 -10  182.01   10.25
   0  -4 -10  187.04   10.28
   0   4 -10  208.58   10.09
   0  -4 -10  195.01   10.33
   0   4 -10  171.04   11.07
   0   4 -10  217.02   12.53
   0   4 -10  203.02   10.95
   0  -4 -10  182.66    9.80
   0  -4 -10  191.74   10.98
   0   4  -9    1.19    1.95
   0   4  -9    0.30    2.54
   0   4  -9    3.23    2.54
   0  -4  -9    0.41    1.51
   0   4  -9    0.94    1.67
   0  -4  -9    1.58    1.86
   0  -4  -9   -0.45    2.23
   0  -4  -9    2.21    2.18
   0  -4  -9    0.43    1.89
   0   4  -9    1.35    2.00
   0   4  -9    0.51    1.31
   0  -4  -9    1.71    2.63
   0  -4  -9    2.79    2.21
   0   4  -9    2.92    1.64
   0  -4  -9    0.20    1.50
   0   4  -8  159.80   10.46
   0   4  -8  143.59   10.55
   0   4  -8  153.95   11.03
   0  -4  -8  133.90    8.90
   0  -4  -8  126.86    8.66
   0   4  -8  142.93    8.34
   0  -4  -8  147.48    9.22
   0  -4  -8  142.04    8.93
   0  -4  -8  129.43    8.40
   0  -4  -8  142.40    9.11
   0  -4  -8  139.51    9.54
   0  -4  -8  143.46   10.53
   0  -4  -8  143.69    9.06
   0  -4  -8  140.04    9.10
   0  -4  -8  139.65    9.05
   0  -4  -8  135.26    9.06
   0   4  -8  149.42    8.81
   0   4  -8  136.28    9.13
   0   4  -8  147.90    9.38
   0  -4  -7   -0.18    1.37
   0  -4  -7   -0.18    1.35
   0  -4  -7   -0.26    1.94
   0  -4  -7    1.35    1.62
   0  -4  -7    0.20    1.22
   0   4  -7    0.27    1.83
   0   4  -7   -0.17    1.24
   0   4  -7    1.37    2.58
   0   4  -7    0.61    1.31
   0   4  -7   -0.23    1.69
   0  -4  -7   -0.31    2.24
   0  -4  -7   -0.20    1.82
   0  -4  -7    1.21    2.98
   0  -4  -7    0.80    1.54
   0   4  -7    1.42    1.69
   0  -4  -7    0.39    1.74
   0  -4  -7    0.21    1.74
   0  -4  -7    0.27    1.76
   0   4  -7    1.02    1.28
   0  -4  -7   -0.40    1.55
   0  -4  -7   -0.41    1.72
   0   4  -7    1.12    1.13
   0  -4  -7    0.97    1.57
   0  -4  -7   -0.28    2.08
   0  -4  -6  214.59   10.65
   0  -4  -6  216.49   11.77
   0   4  -6  261.03   12.80
   0   4  -6  245.51   11.07
   0   4  -6  237.80   11.58
   0  -4  -6  213.97   10.39
   0  -4  -6  220.14   12.12
   0  -4  -6  206.15   10.65
   0   4  -6  261.08   12.98
   0  -4  -6  211.76   12.36
   0  -4  -6  232.16   10.63
   0  -4  -6  229.72   10.61
   0  -4  -6  179.11    9.81
   0  -4  -6  222.51   10.54
   0  -4  -6  212.45   12.35
   0   4  -6  247.91   10.24
   0  -4  -6  209.03   12.06
   0   4  -6  244.80   10.77
   0  -4  -6  192.18   10.04
   0  -4  -6  206.86   10.44
   0  -4  -6  222.43   10.55
   0   4  -6  226.31   10.64
   0   4  -6  265.63   13.00
   0  -4  -6  221.38   10.41
   0  -4  -5    0.40    1.05
   0  -4  -5    0.80    1.08
   0  -4  -5    0.39    1.00
   0  -4  -5    0.96    1.07
   0   4  -5    2.94    1.57
   0   4  -5    1.74    1.73
   0   4  -5    2.43    1.53
   0   4  -5    1.78    1.26
   0   4  -5    2.21    1.94
   0  -4  -5    0.80    1.62
   0  -4  -5    0.74    1.39
   0  -4  -4  325.62   10.99
   0  -4  -4  353.36   11.64
   0  -4  -4  326.38   11.79
   0  -4  -4  336.08   11.96
   0   4  -4  330.33   11.91
   0  -4  -4  322.92   11.76
   0  -4  -4  344.56   12.11
   0   4  -4  334.88   13.59
   0   4  -4  317.56   12.70
   0   4  -4  310.59    9.80
   0   4  -4  328.20   12.43
   0  -4  -4  343.61   13.81
   0  -4  -3    1.60    0.57
   0  -4  -3    0.30    1.44
   0   4  -3   18.41    2.21
   0   4  -3   17.11    1.68
   0  -4  -3    5.07    1.32
   0  -4  -3    4.66    1.23
   0  -4  -3    1.30    0.89
   0   4  -3    7.18    1.83
   0  -4  -3    0.18    0.64
   0  -4  -3    0.47    0.87
   0  -4  -3    0.67    0.88
   0  -4  -3    0.10    0.73
   0  -4  -2  477.75   16.63
   0  -4  -2  507.91   15.26
   0  -4  -2  511.67   15.11
   0  -4  -2  496.22   15.04
   0  -4  -2  489.99   14.27
   0   4  -2  515.09   15.04
   0   4  -2  480.21   14.16
   0  -4  -1    0.18    0.60
   0  -4  -1    0.94    0.81
   0  -4  -1    1.57    0.70
   0   4  -1    2.50    0.85
   0   4  -1    0.66    0.68
   0  -4   0  346.19   10.81
   0  -4   0  356.02   11.85
   0  -4   0  364.73   11.73
   0   4   0  364.80   11.11
   0   4   0  342.09   11.27
   0  -4   0  348.39   11.60
   0  -4   0  355.02   11.65
   0  -4   1    1.28    0.86
   0  -4   1    1.04    0.86
   0  -4   1    2.10    1.28
   0   4   1    0.87    0.40
   0   4   1    1.63    0.75
   0  -4   2  661.81   18.80
   0  -4   2  637.91   20.41
   0   4   2  636.22   17.74
   0  -4   2  655.98   19.19
   0  -4   2  583.04   18.38
   0  -4   3   15.24    2.32
   0   4   3    0.49    0.75
   0  -4   3    3.11    1.64
   0  -4   3    4.68    1.47
   0  -4   3   14.07    2.29
   0  -4   4  371.12   13.18
   0  -4   4  344.32   12.41
   0  -4   4  361.23   13.17
   0  -4   4  362.19   14.92
   0   4   4  377.70   12.04
   0  -4   4  351.78   13.32
   0  -4   5    2.11    0.99
   0  -4   5    1.21    1.00
   0  -4   5    2.50    1.48
   0  -4   5    1.95    1.35
   0  -4   5    1.09    1.40
   0  -4   6  296.82   12.50
   0  -4   6  310.22   11.50
   0  -4   6  282.58   14.23
   0   4   6  248.13   11.16
   0  -4   6  260.60   12.61
   0  -4   7    1.71    2.10
   0  -4   7    0.48    1.36
   0  -4   7    0.40    1.60
   0  -4   8  195.65   12.50
   0  -4   8  181.56   11.45
   0  -4   8  195.59   10.62
   0  -4   9    0.30    1.74
   0  -4   9    2.00    1.67
   0  -4   9    1.14    1.73
   0  -4  10  169.23    8.93
   0  -4  10  198.97   10.29
   0  -4  11    0.89    1.35
   0   5 -11  406.37   13.28
   0   5 -11  382.19   14.17
   0   5 -11  368.63   14.83
   0   5 -10   -0.23    1.60
   0  -5 -10    0.23    1.97
   0  -5 -10   -0.21    1.95
   0  -5 -10    0.18    1.98
   0   5 -10    0.15    1.70
   0   5 -10    1.92    2.15
   0   5 -10    0.19    1.51
   0  -5 -10    0.86    1.32
   0   5  -9  219.28   13.11
   0   5  -9  240.56   12.17
   0  -5  -9  238.56   11.64
   0  -5  -9  194.40   10.59
   0  -5  -9  233.71   11.96
   0   5  -9  219.34   10.27
   0  -5  -9  233.13   11.88
   0   5  -9  233.89   11.17
   0   5  -9  247.75   13.72
   0   5  -9  230.82   12.81
   0  -5  -9  214.57   10.70
   0  -5  -9  247.55   13.67
   0  -5  -9  250.77   12.96
   0   5  -8    3.88    2.68
   0   5  -8    0.68    1.25
   0   5  -8    1.57    2.22
   0  -5  -8    0.55    1.41
   0  -5  -8    4.70    2.45
   0   5  -8    7.05    2.08
   0  -5  -8    2.17    2.24
   0  -5  -8    2.95    2.17
   0  -5  -8    4.98    2.07
   0  -5  -8    2.59    2.78
   0  -5  -8    5.21    2.01
   0  -5  -8   -0.43    1.66
   0   5  -8    1.14    1.57
   0   5  -7  858.12   29.21
   0  -5  -7 1038.35   31.42
   0   5  -7 1090.96   34.81
   0  -5  -7 1080.53   32.34
   0  -5  -7 1009.51   33.83
   0  -5  -7 1016.65   32.48
   0   5  -7 1056.48   34.70
   0   5  -7 1048.66   33.17
   0   5  -7 1050.34   31.80
   0   5  -7 1001.11   31.07
   0  -5  -7  957.35   31.26
   0  -5  -7 1022.01   34.61
   0  -5  -7  949.93   30.34
   0  -5  -7  961.20   30.82
   0  -5  -7 1019.74   31.35
   0  -5  -7  932.22   30.82
   0   5  -7 1015.54   29.82
   0  -5  -7  936.88   30.81
   0  -5  -7 1047.71   31.65
   0  -5  -7  895.13   29.30
   0  -5  -7  993.49   34.77
   0  -5  -6    3.33    1.63
   0  -5  -6    1.28    1.33
   0  -5  -6    1.37    1.58
   0  -5  -6    5.77    2.34
   0  -5  -6    5.77    2.56
   0   5  -6    1.06    1.33
   0   5  -6    1.54    1.96
   0   5  -6    1.53    1.57
   0   5  -6    5.98    2.94
   0   5  -6    3.22    2.08
   0  -5  -6    6.51    2.01
   0  -5  -6    5.56    1.93
   0  -5  -6    4.21    2.02
   0  -5  -6    3.42    2.08
   0  -5  -6    0.99    1.82
   0  -5  -6    4.81    2.36
   0  -5  -6    7.54    1.81
   0   5  -6    1.70    1.45
   0  -5  -6    3.74    2.03
   0  -5  -6    1.19    1.23
   0  -5  -6    2.72    2.16
   0   5  -6    3.05    1.59
   0  -5  -5  338.64   15.26
   0  -5  -5  344.30   13.96
   0  -5  -5  343.47   14.31
   0   5  -5  315.52   12.87
   0   5  -5  357.13   14.53
   0  -5  -5  385.44   16.44
   0  -5  -5  306.11   13.86
   0  -5  -5  318.64   13.48
   0  -5  -5  350.90   15.95
   0  -5  -5  350.75   13.70
   0  -5  -5  343.74   13.51
   0  -5  -5  353.10   13.89
   0   5  -5  373.65   15.94
   0  -5  -5  369.16   13.79
   0   5  -5  329.15   14.19
   0  -5  -5  313.38   13.37
   0  -5  -5  352.43   13.79
   0  -5  -5  369.92   14.34
   0   5  -5  348.28   13.80
   0  -5  -4    1.60    1.11
   0  -5  -4    1.90    1.12
   0  -5  -4    0.96    1.09
   0  -5  -4    0.93    1.09
   0  -5  -4    3.15    1.93
   0  -5  -4    1.82    1.11
   0   5  -4    3.23    1.51
   0   5  -4    0.68    1.05
   0   5  -4    0.60    0.58
   0   5  -4    2.31    1.46
   0   5  -4    2.03    1.67
   0   5  -3 2425.89   61.81
   0   5  -3 2348.80   62.90
   0  -5  -3 2471.37   61.49
   0  -5  -3 2458.31   61.20
   0  -5  -3 2436.50   61.31
   0  -5  -3 2519.71   61.59
   0  -5  -3 2414.76   59.39
   0  -5  -3 2482.79   64.52
   0   5  -3 2463.37   59.66
   0   5  -3 2506.08   61.52
   0  -5  -3 2455.29   61.36
   0  -5  -3 2524.47   61.64
   0  -5  -3 2504.98   62.17
   0  -5  -3 2306.53   59.76
   0  -5  -2   12.20    1.99
   0  -5  -2   12.17    1.98
   0  -5  -2   11.85    2.06
   0  -5  -2   10.66    1.89
   0  -5  -2   10.80    1.63
   0  -5  -2    8.61    2.36
   0  -5  -2   11.35    1.71
   0   5  -2   13.89    2.17
   0   5  -2   12.74    2.42
   0   5  -2    8.26    1.51
   0   5  -2   12.67    2.00
   0  -5  -2    9.69    2.02
   0  -5  -2   10.12    1.85
   0  -5  -1 2099.79   53.38
   0  -5  -1 2106.62   54.41
   0  -5  -1 2211.41   54.52
   0  -5  -1 2107.59   54.11
   0  -5  -1 2113.78   53.87
   0  -5  -1 2161.02   54.74
   0   5  -1 2176.20   53.83
   0   5  -1 2195.42   53.76
   0  -5  -1 2129.30   54.17
   0  -5  -1 2269.35   54.60
   0  -5   0    2.77    1.22
   0  -5   0    4.37    1.41
   0  -5   0    5.01    1.49
   0  -5   0    6.36    1.56
   0   5   0    5.37    1.26
   0  -5   0    9.76    1.46
   0  -5   0    1.33    0.98
   0  -5   0    3.79    1.23
   0  -5   0   10.60    1.71
   0  -5   0    1.20    0.97
   0  -5   0    1.71    1.04
   0   5   1 2500.80   61.27
   0  -5   1 2388.26   61.40
   0  -5   1 2623.66   63.12
   0  -5   1 2517.27   62.15
   0  -5   1 2447.13   61.67
   0  -5   1 2480.54   61.93
   0  -5   1 2623.12   63.07
   0  -5   1 2437.60   62.47
   0   5   2   13.47    1.91
   0  -5   2   10.31    2.42
   0  -5   2   10.00    2.06
   0  -5   2   12.52    2.18
   0  -5   2   12.70    1.95
   0  -5   2   10.64    1.99
   0   5   3 2636.66   62.75
   0  -5   3 2703.92   67.75
   0  -5   3 2704.68   65.15
   0  -5   3 2353.67   64.13
   0  -5   3 2442.93   63.13
   0  -5   3 2460.29   63.56
   0  -5   4    2.57    1.18
   0   5   4    0.64    0.87
   0  -5   4    0.69    1.56
   0  -5   4    0.40    0.95
   0  -5   4    1.11    0.99
   0  -5   4    3.54    1.67
   0  -5   4    3.39    1.59
   0  -5   5  350.50   14.92
   0   5   5  374.48   14.60
   0  -5   5  386.03   17.15
   0   5   5  326.87   12.25
   0  -5   5  365.83   15.17
   0  -5   5  395.10   14.60
   0  -5   5  373.43   14.67
   0  -5   5  346.42   13.36
   0  -5   6    2.95    1.89
   0   5   6    1.23    1.24
   0  -5   6    3.48    2.34
   0  -5   6    1.03    1.32
   0  -5   6    1.48    1.35
   0  -5   6    2.64    1.40
   0  -5   6    2.95    1.95
   0  -5   7 1125.23   38.62
   0  -5   7 1194.54   35.62
   0  -5   7 1076.44   36.21
   0  -5   7 1215.18   35.64
   0  -5   8    0.43    1.70
   0  -5   8   -0.32    1.81
   0  -5   8    1.38    1.90
   0  -5   9  209.76   10.65
   0  -5  10    0.57    1.00
   0  -5  11  405.53   13.45
   0  -5  11  418.42   14.22
   0   6 -10   98.83    7.37
   0   6 -10  118.37    6.93
   0   6 -10   94.46    7.03
   0  -6 -10  116.90    7.77
   0  -6  -9    0.50    2.10
   0   6  -9   -0.25    2.22
   0   6  -9    1.51    1.89
   0  -6  -9    0.39    2.46
   0   6  -9    0.22    1.79
   0   6  -9    0.58    1.43
   0  -6  -8    1.65    1.85
   0   6  -8    1.28    1.72
   0  -6  -8    4.11    2.59
   0   6  -8    2.24    1.55
   0  -6  -8    5.86    2.98
   0   6  -8    3.73    2.90
   0   6  -8    3.75    2.72
   0  -6  -8    2.44    2.30
   0  -6  -8    5.04    2.68
   0  -6  -8    2.27    1.64
   0   6  -8    4.95    2.50
   0   6  -7    0.27    1.16
   0   6  -7   -0.59    2.66
   0   6  -7    0.72    1.22
   0   6  -7   -0.29    2.17
   0   6  -7    2.23    2.09
   0  -6  -7    0.63    1.24
   0  -6  -7   -0.82    1.71
   0  -6  -7   -0.31    1.70
   0  -6  -7    1.98    2.40
   0  -6  -7    1.37    2.18
   0  -6  -7   -0.63    2.06
   0   6  -7    1.68    1.66
   0  -6  -7    1.65    1.58
   0  -6  -7   -0.57    2.16
   0  -6  -7    0.49    1.72
   0  -6  -7    1.97    1.65
   0  -6  -7    0.20    1.59
   0  -6  -7   -0.17    1.12
   0  -6  -7    2.03    1.85
   0   6  -7    0.43    1.33
   0   6  -6  164.86   11.01
   0   6  -6  167.78   10.24
   0  -6  -6  162.48    8.99
   0  -6  -6  176.67   11.60
   0  -6  -6  145.28    9.57
   0  -6  -6  181.21    9.84
   0  -6  -6  174.67    9.63
   0  -6  -6  153.53    9.41
   0  -6  -6  177.30    9.66
   0  -6  -6  177.34   10.16
   0   6  -6  160.99    8.72
   0  -6  -6  173.54   11.65
   0  -6  -6  174.03    9.77
   0  -6  -6  179.32   11.34
   0  -6  -6  167.61   10.14
   0   6  -6  170.01    9.56
   0  -6  -6  178.18    9.70
   0   6  -6  188.79   11.69
   0   6  -6  134.97    8.99
   0   6  -5    0.65    1.52
   0   6  -5    1.57    2.49
   0   6  -5    1.61    1.37
   0   6  -5    1.43    1.60
   0  -6  -5    0.71    1.30
   0  -6  -5    0.72    1.25
   0  -6  -5    0.27    1.80
   0  -6  -5    1.72    1.83
   0  -6  -5    0.98    1.84
   0  -6  -5   -0.55    1.72
   0  -6  -5    0.87    1.35
   0  -6  -5    0.60    1.60
   0  -6  -5    1.84    1.51
   0  -6  -5    1.55    2.16
   0  -6  -5    0.92    1.27
   0  -6  -5    0.35    1.24
   0   6  -5    0.35    1.11
   0  -6  -5    0.34    0.88
   0  -6  -5   -0.44    1.50
   0   6  -4   98.90    7.46
   0  -6  -4  115.52    8.42
   0  -6  -4  101.43    6.62
   0  -6  -4   98.71    6.94
   0   6  -4  114.01    6.88
   0  -6  -4  118.93    7.20
   0  -6  -4  109.32    6.89
   0   6  -4  108.33    7.20
   0  -6  -4  115.50    6.81
   0  -6  -4  121.10    7.21
   0  -6  -4  108.72    6.90
   0   6  -4  103.07    5.31
   0   6  -4  123.60    7.25
   0  -6  -4  107.23    8.39
   0  -6  -4  109.53    6.76
   0  -6  -4  116.71    7.34
   0  -6  -4  108.39    8.47
   0  -6  -4  129.06    7.87
   0  -6  -4  110.76    6.93
   0   6  -3    5.19    2.16
   0  -6  -3    0.99    1.12
   0   6  -3    4.95    1.82
   0  -6  -3    0.75    1.18
   0  -6  -3    1.04    1.33
   0  -6  -3    0.71    0.56
   0  -6  -3    2.37    1.78
   0   6  -3    5.80    1.88
   0   6  -3    4.59    1.42
   0   6  -3    3.68    2.09
   0  -6  -3    1.96    1.30
   0  -6  -3    1.63    1.24
   0  -6  -3    1.09    0.94
   0  -6  -2  414.84   15.53
   0  -6  -2  431.72   15.23
   0  -6  -2  434.79   15.34
   0  -6  -2  432.80   15.40
   0  -6  -2  404.37   14.21
   0  -6  -2  438.61   17.97
   0  -6  -2  434.49   15.77
   0  -6  -2  424.90   14.26
   0   6  -2  446.76   15.31
   0   6  -2  458.89   17.05
   0   6  -2  415.73   14.21
   0   6  -2  432.65   15.03
   0  -6  -2  434.40   15.46
   0  -6  -2  436.40   15.32
   0  -6  -1    8.10    1.87
   0  -6  -1    6.86    1.75
   0  -6  -1    0.65    0.74
   0  -6  -1    2.78    1.35
   0  -6  -1    2.53    1.33
   0  -6  -1    0.72    0.98
   0  -6  -1    0.23    0.87
   0   6  -1   -0.18    1.37
   0   6  -1    3.62    1.29
   0   6  -1    1.87    1.10
   0  -6  -1    0.76    1.09
   0   6  -1    0.25    0.99
   0  -6   0  233.19   10.31
   0  -6   0  231.49   10.18
   0  -6   0  204.27    9.56
   0  -6   0  226.10   10.31
   0  -6   0  221.77    9.77
   0  -6   0  233.38    9.62
   0  -6   0  216.81    9.69
   0   6   0  232.55    9.56
   0  -6   0  245.85   10.50
   0  -6   0  227.47   10.06
   0   6   0  223.24    9.69
   0   6   0  215.56    9.17
   0  -6   1    0.13    0.97
   0  -6   1    1.37    0.97
   0  -6   1    1.09    0.78
   0  -6   1    0.71    0.81
   0  -6   1    2.24    1.34
   0   6   1    1.52    1.26
   0  -6   1    2.27    1.41
   0  -6   1    2.94    1.43
   0   6   1    1.53    1.04
   0  -6   1    3.76    1.53
   0  -6   1    4.72    1.68
   0  -6   2  404.32   14.75
   0  -6   2  444.28   14.69
   0  -6   2  448.56   15.69
   0  -6   2  413.92   14.57
   0  -6   2  412.88   15.24
   0  -6   2  441.66   16.23
   0  -6   2  451.58   16.57
   0   6   2  423.48   14.43
   0   6   2  414.05   15.69
   0  -6   2  468.88   18.49
   0  -6   2  442.00   16.15
   0  -6   3   11.90    2.57
   0   6   3    0.12    0.95
   0   6   3    0.70    1.27
   0  -6   3    4.37    2.21
   0  -6   3    7.85    2.04
   0  -6   3   14.47    2.72
   0  -6   3    6.23    1.97
   0  -6   4  101.58    7.33
   0  -6   4  116.61    7.06
   0  -6   4  129.17    7.94
   0  -6   4  143.61    9.90
   0   6   4  111.98    7.47
   0   6   4  108.98    6.12
   0  -6   4  119.43    7.56
   0  -6   4  112.79    6.93
   0  -6   4  128.77    8.11
   0  -6   5   -0.20    1.57
   0  -6   5    1.78    1.51
   0  -6   5    0.33    1.10
   0   6   5    0.20    1.34
   0  -6   5    0.30    2.04
   0  -6   5    0.71    1.30
   0  -6   5    2.15    1.04
   0  -6   5   -0.22    1.24
   0  -6   6  134.28    9.53
   0  -6   6  160.32    8.45
   0  -6   6  167.83    9.35
   0   6   6  156.65    9.18
   0  -6   6  173.12   11.89
   0  -6   6  182.51   10.39
   0  -6   6  168.81    9.80
   0  -6   6  149.90    8.93
   0  -6   7   -0.52    1.45
   0  -6   7    1.95    1.47
   0  -6   7   -0.33    2.05
   0  -6   7    0.82    1.45
   0  -6   7    0.44    1.67
   0  -6   8    4.47    2.06
   0  -6   8    7.06    2.04
   0  -6   8    5.52    2.07
   0  -6   9    0.85    1.35
   0  -6   9    0.54    1.41
   0  -6  10  102.32    5.78
   0  -6  10  115.67    6.59
   0  -6  11   -0.15    0.78
   0   7 -10   -0.95    1.25
   0   7 -10    0.42    0.91
   0   7 -10    0.44    1.42
   0  -7 -10    3.13    1.66
   0   7  -9  196.50   10.14
   0   7  -9  188.39   10.67
   0   7  -9  207.59   11.12
   0  -7  -9  230.25   11.55
   0  -7  -9  206.46   10.59
   0   7  -9  218.38    9.89
   0   7  -8    0.43    1.64
   0   7  -8    2.31    1.93
   0   7  -8    0.52    1.95
   0   7  -8    1.94    1.43
   0   7  -8    5.49    2.05
   0  -7  -8    2.55    2.35
   0  -7  -8    0.73    1.47
   0  -7  -8    0.43    1.57
   0   7  -7  474.11   16.92
   0   7  -7  556.47   22.30
   0   7  -7  515.74   20.32
   0  -7  -7  482.80   19.26
   0  -7  -7  533.54   19.75
   0   7  -7  534.18   18.12
   0  -7  -7  485.80   22.32
   0  -7  -7  518.88   21.77
   0  -7  -7  498.42   19.99
   0   7  -7  536.44   19.33
   0  -7  -7  518.29   19.55
   0   7  -7  537.84   21.93
   0  -7  -7  505.48   19.04
   0   7  -6    4.35    3.08
   0   7  -6    1.24    1.69
   0  -7  -6    2.64    2.01
   0  -7  -6    2.25    1.65
   0  -7  -6    3.14    2.12
   0  -7  -6    1.16    2.43
   0  -7  -6    0.57    1.25
   0   7  -6    3.48    2.47
   0  -7  -6    1.87    2.00
   0   7  -6    2.04    1.53
   0  -7  -6    2.19    2.77
   0   7  -6    2.68    1.73
   0   7  -6    3.29    1.81
   0  -7  -6    1.15    1.26
   0  -7  -6    0.94    1.80
   0  -7  -6    9.46    2.44
   0  -7  -6    8.57    2.57
   0   7  -5  715.71   22.91
   0   7  -5  679.03   23.96
   0  -7  -5  621.80   22.04
   0  -7  -5  661.60   22.94
   0  -7  -5  697.00   26.67
   0  -7  -5  617.32   23.72
   0  -7  -5  693.05   23.49
   0  -7  -5  702.29   23.42
   0  -7  -5  657.15   22.41
   0  -7  -5  670.73   26.47
   0   7  -5  591.69   23.32
   0   7  -5  694.22   26.09
   0  -7  -5  706.06   23.47
   0  -7  -5  689.64   23.75
   0   7  -5  676.79   23.17
   0  -7  -5  639.89   23.14
   0  -7  -5  733.52   23.32
   0  -7  -5  665.88   25.81
   0  -7  -4    0.82    2.11
   0  -7  -4    0.81    1.17
   0  -7  -4    0.17    1.48
   0  -7  -4   -0.37    1.31
   0   7  -4    0.26    1.93
   0   7  -4    4.35    2.84
   0   7  -4   -0.48    1.78
   0  -7  -4    0.58    1.24
   0  -7  -4    0.93    1.37
   0  -7  -4    1.07    1.31
   0  -7  -4    0.19    1.20
   0  -7  -4    1.31    1.37
   0   7  -4    0.18    1.09
   0  -7  -4    0.30    1.80
   0  -7  -4    1.47    2.08
   0  -7  -4    3.75    1.92
   0  -7  -4    0.75    1.17
   0   7  -4    1.80    1.36
   0   7  -3  329.33   12.19
   0   7  -3  331.95   13.61
   0  -7  -3  319.18   12.22
   0  -7  -3  302.63   12.92
   0  -7  -3  318.64   15.73
   0   7  -3  324.51   15.38
   0   7  -3  326.88   15.21
   0   7  -3  334.59   13.86
   0  -7  -3  366.43   14.24
   0  -7  -3  352.22   14.27
   0  -7  -3  339.69   14.03
   0  -7  -3  326.78   12.18
   0  -7  -3  319.14   16.16
   0  -7  -3  348.17   14.06
   0  -7  -3  348.63   14.19
   0  -7  -3  346.13   16.73
   0  -7  -3  304.53   12.49
   0  -7  -3  310.43   13.50
   0  -7  -2    3.98    1.82
   0  -7  -2    5.00    1.97
   0   7  -2    3.07    1.61
   0  -7  -2    2.36    1.51
   0  -7  -2    3.21    1.51
   0  -7  -2    2.96    1.59
   0  -7  -2    1.99    1.01
   0  -7  -2    3.93    2.34
   0  -7  -2    2.17    1.28
   0   7  -2    3.89    2.24
   0   7  -2    3.32    1.47
   0   7  -2    4.00    1.63
   0  -7  -2    2.24    2.18
   0  -7  -2    0.20    1.06
   0   7  -1 1571.64   42.83
   0   7  -1 1647.91   43.10
   0  -7  -1 1703.12   44.54
   0  -7  -1 1589.55   43.84
   0  -7  -1 1472.54   42.71
   0  -7  -1 1556.70   44.50
   0  -7  -1 1471.41   47.18
   0  -7  -1 1579.56   43.95
   0  -7  -1 1569.12   42.50
   0   7  -1 1584.07   42.81
   0   7  -1 1634.16   45.82
   0  -7  -1 1499.10   47.31
   0  -7  -1 1641.81   44.29
   0  -7  -1 1601.56   43.83
   0  -7   0    0.67    1.25
   0  -7   0    2.77    1.40
   0  -7   0    1.86    1.11
   0  -7   0   -1.15    2.08
   0  -7   0    1.86    1.22
   0  -7   0   -0.19    1.01
   0   7   0    0.58    1.11
   0  -7   0    0.51    1.38
   0  -7   0    1.48    1.22
   0  -7   0    2.53    1.46
   0  -7   0    1.50    1.27
   0  -7   0    1.61    1.15
   0  -7   1 1467.42   40.35
   0  -7   1 1461.58   40.12
   0  -7   1 1306.43   37.71
   0  -7   1 1506.93   41.60
   0  -7   1 1606.54   42.34
   0  -7   1 1438.54   40.93
   0  -7   1 1438.31   41.23
   0  -7   1 1369.17   44.85
   0  -7   1 1434.98   40.92
   0  -7   1 1432.78   40.47
   0   7   1 1382.03   39.24
   0  -7   1 1522.55   41.59
   0  -7   1 1583.57   42.24
   0   7   1 1508.04   39.56
   0   7   1 1423.79   40.72
   0  -7   2    1.72    1.84
   0   7   2    2.49    1.19
   0  -7   2    1.14    1.22
   0  -7   2    3.13    1.44
   0  -7   2    1.63    1.31
   0  -7   2    5.28    1.87
   0  -7   2    2.12    1.71
   0  -7   2    2.23    1.69
   0  -7   2    5.69    2.01
   0  -7   2    5.41    2.07
   0  -7   2    3.83    1.80
   0   7   2    1.21    1.30
   0  -7   2    2.13    1.16
   0  -7   3  322.56   14.15
   0  -7   3  339.62   14.06
   0  -7   3  358.74   15.45
   0  -7   3  351.20   15.50
   0  -7   3  362.55   17.55
   0   7   3  359.65   15.05
   0   7   3  341.96   12.82
   0  -7   3  318.92   13.07
   0  -7   3  361.56   15.27
   0  -7   4    3.19    1.61
   0  -7   4    0.90    1.15
   0  -7   4    1.25    1.42
   0  -7   4    1.94    1.35
   0  -7   4    0.48    1.49
   0  -7   4   -0.45    1.53
   0   7   4    0.22    1.31
   0  -7   4    0.64    1.95
   0  -7   4    0.51    1.23
   0  -7   5  679.24   23.10
   0  -7   5  744.60   25.50
   0  -7   5  716.47   28.35
   0   7   5  732.61   25.02
   0  -7   5  670.18   23.38
   0  -7   5  747.51   25.00
   0  -7   5  749.27   25.23
   0  -7   6    2.37    2.01
   0  -7   6    1.38    1.55
   0  -7   6   -0.33    1.78
   0   7   6    0.41    1.32
   0  -7   6    0.77    1.42
   0  -7   6    1.28    1.32
   0  -7   7  552.10   20.36
   0  -7   7  514.18   19.29
   0  -7   7  545.69   20.04
   0  -7   8    2.03    1.30
   0  -7   8    0.35    1.29
   0  -7   8   -0.18    1.19
   0  -7   9  202.58    9.16
   0  -7   9  212.59    9.48
   0  -7   9  193.97    9.68
   0  -7  10    0.45    1.10
   0  -7  10   -0.10    0.79
   0  -7  10    1.09    0.98
   0  -8  -9    0.78    1.28
   0  -8  -9    1.39    1.52
   0   8  -9   -0.15    1.45
   0   8  -9   -0.37    0.86
   0   8  -9    0.60    1.22
   0  -8  -8  250.62   11.29
   0   8  -8  231.54   10.86
   0   8  -8  244.83   10.23
   0   8  -8  221.91   11.88
   0   8  -8  252.15   12.26
   0   8  -7    0.51    1.91
   0   8  -7    0.50    2.27
   0  -8  -7    1.28    1.43
   0  -8  -7   -0.18    1.34
   0  -8  -7    1.94    2.31
   0   8  -7    5.59    1.79
   0  -8  -7   -0.51    2.11
   0  -8  -7   -0.16    1.19
   0  -8  -7    1.16    1.45
   0   8  -7    1.55    1.69
   0   8  -7    1.57    1.23
   0   8  -6  252.37   12.67
   0  -8  -6  260.94   12.91
   0  -8  -6  268.60   12.30
   0  -8  -6  285.88   12.92
   0  -8  -6  274.62   11.96
   0  -8  -6  266.05   14.95
   0   8  -6  256.86   11.33
   0  -8  -6  256.04   12.39
   0  -8  -6  275.32   14.65
   0   8  -6  249.83   11.33
   0  -8  -6  258.48   12.44
   0   8  -6  269.86   14.30
   0   8  -6  273.30   11.88
   0  -8  -5    2.50    1.57
   0  -8  -5    3.53    2.56
   0  -8  -5    1.55    1.69
   0   8  -5    1.37    1.72
   0   8  -5    6.91    3.06
   0  -8  -5    3.65    1.98
   0  -8  -5    3.22    1.87
   0   8  -5    7.39    2.45
   0  -8  -5   -0.32    1.74
   0   8  -5    4.02    1.85
   0  -8  -5    2.21    2.47
   0  -8  -5    0.24    1.69
   0   8  -5    0.82    1.35
   0  -8  -5    4.22    1.90
   0  -8  -5    5.70    2.11
   0  -8  -5    4.69    2.15
   0   8  -4  104.63    8.76
   0  -8  -4  115.93    7.93
   0   8  -4  110.49    9.13
   0  -8  -4  115.76    7.79
   0   8  -4   99.50    7.36
   0  -8  -4  109.23    7.61
   0  -8  -4  117.89    9.73
   0  -8  -4  110.98    7.75
   0  -8  -4  120.29    7.94
   0  -8  -4  105.86    6.69
   0   8  -4  112.44    7.57
   0  -8  -4  113.33    9.63
   0   8  -4   99.24    8.13
   0  -8  -4   99.93    8.76
   0  -8  -4   98.22    6.97
   0   8  -3    1.91    2.24
   0   8  -3    1.85    2.07
   0  -8  -3    4.79    2.50
   0  -8  -3    2.01    1.65
   0  -8  -3    3.75    1.56
   0   8  -3    2.10    1.86
   0  -8  -3    3.16    1.80
   0  -8  -3    5.83    2.06
   0  -8  -3    5.04    2.01
   0   8  -3    1.80    1.19
   0   8  -3    2.66    1.65
   0  -8  -3    1.62    2.08
   0  -8  -3    1.41    1.12
   0  -8  -3    1.63    1.58
   0  -8  -3    0.64    2.25
   0   8  -2  465.54   17.16
   0   8  -2  510.11   18.40
   0   8  -2  512.21   20.78
   0   8  -2  509.47   20.93
   0   8  -2  462.70   17.72
   0  -8  -2  520.30   19.08
   0  -8  -2  517.15   19.09
   0  -8  -2  522.14   19.27
   0  -8  -2  474.15   17.48
   0  -8  -2  536.94   20.08
   0  -8  -2  487.02   22.01
   0  -8  -2  519.07   19.11
   0  -8  -2  528.20   19.37
   0  -8  -2  501.26   17.42
   0  -8  -2  508.59   22.44
   0  -8  -2  488.29   18.66
   0  -8  -1    2.63    1.60
   0  -8  -1   -0.21    1.46
   0   8  -1    1.16    1.31
   0  -8  -1    1.47    1.32
   0  -8  -1    1.63    1.41
   0  -8  -1    1.62    0.92
   0  -8  -1    1.32    2.29
   0   8  -1    2.81    1.53
   0   8  -1    1.56    1.28
   0  -8  -1    1.48    1.26
   0   8  -1   -0.25    2.13
   0  -8  -1    1.31    2.20
   0  -8  -1    2.23    1.64
   0  -8  -1    1.77    1.25
   0   8   0  655.83   21.92
   0  -8   0  669.53   23.34
   0  -8   0  730.15   24.47
   0  -8   0  714.80   24.15
   0  -8   0  638.63   22.95
   0  -8   0  655.37   27.18
   0  -8   0  736.05   23.77
   0  -8   0  687.86   24.18
   0   8   0  710.14   25.46
   0  -8   0  708.15   24.04
   0  -8   0  723.11   24.55
   0   8   0  694.12   23.31
   0   8   0  691.77   22.42
   0  -8   0  689.93   22.80
   0  -8   0  684.90   23.41
   0   8   1    0.77    1.21
   0  -8   1    0.59    1.30
   0  -8   1    3.93    1.59
   0  -8   1    1.72    1.27
   0  -8   1    1.04    1.30
   0  -8   1    1.04    2.22
   0  -8   1    0.94    1.44
   0  -8   1    1.81    1.65
   0   8   1   -0.16    1.05
   0   8   1    1.23    1.63
   0  -8   1    0.71    1.23
   0  -8   1    2.28    1.71
   0  -8   1    2.61    1.76
   0  -8   1    0.45    1.34
   0  -8   1    1.72    1.45
   0  -8   2  505.93   19.43
   0  -8   2  519.00   19.83
   0   8   2  465.88   16.57
   0  -8   2  478.86   18.61
   0  -8   2  450.60   22.10
   0  -8   2  485.12   18.89
   0  -8   2  478.34   18.21
   0  -8   2  424.47   17.43
   0  -8   2  508.48   19.73
   0  -8   2  500.16   19.27
   0  -8   2  473.09   18.12
   0  -8   3    3.13    1.91
   0  -8   3    7.10    2.29
   0  -8   3    0.20    1.12
   0  -8   3    2.43    1.48
   0  -8   3    3.53    2.18
   0  -8   3    3.25    2.27
   0  -8   3    3.69    2.17
   0  -8   3    4.95    2.33
   0  -8   3    5.42    2.36
   0  -8   3    1.36    2.13
   0   8   3    1.13    1.45
   0  -8   4  147.40    8.73
   0  -8   4  154.03    9.64
   0  -8   4  160.92    9.89
   0  -8   4  138.38    8.55
   0  -8   4  139.88    9.68
   0  -8   4  161.96   10.06
   0  -8   4  148.18    8.26
   0  -8   4  158.96    9.90
   0  -8   4  152.43   10.01
   0  -8   4  150.25   11.54
   0   8   4  158.07    9.70
   0  -8   5    1.56    1.54
   0  -8   5    0.91    1.16
   0  -8   5    0.69    1.63
   0  -8   5    0.86    1.27
   0  -8   5    1.92    1.80
   0  -8   5    1.18    1.88
   0  -8   5    1.76    1.66
   0  -8   5    1.26    1.58
   0  -8   5    1.19    1.89
   0  -8   5    0.68    1.65
   0   8   5    2.59    1.88
   0  -8   6  275.36   12.47
   0  -8   6  316.14   13.81
   0  -8   6  295.67   14.12
   0  -8   6  293.44   12.06
   0  -8   7    3.40    1.42
   0  -8   7    1.39    1.71
   0  -8   7    1.48    1.39
   0  -8   7    0.16    1.15
   0  -8   8  233.20    9.96
   0  -8   8  247.58   10.62
   0  -8   8  241.87   11.05
   0  -8   8  223.48   10.79
   0  -8   9   -0.29    0.79
   0  -8   9    0.38    0.99
   0  -8   9    0.23    0.94
   0  -8   9    0.57    0.88
   0  -8  10   52.80    3.67
   0  -8  10   57.11    3.15
   0  -9  -9  136.38    6.08
   0   9  -8   -0.15    1.35
   0   9  -8    0.15    1.31
   0  -9  -8   -0.15    1.43
   0   9  -7  121.04    6.91
   0  -9  -7  143.31    8.77
   0   9  -7  151.84    8.90
   0  -9  -7  143.43    9.19
   0   9  -6    2.06    1.54
   0  -9  -6    2.42    1.35
   0   9  -6    4.43    2.20
   0   9  -6    2.31    1.41
   0  -9  -6    2.88    2.04
   0   9  -6    0.56    1.21
   0  -9  -6    2.57    1.31
   0  -9  -6    1.39    1.13
   0  -9  -6    0.48    2.04
   0   9  -5   74.23    6.00
   0  -9  -5   81.43    6.31
   0  -9  -5   77.80    6.66
   0  -9  -5   94.88    6.76
   0  -9  -5   76.86    5.28
   0  -9  -5   90.36    6.65
   0   9  -5   87.36    7.66
   0   9  -5   93.29    7.89
   0   9  -5   86.03    6.09
   0  -9  -5   94.61    8.36
   0  -9  -5   85.62    7.67
   0   9  -4    0.90    1.35
   0  -9  -4    1.60    1.67
   0  -9  -4    0.29    2.18
   0   9  -4    0.24    1.68
   0   9  -4    1.12    2.70
   0  -9  -4    2.18    2.47
   0   9  -4    1.37    2.22
   0  -9  -4    1.20    1.50
   0  -9  -4    1.41    1.39
   0  -9  -4   -0.24    1.86
   0   9  -3  738.68   27.45
   0  -9  -3  780.50   25.52
   0  -9  -3  794.69   25.97
   0   9  -3  702.61   23.88
   0  -9  -3  842.44   26.07
   0  -9  -3  774.44   25.55
   0  -9  -3  769.67   25.71
   0  -9  -3  685.20   28.37
   0  -9  -3  782.27   26.70
   0  -9  -3  731.49   28.79
   0   9  -3  752.30   24.78
   0   9  -3  682.92   26.38
   0  -9  -3  677.37   27.43
   0   9  -2    1.10    2.40
   0   9  -2    2.78    2.46
   0  -9  -2   -0.63    2.56
   0   9  -2    2.36    1.63
   0  -9  -2    1.67    1.82
   0  -9  -2    0.84    1.76
   0  -9  -2    0.44    1.21
   0  -9  -2    3.09    2.37
   0  -9  -2    1.65    1.51
   0  -9  -2    2.00    2.36
   0   9  -2    3.05    1.55
   0   9  -2    2.05    1.45
   0  -9  -2    0.46    1.18
   0  -9  -2    1.45    1.33
   0  -9  -2    2.63    1.77
   0  -9  -2    2.10    1.93
   0  -9  -1  167.77    9.68
   0  -9  -1  174.52   10.17
   0  -9  -1  188.36   10.47
   0  -9  -1  172.94    9.56
   0  -9  -1  165.44   12.21
   0  -9  -1  174.04   10.39
   0   9  -1  167.85    9.18
   0   9  -1  175.88    9.35
   0  -9  -1  172.97    9.13
   0   9  -1  181.52   11.22
   0  -9  -1  182.17   12.76
   0  -9  -1  182.13   10.38
   0  -9  -1  181.67   10.28
   0  -9   0    1.38    1.52
   0  -9   0    3.07    1.74
   0  -9   0    2.08    2.03
   0  -9   0    2.21    1.72
   0  -9   0   -0.23    1.55
   0  -9   0    1.24    1.06
   0  -9   0    0.36    1.99
   0  -9   0    0.91    1.57
   0  -9   0    2.22    1.37
   0  -9   0    0.35    2.49
   0  -9   0    1.47    1.46
   0   9   0    0.80    2.17
   0   9   0    2.40    1.50
   0   9   0    1.20    1.33
   0  -9   0    0.78    1.22
   0  -9   1  188.61   10.25
   0  -9   1  186.30   10.61
   0  -9   1  187.54   10.79
   0  -9   1  158.15    9.72
   0  -9   1  164.05   12.44
   0  -9   1  180.81   10.34
   0  -9   1  185.21   10.30
   0  -9   1  180.95    9.77
   0   9   1  182.51   11.22
   0  -9   1  188.44   10.62
   0  -9   1  177.90   10.56
   0   9   1  165.02    9.76
   0  -9   2    2.43    1.93
   0  -9   2    0.24    1.37
   0  -9   2   -0.23    1.70
   0  -9   2    1.14    1.30
   0  -9   2    0.84    1.24
   0  -9   2    2.02    1.72
   0  -9   2    0.37    2.41
   0  -9   2    4.60    2.28
   0  -9   2    0.58    1.18
   0   9   2    2.54    2.18
   0  -9   2    1.60    1.78
   0  -9   2    1.46    1.83
   0   9   2    1.98    1.52
   0  -9   3  640.30   24.11
   0   9   3  761.40   25.74
   0  -9   3  765.14   24.94
   0  -9   3  781.04   26.36
   0  -9   3  788.59   26.24
   0  -9   3  742.59   24.74
   0  -9   3  702.74   29.48
   0  -9   3  737.38   24.98
   0  -9   3  689.42   22.98
   0  -9   3  796.59   26.45
   0  -9   3  749.18   26.37
   0  -9   3  786.16   26.25
   0  -9   3  785.00   26.75
   0  -9   4    0.99    1.40
   0  -9   4    1.59    1.43
   0  -9   4    1.35    1.75
   0  -9   4    0.89    1.57
   0  -9   4    1.35    1.22
   0  -9   4    1.11    1.77
   0  -9   4   -0.35    2.59
   0  -9   4    0.83    1.30
   0  -9   5   74.67    5.42
   0  -9   5   84.17    6.64
   0  -9   5   71.59    6.19
   0  -9   5   71.91    6.14
   0  -9   5   92.02    6.89
   0  -9   6    0.18    1.29
   0  -9   6    2.85    1.56
   0  -9   6    4.45    1.57
   0  -9   6    1.86    1.62
   0  -9   6    2.20    1.30
   0  -9   7  159.31    7.88
   0  -9   7  156.26    8.26
   0  -9   7  146.58    8.16
   0  -9   7  151.34    8.07
   0  -9   8    0.97    1.03
   0  -9   8    1.87    1.70
   0  -9   8    1.08    0.90
   0  -9   8    0.76    0.95
   0  -9   9  106.30    4.76
   0  -9   9  115.05    5.57
   0 -10  -8  296.58    9.52
   0 -10  -7   -0.13    1.43
   0 -10  -6  202.78   10.32
   0 -10  -6  184.92    9.49
   0  10  -6  159.19    8.86
   0 -10  -6  187.68    8.45
   0 -10  -6  183.63    8.42
   0  10  -6  160.35    7.28
   0  10  -5    1.83    1.85
   0 -10  -5    0.23    1.86
   0  10  -5    1.11    1.10
   0 -10  -5    3.40    2.08
   0 -10  -5    1.36    1.30
   0  10  -5    1.03    1.88
   0 -10  -5    0.91    1.36
   0  10  -5    1.06    1.35
   0 -10  -4  414.00   18.32
   0 -10  -4  405.95   17.64
   0 -10  -4  430.87   15.92
   0  10  -4  383.67   16.91
   0 -10  -4  430.60   16.01
   0 -10  -4  363.94   15.72
   0 -10  -4  435.33   15.96
   0  10  -4  425.59   17.53
   0  10  -3    0.44    1.53
   0  10  -3    0.50    2.20
   0 -10  -3    1.13    2.21
   0 -10  -3   -0.53    2.12
   0 -10  -3    1.10    1.42
   0  10  -3    0.24    1.87
   0 -10  -3   -0.18    1.27
   0 -10  -2  311.01   13.53
   0  10  -2  276.01   14.21
   0 -10  -2  337.47   14.61
   0 -10  -2  294.25   15.84
   0 -10  -2  290.39   15.27
   0 -10  -2  301.78   13.36
   0 -10  -2  329.47   13.90
   0 -10  -2  308.06   13.43
   0  10  -2  288.42   14.52
   0 -10  -1    3.78    1.73
   0  10  -1    2.63    2.42
   0 -10  -1    1.62    1.13
   0 -10  -1    1.57    2.31
   0 -10  -1    2.77    1.81
   0 -10  -1    2.93    2.55
   0 -10  -1    3.38    1.71
   0 -10  -1    1.50    1.44
   0  10  -1    1.99    2.23
   0  10   0  197.32   11.39
   0  10   0  182.06   11.48
   0 -10   0  193.32   12.80
   0 -10   0  225.46   11.26
   0 -10   0  207.06   10.76
   0 -10   0  202.44   10.56
   0 -10   0  203.66   10.64
   0 -10   0  185.28    9.89
   0 -10   0  193.88    9.56
   0  10   1    2.12    1.87
   0 -10   1    3.26    1.80
   0 -10   1    1.54    1.36
   0 -10   1    2.05    1.76
   0 -10   1    0.38    1.33
   0 -10   1    2.88    1.45
   0 -10   1    1.76    1.44
   0 -10   1    4.23    2.88
   0  10   2  278.83   13.35
   0  10   2  240.01   10.06
   0 -10   2  280.92   12.30
   0 -10   2  286.96   15.81
   0 -10   2  319.61   13.48
   0 -10   2  290.69   13.04
   0 -10   2  276.96   12.29
   0 -10   2  281.05   12.84
   0 -10   2  238.40   10.94
   0 -10   2  258.41   11.77
   0  10   3    1.44    1.45
   0 -10   3   -0.31    2.22
   0 -10   3    3.23    1.38
   0 -10   3    1.18    1.33
   0 -10   3    1.36    1.49
   0 -10   3    0.99    1.26
   0 -10   3    0.19    1.33
   0 -10   3    1.97    1.04
   0 -10   3    1.88    1.44
   0 -10   4  435.94   19.95
   0 -10   4  456.70   15.31
   0 -10   4  472.38   16.23
   0 -10   4  482.70   17.55
   0  10   4  459.69   17.36
   0 -10   4  491.48   17.59
   0 -10   4  460.95   16.68
   0 -10   5    1.71    1.26
   0 -10   5    1.49    1.16
   0 -10   5    0.43    0.97
   0 -10   5    0.16    1.08
   0 -10   5    0.74    1.92
   0  10   5    1.34    1.34
   0 -10   5    0.62    1.22
   0 -10   6  172.03    7.97
   0 -10   6  156.23    7.65
   0 -10   6  165.62    7.88
   0 -10   6  163.80    9.48
   0 -10   7    2.99    1.47
   0 -10   7    0.66    0.84
   0 -10   8  266.52    8.93
   0 -11  -6    0.54    0.96
   0  11  -5    4.41    1.21
   0 -11  -5    3.34    1.60
   0 -11  -5    3.10    1.21
   0 -11  -5    4.52    1.75
   0  11  -5    4.53    1.55
   0 -11  -5    4.19    1.27
   0 -11  -4   -0.72    1.58
   0 -11  -4    1.33    1.59
   0 -11  -4    0.83    1.00
   0  11  -4    0.63    1.27
   0 -11  -4   -0.24    0.91
   0 -11  -3   15.36    2.40
   0  11  -3   16.01    2.40
   0  11  -3   18.68    3.16
   0 -11  -3   15.44    3.22
   0 -11  -3   16.72    2.59
   0 -11  -3   16.75    2.54
   0  11  -3   20.95    3.21
   0 -11  -3   13.78    2.93
   0 -11  -2    0.58    1.01
   0  11  -2    1.17    1.31
   0  11  -2    0.53    1.35
   0  11  -2   -0.40    1.88
   0 -11  -2    0.22    1.82
   0 -11  -2   -0.29    0.94
   0 -11  -2    0.29    1.16
   0  11  -2    0.19    1.58
   0 -11  -2   -0.21    1.82
   0 -11  -1   21.14    2.99
   0  11  -1   17.39    2.57
   0  11  -1   17.77    3.27
   0  11  -1   16.57    3.05
   0 -11  -1   15.72    2.70
   0 -11  -1   22.27    3.15
   0 -11  -1   23.64    4.07
   0 -11  -1   20.06    3.67
   0 -11  -1   17.68    2.66
   0 -11   0   -0.91    2.07
   0 -11   0    0.16    1.32
   0 -11   0    0.16    1.40
   0  11   0    0.12    1.08
   0  11   0   -0.21    1.75
   0  11   0    0.37    1.43
   0 -11   0   -0.47    1.08
   0 -11   0   -0.73    2.41
   0 -11   0   -0.47    1.24
   0 -11   0    0.14    0.94
   0 -11   1   17.05    3.52
   0 -11   1   20.42    2.94
   0 -11   1   20.83    2.94
   0  11   1   15.58    2.11
   0  11   1   16.83    3.01
   0 -11   1   16.70    2.38
   0 -11   1   20.78    2.92
   0 -11   1   21.34    4.02
   0 -11   1   21.66    2.84
   0  11   1   17.37    3.36
   0 -11   2    0.27    1.12
   0 -11   2    0.36    0.83
   0 -11   2    0.23    1.75
   0 -11   2    1.10    1.15
   0  11   2    0.32    1.32
   0 -11   2    0.89    1.36
   0 -11   2    0.61    0.75
   0 -11   2    0.88    1.30
   0 -11   3   15.20    2.40
   0 -11   3   15.69    2.25
   0 -11   3   15.43    3.20
   0 -11   3   13.50    1.85
   0  11   3   19.19    2.68
   0 -11   3   19.17    2.50
   0 -11   3   19.77    2.66
   0 -11   4   -0.12    0.92
   0 -11   4   -0.09    0.72
   0 -11   4    0.35    0.94
   0 -11   4    1.03    0.76
   0 -11   4    0.18    1.50
   0 -11   5    3.76    1.14
   0 -11   5    4.04    1.69
   0 -11   5    3.87    1.14
   0 -11   6    0.10    0.99
   0 -12  -4  245.68    8.16
   0 -12  -4  239.70    8.34
   0 -12  -3    0.21    0.94
   0 -12  -3   -0.48    1.07
   0  12  -3    0.31    0.74
   0 -12  -2  367.16   12.85
   0  12  -2  334.63   10.72
   0 -12  -2  348.00   12.37
   0 -12  -1    0.82    1.31
   0 -12  -1    1.56    0.90
   0  12  -1    0.61    0.75
   0 -12  -1    1.66    1.36
   0 -12   0  116.23    6.70
   0 -12   0  118.63    6.54
   0 -12   0  123.95    5.74
   0  12   0  106.46    4.49
   0 -12   0  122.44    5.72
   0 -12   0  126.38    5.42
   0 -12   1    0.27    1.34
   0 -12   1    0.38    1.37
   0 -12   2  357.97   12.60
   0 -12   2  323.18   12.07
   0 -12   3    0.72    0.99
   0 -12   3    0.19    1.02
   0 -12   4  218.85    7.34
   0 -12   4  180.98    6.77
   1   0 -13   -0.35    0.91
   1   0 -13    0.11    0.87
   1   0 -13    0.12    0.67
  -1   0 -13    0.13    0.70
  -1   0 -12    0.70    1.17
   1   0 -12   -0.43    1.26
  -1   0 -12    0.59    2.04
   1   0 -12   -0.52    1.76
   1   0 -12   -0.13    1.62
  -1   0 -12    0.97    1.43
   1   0 -12   -0.13    1.28
   1   0 -11    2.36    2.00
  -1   0 -11    2.19    2.21
   1   0 -11    3.11    2.10
  -1   0 -11    2.51    2.54
   1   0 -11    0.61    1.72
  -1   0 -11   -0.20    1.57
   1   0 -11    0.17    1.55
   1   0 -11    1.31    1.81
  -1   0 -11    0.39    1.64
  -1   0 -10    1.01    1.63
   1   0 -10    0.40    1.70
  -1   0 -10    2.38    2.60
   1   0 -10   -1.03    2.53
  -1   0 -10    2.60    3.25
  -1   0 -10   -0.22    1.52
   1   0 -10    1.58    1.83
   1   0 -10    1.92    2.18
  -1   0 -10    0.23    1.54
   1   0 -10    0.22    1.71
  -1   0 -10    0.46    1.53
  -1   0 -10    0.93    1.58
   1   0 -10    0.23    1.69
   1   0 -10    1.37    1.79
   1   0 -10   -0.21    2.19
  -1   0 -10   -1.28    2.71
  -1   0  -9   -0.25    1.53
  -1   0  -9    1.24    1.63
   1   0  -9    1.03    1.61
  -1   0  -9    0.70    1.69
   1   0  -9    2.16    1.81
  -1   0  -9    0.46    1.41
   1   0  -9    0.47    1.66
  -1   0  -9    0.46    1.80
  -1   0  -9   -0.33    2.52
   1   0  -9   -0.21    1.86
  -1   0  -9    1.62    3.24
   1   0  -9    0.45    1.52
  -1   0  -9    0.46    1.63
   1   0  -9    1.98    1.95
  -1   0  -9    2.24    2.79
   1   0  -9    1.43    1.59
   1   0  -9    0.84    2.05
   1   0  -9    1.81    1.80
   1   0  -9    0.23    1.88
  -1   0  -9    1.05    1.72
   1   0  -8    0.44    1.35
  -1   0  -8   -0.22    1.40
   1   0  -8    0.19    1.45
  -1   0  -8    0.32    1.33
   1   0  -8   -0.19    1.37
   1   0  -8    1.06    1.53
  -1   0  -8    1.24    1.21
   1   0  -8    1.06    1.47
  -1   0  -8    0.85    1.60
  -1   0  -8    1.07    1.69
  -1   0  -8    0.29    2.16
   1   0  -8    1.50    1.68
   1   0  -8    0.79    1.33
  -1   0  -8    0.86    2.54
   1   0  -8    0.20    1.50
  -1   0  -8   -0.21    1.44
  -1   0  -8    1.15    1.58
   1   0  -8    0.21    1.47
   1   0  -8   -0.15    1.80
   1   0  -8    0.51    1.75
  -1   0  -8    0.56    1.93
   1   0  -8    0.80    1.44
   1   0  -8    0.37    1.65
   1   0  -8    1.58    1.47
  -1   0  -8    3.14    2.52
  -1   0  -8    0.18    1.19
  -1   0  -7    0.19    1.03
   1   0  -7    0.56    1.17
   1   0  -7    1.86    1.75
   1   0  -7   -0.62    1.65
  -1   0  -7    1.89    2.34
   1   0  -7    1.62    1.33
  -1   0  -7   -0.35    1.25
   1   0  -7    0.68    1.28
   1   0  -7    0.43    1.42
  -1   0  -7   -0.47    1.70
   1   0  -7    1.44    1.25
  -1   0  -7    1.99    1.46
   1   0  -7    0.16    1.53
   1   0  -7    0.81    1.31
  -1   0  -7    0.64    1.17
   1   0  -7    0.84    0.90
  -1   0  -7    0.47    1.94
  -1   0  -7    0.96    2.04
  -1   0  -6    0.75    1.74
   1   0  -6    1.27    1.14
   1   0  -6    2.24    1.57
  -1   0  -6    0.38    1.36
  -1   0  -6    0.56    1.58
   1   0  -6    1.10    0.88
  -1   0  -6    0.67    1.11
   1   0  -6    0.49    1.38
   1   0  -6    0.37    1.06
  -1   0  -6    0.94    1.73
  -1   0  -5    0.14    1.41
   1   0  -5    0.67    0.96
  -1   0  -5    0.87    1.38
   1   0  -5    1.49    1.27
  -1   0  -5   -0.14    1.45
   1   0  -5    0.09    0.97
  -1   0  -5    0.14    1.61
   1   0  -4    0.49    0.84
   1   0  -4    0.75    1.00
  -1   0  -4    0.95    1.16
   1   0  -3    0.49    0.57
  -1   0  -3    0.52    0.85
   1   0  -3    0.90    0.61
  -1   0  -2    0.98    0.93
  -1   0  -2    0.85    0.35
   1   0  -2    0.95    0.57
  -1   0  -2    2.13    0.82
   1   0  -2    1.21    0.56
  -1   0  -2    1.90    0.46
   1   0  -1    0.61    0.22
  -1   0  -1    0.26    0.22
   1   0  -1    0.59    0.22
  -1   0  -1    1.11    0.38
   1   0  -1    1.17    0.35
  -1   0   0    0.25    0.17
   1   0   0    0.56    0.15
   1   0   1    0.02    0.20
   1   0   1    2.62    0.19
  -1   0   2    0.57    0.28
   1   0   2    0.04    0.54
   1   0   3    1.37    0.63
  -1   0   3    0.97    0.35
  -1   0   3    1.21    0.33
  -1   0   4    0.45    0.35
   1   0   4    0.83    0.63
  -1   0   4    0.80    0.71
  -1   0   5    1.50    0.53
   1   0   5    0.39    0.69
  -1   0   5    0.48    1.11
   1   0   5    1.00    1.33
   1   0   6    0.81    0.72
   1   0   6   -0.18    1.13
  -1   0   6    1.85    1.38
   1   0   7    0.67    1.55
  -1   0   7    1.15    1.42
   1   0   8    0.53    1.76
  -1   0   8    1.15    1.55
  -1   0   9    0.89    1.90
   1   0   9    0.89    1.85
  -1   0   9    0.25    1.68
  -1   0  10    1.55    2.04
   1   0  10    1.55    2.05
   1   0  11    0.44    1.22
  -1   0  12    0.10    0.93
  -1   1 -13   90.92    3.84
  -1  -1 -13  109.59    4.52
   1  -1 -13  116.72    4.60
   1   1 -13   89.01    4.03
   1   1 -13   84.25    3.93
   1  -1 -13   90.48    4.05
   1  -1 -12   59.79    4.58
   1   1 -12   53.68    4.16
  -1  -1 -12   49.26    4.27
  -1   1 -12   57.34    4.40
   1   1 -12   57.93    4.50
   1  -1 -12   49.65    4.31
  -1   1 -12   45.14    5.05
  -1   1 -12   48.66    4.10
   1  -1 -12   53.45    4.57
  -1  -1 -12   52.04    4.48
   1  -1 -12   56.07    4.44
   1   1 -12   56.61    4.40
   1  -1 -11  222.78   10.88
  -1   1 -11  226.13   12.88
   1   1 -11  232.18   10.87
  -1  -1 -11  229.25   13.16
   1   1 -11  179.55    9.42
   1  -1 -11  176.96    9.53
   1  -1 -11  214.79   10.78
   1   1 -11  209.56   10.32
  -1   1 -11  225.99   10.84
   1   1 -11  232.69   10.85
   1  -1 -11  232.42   11.00
  -1   1 -11  183.56   10.44
  -1   1 -11  216.76   12.61
   1   1 -11  211.07   10.76
  -1  -1 -11  221.67   11.31
  -1   1 -11  215.90   10.71
   1  -1 -11  213.61   11.14
   1  -1 -10   57.91    6.04
  -1   1 -10   63.03    5.98
  -1  -1 -10   61.43    6.15
   1   1 -10   65.08    6.13
  -1   1 -10   50.28    6.75
   1  -1 -10   60.85    7.42
  -1  -1 -10   57.39    7.28
   1   1 -10   50.57    6.76
   1   1 -10   68.16    6.19
  -1  -1 -10   62.61    7.69
   1   1 -10   56.89    5.46
   1  -1 -10   57.85    5.98
  -1   1 -10   51.09    5.46
   1  -1 -10   51.64    5.44
  -1   1 -10   52.95    4.89
  -1  -1 -10   54.43    5.05
  -1   1 -10   62.25    7.61
  -1   1 -10   62.88    5.94
   1  -1 -10   60.37    5.81
   1   1 -10   62.45    5.79
  -1   1 -10   59.21    7.22
  -1  -1 -10   69.45    7.83
  -1   1 -10   56.41    5.96
   1   1 -10   51.54    5.78
  -1  -1 -10   58.97    5.94
   1  -1 -10   62.11    6.00
   1   1 -10   56.70    5.72
   1   1  -9  175.70   11.53
  -1   1  -9  175.89   12.08
   1  -1  -9  208.78   11.53
  -1  -1  -9  180.51   10.68
   1  -1  -9  202.49   10.24
  -1   1  -9  163.47    9.24
  -1  -1  -9  193.86   12.75
   1   1  -9  190.54   11.09
  -1  -1  -9  152.17    9.98
  -1   1  -9  185.80   10.95
  -1  -1  -9  177.05   10.91
  -1  -1  -9  164.58   10.46
   1   1  -9  191.55   10.86
   1  -1  -9  187.48   10.92
   1  -1  -9  160.11    9.60
  -1  -1  -9  163.76   10.32
  -1   1  -9  190.32   10.73
  -1   1  -9  193.55   12.83
  -1  -1  -9  183.92   12.81
  -1   1  -9  210.19   13.19
  -1  -1  -9  211.78   13.48
   1  -1  -9  194.95   10.68
   1  -1  -9  185.47   10.59
   1   1  -9  210.53   10.91
   1   1  -9  188.13   10.60
  -1  -1  -9  173.01    9.52
   1   1  -9  183.42   10.18
  -1   1  -9  159.06    9.04
   1  -1  -9  188.74   10.47
   1   1  -9  205.73   10.78
   1  -1  -9  204.19   11.12
   1   1  -9  199.51   10.90
   1  -1  -9  203.53   10.89
  -1  -1  -9  179.76    9.41
   1  -1  -9  163.45    9.34
   1  -1  -9  184.93   10.58
  -1   1  -9  175.65   10.38
   1   1  -9  176.45   10.25
  -1   1  -9  217.91   13.38
   1   1  -8  475.80   19.95
  -1   1  -8  496.03   20.93
   1  -1  -8  424.96   17.82
  -1  -1  -8  434.73   17.66
  -1  -1  -8  438.70   18.31
   1   1  -8  441.54   18.05
   1   1  -8  410.42   18.19
  -1   1  -8  468.94   18.35
  -1  -1  -8  467.58   18.25
   1  -1  -8  466.82   17.32
  -1  -1  -8  465.70   19.70
   1  -1  -8  500.14   18.96
  -1   1  -8  468.54   17.36
  -1  -1  -8  521.25   21.46
   1   1  -8  496.70   20.04
   1  -1  -8  471.53   18.50
   1   1  -8  504.90   18.69
  -1   1  -8  480.73   18.31
  -1  -1  -8  466.99   18.49
   1  -1  -8  431.30   17.20
  -1  -1  -8  431.71   17.98
  -1   1  -8  493.86   20.96
  -1   1  -8  516.93   21.29
  -1  -1  -8  511.72   21.43
  -1  -1  -8  453.67   16.88
   1  -1  -8  439.49   17.50
  -1   1  -8  467.94   16.78
   1   1  -8  481.09   17.75
  -1  -1  -8  488.64   20.96
   1  -1  -8  468.39   17.79
   1  -1  -8  470.25   18.02
   1   1  -8  499.18   18.24
   1   1  -8  498.23   18.00
   1  -1  -8  471.39   17.76
   1  -1  -8  472.57   17.76
   1   1  -8  485.19   17.88
   1   1  -8  485.33   18.00
   1  -1  -8  431.38   16.90
   1  -1  -8  483.36   18.25
  -1  -1  -8  447.42   16.70
   1   1  -8  453.10   17.66
   1  -1  -8  417.88   17.48
  -1   1  -8  451.50   17.91
  -1   1  -8  502.48   20.88
  -1   1  -7  661.60   24.14
   1   1  -7  618.06   23.15
   1   1  -7  614.26   21.98
  -1  -1  -7  567.69   21.25
  -1   1  -7  632.98   21.58
   1   1  -7  655.11   21.80
  -1   1  -7  629.33   22.12
   1  -1  -7  601.42   21.69
  -1   1  -7  645.43   22.74
   1   1  -7  658.47   23.10
   1  -1  -7  647.49   22.16
  -1  -1  -7  624.56   22.89
   1  -1  -7  641.88   21.91
  -1  -1  -7  622.56   21.84
  -1   1  -7  622.63   21.89
  -1   1  -7  693.00   24.37
  -1  -1  -7  689.24   24.40
  -1   1  -7  696.38   24.39
  -1  -1  -7  691.91   24.57
   1   1  -7  676.23   21.54
   1   1  -7  626.15   20.82
   1  -1  -7  659.90   21.40
   1  -1  -7  633.45   21.13
  -1   1  -7  626.35   20.80
   1   1  -7  662.89   21.25
   1  -1  -7  680.42   21.77
   1  -1  -7  635.16   21.06
   1   1  -7  689.90   21.54
   1   1  -7  673.19   21.27
  -1  -1  -7  639.57   21.36
   1  -1  -7  692.70   21.97
  -1   1  -7  618.85   21.00
  -1  -1  -7  693.43   24.50
  -1  -1  -7  622.67   21.11
   1   1  -7  619.85   21.20
  -1   1  -7  612.89   21.39
  -1   1  -7  719.02   24.62
   1   1  -6  443.49   14.68
   1  -1  -6  429.77   14.69
  -1   1  -6  467.05   16.96
   1   1  -6  423.59   14.38
   1  -1  -6  413.11   14.63
  -1  -1  -6  440.23   16.83
  -1  -1  -6  359.97   13.10
   1   1  -6  348.38   12.93
  -1  -1  -6  391.61   14.56
  -1   1  -6  411.35   14.71
  -1   1  -6  423.82   16.64
  -1  -1  -6  433.51   16.61
   1  -1  -6  375.05   15.48
   1   1  -6  386.38   15.78
   1   1  -6  416.94   15.60
  -1   1  -6  425.91   15.68
  -1  -1  -6  431.83   16.65
  -1  -1  -6  456.63   17.10
  -1   1  -6  451.45   16.79
  -1   1  -6  448.93   16.82
   1   1  -5 1105.74   32.20
  -1   1  -5 1153.96   32.41
   1  -1  -5 1083.99   32.10
  -1  -1  -5 1223.97   33.62
  -1  -1  -5 1146.49   33.25
  -1   1  -5 1277.39   33.81
  -1   1  -5 1251.85   33.67
   1   1  -5 1234.95   31.42
   1  -1  -5 1176.64   31.33
   1  -1  -5 1154.34   31.23
   1   1  -5 1176.53   31.14
   1   1  -5 1123.08   32.79
  -1   1  -5 1201.82   33.45
  -1  -1  -5 1172.24   33.33
   1   1  -5 1084.48   31.72
  -1  -1  -5 1162.19   31.61
  -1  -1  -5 1236.43   33.34
  -1  -1  -5 1171.55   33.28
  -1   1  -5 1235.33   33.52
   1  -1  -4  877.13   23.57
  -1   1  -4  929.82   23.43
   1  -1  -4  913.86   23.66
  -1  -1  -4  921.50   25.36
  -1   1  -4  939.87   25.48
  -1  -1  -4  831.06   21.49
  -1  -1  -4  908.58   25.01
   1  -1  -4  875.11   23.56
   1   1  -4  918.92   23.65
   1  -1  -3 1943.82   48.54
  -1   1  -3 2113.62   48.53
   1   1  -3 2005.55   47.69
  -1  -1  -3 1953.04   49.83
  -1   1  -3 2093.01   49.99
   1  -1  -3 2001.82   48.59
  -1  -1  -3 2108.45   47.63
  -1  -1  -3 2006.92   49.68
   1  -1  -3 1914.62   48.54
   1  -1  -2  228.06    6.94
   1  -1  -2  231.15    6.97
   1   1  -2  217.41    6.51
  -1   1  -2  244.53    6.97
   1  -1  -2  236.22    6.92
  -1  -1  -2  238.72    7.71
  -1   1  -2  245.04    6.13
  -1  -1  -2  251.14    6.73
  -1  -1  -2  236.30    7.63
   1  -1  -2  237.61    6.96
  -1   1  -1  851.92   20.75
  -1  -1  -1  929.42   21.27
  -1  -1  -1  842.46   21.60
   1  -1  -1  842.39   21.00
   1   1  -1  917.97   21.01
   1   1  -1  915.25   21.13
   1  -1  -1  852.61   21.02
   1   1  -1  891.02   20.59
   1  -1  -1  830.55   21.05
  -1  -1  -1  883.53   21.66
  -1  -1   0 4142.03   90.90
   1   1   0 3844.39   90.02
  -1   1   0 4028.67   90.40
  -1  -1   0 4199.73   90.69
  -1  -1   0 3887.83   90.45
   1  -1   0 3709.59   90.09
  -1  -1   1 1133.48   25.83
   1  -1   1 1124.78   26.12
   1  -1   1 1101.32   25.93
  -1  -1   1 1141.22   26.28
  -1  -1   2  214.11    5.91
   1  -1   2  243.85    6.47
   1  -1   2  214.57    6.60
  -1  -1   2  194.65    5.84
  -1  -1   2  228.23    7.04
  -1  -1   3 2481.59   57.89
   1  -1   3 2536.13   57.55
  -1  -1   3 2255.43   57.02
   1  -1   3 2470.72   58.20
   1  -1   3 2402.72   59.77
  -1  -1   3 2712.96   59.40
  -1  -1   4 1056.10   26.03
   1  -1   4 1090.22   27.02
  -1  -1   4 1026.84   25.59
   1  -1   4 1048.72   29.14
  -1  -1   5 1214.65   30.68
  -1  -1   5 1200.76   30.90
   1   1   5 1275.46   33.15
  -1   1   5 1347.31   31.74
   1  -1   5 1289.80   32.64
   1  -1   5 1388.18   36.17
  -1  -1   5 1419.74   35.33
   1  -1   6  465.23   14.75
   1   1   6  476.03   15.17
  -1  -1   6  496.43   17.35
  -1   1   6  492.83   17.44
   1  -1   6  511.77   18.33
  -1   1   7  701.34   23.70
   1  -1   7  709.00   24.82
   1   1   7  676.75   24.63
  -1  -1   7  675.49   23.52
  -1  -1   8  511.61   20.75
   1   1   8  504.46   21.05
  -1  -1   8  507.04   20.04
   1  -1   8  483.74   20.75
  -1   1   8  504.49   20.00
  -1   1   9  228.18   13.25
  -1  -1   9  216.24   12.79
  -1  -1   9  183.60   11.45
   1   1   9  184.97   12.18
   1  -1   9  191.39   12.47
  -1   1   9  186.94   11.41
  -1  -1  10   46.52    4.71
   1  -1  11  223.21   10.41
  -1  -1  12   50.75    3.96
   1  -1  12   46.38    3.50
   1   2 -13   51.59    2.61
  -1   2 -12   37.67    3.34
   1   2 -12   38.01    3.26
  -1  -2 -12   46.35    3.96
  -1   2 -12   35.81    4.19
  -1   2 -12   33.02    4.15
   1  -2 -12   45.09    3.94
   1   2 -12   41.06    3.66
   1   2 -12   36.27    4.30
   1  -2 -12   40.58    3.92
  -1  -2 -12   42.72    4.02
   1   2 -12   39.14    3.56
   1  -2 -12   41.29    3.82
   1   2 -11   36.42    4.27
   1  -2 -11   40.22    4.55
   1   2 -11   26.67    3.43
  -1   2 -11   40.30    5.52
   1  -2 -11   32.45    3.86
  -1  -2 -11   36.25    5.58
   1  -2 -11   44.22    4.74
   1   2 -11   42.15    4.57
   1   2 -11   37.02    3.94
  -1   2 -11   31.82    4.90
  -1   2 -11   39.48    4.56
  -1   2 -11   33.30    3.83
   1   2 -11   31.74    3.93
  -1  -2 -11   41.49    4.69
  -1  -2 -11   36.68    4.38
  -1   2 -11   38.09    4.14
   1   2 -10  229.93   11.70
  -1  -2 -10  244.34   12.61
  -1  -2 -10  201.09   11.14
  -1   2 -10  217.51   11.27
  -1   2 -10  262.65   14.62
   1  -2 -10  254.05   12.39
  -1  -2 -10  259.78   14.93
   1   2 -10  220.22   11.04
  -1   2 -10  190.97    9.78
   1   2 -10  247.56   11.97
   1  -2 -10  226.32   11.61
  -1  -2 -10  210.39   10.55
   1  -2 -10  232.10   11.92
  -1   2 -10  230.01   11.57
   1   2 -10  214.80   11.01
  -1  -2 -10  234.96   12.10
  -1   2 -10  228.88   13.77
  -1   2 -10  236.23   12.50
   1   2 -10  223.49   12.29
  -1   2 -10  216.49   13.31
   1  -2 -10  240.56   12.79
  -1  -2 -10  244.53   12.59
   1   2 -10  257.38   12.03
   1  -2 -10  230.94   11.03
   1  -2 -10  244.24   12.17
   1  -2  -9  100.43    7.25
  -1  -2  -9   93.56    8.40
  -1  -2  -9   79.25    7.11
   1  -2  -9   97.04    7.90
  -1  -2  -9   94.49    9.01
  -1   2  -9   67.73    5.79
  -1   2  -9   96.59    7.74
  -1   2  -9   86.63    7.44
  -1   2  -9   88.13    8.43
   1   2  -9   78.99    7.85
   1  -2  -9   82.18    6.58
  -1  -2  -9   88.26    7.37
  -1   2  -9   81.41    6.73
   1   2  -9   80.08    6.82
  -1  -2  -9   89.21    9.06
  -1   2  -9   97.05    9.09
  -1   2  -9   95.83    8.99
   1   2  -9   97.13    7.40
   1   2  -9   84.20    6.67
  -1  -2  -9   99.30    9.42
  -1   2  -9   79.62    6.07
   1   2  -9   92.46    7.14
  -1   2  -9   88.11    7.06
   1  -2  -9   86.37    7.04
  -1  -2  -9   91.73    6.81
   1  -2  -9   91.93    7.30
   1   2  -9   94.19    7.23
   1   2  -9   95.84    7.21
  -1  -2  -9   94.57    6.95
   1  -2  -9   93.39    7.36
   1  -2  -9   89.67    6.93
   1  -2  -9   95.30    7.61
   1   2  -9   93.14    7.06
  -1  -2  -9   87.44    7.21
   1  -2  -9   88.86    7.18
  -1   2  -9   90.45    7.10
  -1   2  -9   93.38    8.79
   1  -2  -8  382.79   15.49
  -1  -2  -8  375.73   16.13
  -1  -2  -8  390.37   17.56
  -1  -2  -8  418.65   16.15
   1  -2  -8  376.17   16.32
  -1   2  -8  335.13   14.38
  -1  -2  -8  418.38   18.84
  -1   2  -8  361.58   16.75
   1   2  -8  332.17   15.62
  -1   2  -8  362.62   15.83
  -1  -2  -8  331.77   15.36
  -1   2  -8  354.91   16.08
  -1  -2  -8  313.38   14.55
  -1   2  -8  379.15   18.07
   1   2  -8  344.97   16.94
  -1  -2  -8  366.72   15.94
  -1   2  -8  373.76   15.37
   1  -2  -8  351.64   14.90
   1   2  -8  385.16   15.71
  -1  -2  -8  395.50   18.78
  -1   2  -8  409.08   18.44
  -1   2  -8  391.02   18.24
   1  -2  -8  370.29   15.64
   1   2  -8  356.43   14.91
  -1  -2  -8  397.36   18.68
   1   2  -8  398.45   15.71
  -1   2  -8  350.50   14.08
  -1  -2  -8  370.36   14.85
   1   2  -8  386.97   15.38
   1  -2  -8  375.92   15.54
   1   2  -8  388.59   15.37
  -1  -2  -8  382.39   15.15
   1  -2  -8  390.68   16.01
   1  -2  -8  367.66   15.42
   1   2  -8  376.65   15.32
   1  -2  -8  378.41   15.38
   1  -2  -8  391.12   15.63
   1  -2  -8  359.29   15.43
  -1   2  -8  341.36   15.03
  -1  -2  -8  359.79   15.60
   1   2  -8  355.92   14.96
  -1   2  -8  415.49   18.65
  -1  -2  -7   65.16    6.21
   1  -2  -7   79.74    6.36
  -1  -2  -7   81.41    6.05
   1  -2  -7   69.79    5.64
  -1  -2  -7   66.27    5.78
  -1   2  -7   57.36    6.14
   1   2  -7   66.94    6.50
  -1   2  -7   65.20    5.57
  -1   2  -7   66.10    5.83
   1   2  -7   57.59    5.52
  -1  -2  -7   62.69    5.51
  -1   2  -7   68.02    6.13
  -1   2  -7   67.02    6.69
  -1   2  -7   79.29    7.07
  -1  -2  -7   86.13    7.41
   1   2  -7   62.56    5.13
   1  -2  -7   75.60    5.82
   1  -2  -7   69.83    5.54
  -1   2  -7   60.05    5.01
   1   2  -7   60.76    5.13
  -1  -2  -7   70.52    5.33
  -1  -2  -7   77.55    7.22
   1  -2  -7   74.53    5.74
   1   2  -7   57.91    4.95
   1   2  -7   66.56    5.33
   1  -2  -7   68.26    5.66
  -1  -2  -7   68.27    5.61
   1   2  -7   67.88    5.42
   1  -2  -7   82.42    6.11
   1  -2  -7   68.78    5.62
  -1  -2  -7   72.36    5.60
   1  -2  -7   73.52    5.65
  -1  -2  -7   80.01    7.20
  -1   2  -7   60.69    5.34
   1  -2  -7   62.48    5.55
  -1  -2  -7   60.34    5.61
   1   2  -7   63.90    5.43
   1  -2  -7   69.90    5.70
  -1   2  -7   66.88    5.55
   1   2  -7   59.28    5.08
  -1  -2  -7   66.15    5.62
  -1   2  -7   69.33    6.64
  -1  -2  -6  165.73    9.32
  -1   2  -6  168.77    9.52
  -1   2  -6  160.49    9.32
  -1  -2  -6  167.63    9.72
   1  -2  -6  149.71    7.74
  -1  -2  -6  162.28    9.52
   1   2  -6  154.58    7.65
   1  -2  -6  155.91    7.99
   1   2  -6  152.39    7.65
  -1   2  -6  149.89    8.08
   1   2  -6  129.94    6.79
  -1  -2  -6  167.00    9.62
  -1   2  -6  145.16    8.90
   1   2  -6  149.93    8.17
   1   2  -6  147.06    8.79
  -1   2  -6  162.44    9.29
  -1   2  -6  140.38    8.15
  -1   2  -5   26.83    3.11
  -1  -2  -5   20.06    1.48
  -1  -2  -5   32.63    3.80
   1  -2  -5   29.50    2.81
  -1   2  -5   26.16    3.31
   1  -2  -5   26.05    2.70
   1  -2  -5   25.49    2.73
  -1  -2  -5   25.06    3.46
   1   2  -5   28.04    2.80
   1  -2  -5   29.91    2.99
   1   2  -5   32.74    3.62
  -1   2  -5   31.89    3.65
   1   2  -5   26.20    2.98
  -1   2  -5   30.32    2.75
  -1  -2  -5   22.14    2.58
  -1  -2  -5   23.07    3.24
  -1   2  -5   29.84    3.25
  -1  -2  -5   29.59    3.38
  -1   2  -5   30.40    3.57
   1  -2  -5   26.02    2.69
   1  -2  -4   65.39    4.23
   1  -2  -4   64.71    4.27
  -1   2  -4   44.17    3.09
   1   2  -4   41.15    2.37
  -1  -2  -4   52.55    4.25
   1  -2  -4   58.11    3.55
  -1   2  -4   48.36    3.98
  -1  -2  -4   53.83    2.71
  -1  -2  -4   50.86    3.96
   1  -2  -4   56.98    3.55
  -1  -2  -3  714.81   17.82
   1  -2  -3  750.79   19.89
   1   2  -3  716.23   18.68
  -1   2  -3  733.76   17.71
  -1   2  -3  763.45   19.80
   1  -2  -3  737.03   19.64
  -1  -2  -3  749.36   21.20
  -1  -2  -3  797.78   19.31
  -1  -2  -3  764.80   21.09
   1  -2  -3  754.80   19.76
   1   2  -2   52.62    2.67
  -1   2  -2   54.65    2.13
   1   2  -2   54.35    2.40
   1  -2  -2   48.15    2.70
  -1  -2  -2   50.37    3.18
  -1  -2  -2   50.01    3.28
   1  -2  -2   49.98    2.59
   1  -2  -2   53.44    2.12
   1  -2  -2   50.67    2.62
  -1  -2  -2   53.42    2.68
   1  -2  -2   53.52    2.55
  -1   2  -2   48.92    1.98
  -1   2  -2   45.56    2.73
   1  -2  -1  417.93   10.83
  -1  -2  -1  384.04   10.81
   1  -2  -1  381.59   10.49
   1   2  -1  378.37   10.29
   1   2  -1  365.08   10.28
  -1   2  -1  373.01   10.56
  -1  -2  -1  384.56   10.86
   1  -2  -1  381.02   10.51
   1  -2  -1  388.93   10.25
   1   2   0    5.69    0.76
  -1   2   0    5.10    0.84
   1  -2   0    4.08    1.12
  -1  -2   0    4.72    1.08
   1  -2   0    4.48    0.58
  -1   2   0    6.72    0.81
  -1  -2   0    6.96    1.01
   1  -2   0    4.94    0.86
   1  -2   0    4.08    0.65
   1  -2   1  346.99    9.94
  -1  -2   1  373.80   10.62
   1   2   1  364.99    9.03
   1  -2   1  356.45   10.07
  -1   2   1  345.37    9.01
  -1  -2   1  342.59   10.10
   1  -2   1  353.26    9.17
  -1  -2   1  357.17    9.91
  -1  -2   2   60.85    2.91
  -1  -2   2   63.15    3.34
   1  -2   2   62.75    3.20
  -1  -2   2   58.05    3.23
   1  -2   2   58.73    3.08
  -1  -2   2   68.99    3.67
   1  -2   2   64.16    3.75
  -1  -2   3  836.16   21.51
  -1  -2   3  849.22   22.70
   1  -2   3  876.48   22.42
  -1  -2   3  852.49   23.29
   1  -2   3  863.61   22.64
   1  -2   3  836.90   24.13
  -1  -2   3  922.34   23.91
   1  -2   4   44.15    2.77
  -1  -2   4   44.06    2.92
  -1  -2   4   44.34    2.59
   1  -2   4   44.80    3.05
  -1  -2   4   47.22    3.60
  -1  -2   4   52.77    3.91
   1  -2   4   48.42    4.00
  -1  -2   5   19.53    1.90
  -1  -2   5   19.86    2.69
   1  -2   5   18.64    2.89
   1  -2   5   21.98    2.24
  -1  -2   5   18.69    2.64
  -1  -2   6  216.61   10.50
   1  -2   6  210.07   10.90
   1  -2   6  200.88    8.33
   1   2   6  204.92    8.88
   1  -2   7   77.40    5.54
  -1  -2   7   78.01    6.53
   1  -2   7   79.18    6.99
  -1   2   7   89.07    6.86
  -1   2   8  468.44   18.68
  -1  -2   8  401.53   17.90
   1   2   8  439.38   19.48
   1  -2   8  426.59   19.15
   1  -2   8  391.05   15.70
   1  -2   8  448.98   18.81
   1  -2   9   95.31    8.68
  -1  -2   9  108.13    8.68
   1   2   9  100.57    8.87
   1  -2   9  103.19    8.63
  -1  -2   9   93.47    7.07
   1  -2   9   96.06    6.69
  -1  -2  10  212.26   10.68
   1  -2  11   42.32    4.36
  -1  -2  12   42.99    3.67
   1  -2  12   40.43    3.31
  -1   3 -12   72.51    5.49
   1   3 -12   90.29    4.96
   1  -3 -12   85.69    5.04
   1   3 -12   76.50    5.76
   1   3 -12   90.50    5.01
  -1   3 -12   77.26    5.74
   1  -3 -12   85.46    5.37
  -1  -3 -12   79.22    4.84
  -1   3 -12   74.25    3.98
   1  -3 -12   88.31    5.07
  -1   3 -11  182.77    8.78
   1   3 -11  220.68    9.91
  -1   3 -11  205.86   11.60
   1  -3 -11  209.41   10.10
  -1   3 -11  206.92   11.49
  -1   3 -11  200.33   10.31
   1  -3 -11  188.00    9.98
  -1  -3 -11  190.89    9.74
  -1  -3 -11  201.82   10.34
   1  -3 -11  184.60    9.52
   1   3 -11  189.90    8.64
   1   3 -11  211.60    9.70
   1  -3 -11  210.18   10.05
   1   3 -10   26.51    4.54
  -1   3 -10   37.01    5.52
   1  -3 -10   33.35    4.77
  -1  -3 -10   33.87    4.81
   1  -3 -10   32.79    4.35
  -1   3 -10   39.20    5.93
   1   3 -10   40.35    4.76
   1  -3 -10   33.87    4.44
   1  -3 -10   32.33    4.62
   1   3 -10   33.67    4.06
   1  -3 -10   40.79    4.68
   1  -3 -10   40.09    4.93
   1   3 -10   43.29    4.81
  -1   3 -10   32.98    4.53
  -1  -3 -10   40.82    4.92
  -1  -3 -10   29.81    4.10
  -1   3 -10   32.99    3.93
   1  -3 -10   33.76    4.55
   1   3 -10   33.18    4.08
  -1   3 -10   39.12    5.74
   1   3 -10   34.83    3.99
  -1  -3 -10   37.18    4.68
  -1   3 -10   38.45    4.33
  -1   3  -9  502.37   21.89
   1   3  -9  468.38   20.80
  -1  -3  -9  518.18   21.67
  -1  -3  -9  501.66   20.14
   1  -3  -9  508.20   20.41
   1  -3  -9  524.77   19.49
   1   3  -9  485.81   19.75
  -1   3  -9  488.93   19.93
   1  -3  -9  398.22   17.16
   1  -3  -9  471.75   19.25
  -1  -3  -9  446.87   18.74
  -1  -3  -9  472.76   19.47
  -1   3  -9  468.17   17.86
   1   3  -9  488.87   18.48
   1   3  -9  475.68   21.66
  -1  -3  -9  488.22   22.62
  -1   3  -9  508.63   22.13
  -1   3  -9  559.64   22.86
  -1   3  -9  481.50   18.69
  -1   3  -9  457.60   17.10
   1   3  -9  490.06   18.94
   1  -3  -9  484.81   19.16
   1   3  -9  532.54   19.15
   1  -3  -9  489.05   19.20
   1   3  -9  499.62   18.38
  -1  -3  -9  469.43   18.08
  -1  -3  -9  519.43   22.82
   1  -3  -9  515.78   19.23
  -1  -3  -9  500.87   18.90
   1  -3  -9  509.40   19.45
   1  -3  -9  486.01   19.62
   1   3  -9  479.43   18.64
   1  -3  -9  492.58   19.23
   1   3  -9  547.66   19.27
  -1   3  -9  558.77   22.73
   1  -3  -9  452.24   18.61
  -1   3  -9  472.15   18.26
   1   3  -9  473.01   17.91
  -1  -3  -9  456.29   18.86
  -1   3  -8  128.67    9.95
   1   3  -8  138.47   10.06
  -1   3  -8  121.42    8.62
   1   3  -8  121.04    8.58
   1   3  -8  118.99    8.42
  -1  -3  -8  116.41    8.55
  -1  -3  -8  144.31    8.98
  -1  -3  -8  119.10    9.26
   1  -3  -8  121.64    8.22
   1  -3  -8  123.02    8.75
  -1   3  -8  133.39   10.13
  -1   3  -8  122.81    9.14
   1   3  -8  129.15    9.44
  -1  -3  -8  114.58    8.27
   1  -3  -8  115.75    8.15
  -1  -3  -8  106.23    8.09
   1   3  -8  121.46    7.84
   1  -3  -8   94.67    7.21
  -1  -3  -8  119.00   10.04
  -1   3  -8  123.66    9.72
  -1   3  -8  130.83    9.99
  -1   3  -8  119.09    7.25
   1   3  -8  143.35    8.55
   1  -3  -8  108.92    7.96
   1   3  -8  131.58    8.02
  -1  -3  -8  106.68    7.45
  -1  -3  -8  126.75   10.29
   1   3  -8  135.35    8.28
   1  -3  -8  115.06    8.05
  -1   3  -8  101.26    7.22
   1  -3  -8  112.17    7.89
  -1  -3  -8  125.88    8.21
   1  -3  -8  124.79    8.46
   1   3  -8  130.26    8.25
   1  -3  -8  125.27    8.28
   1  -3  -8  119.76    8.20
   1   3  -8  130.67    8.18
  -1  -3  -8  114.93    8.10
   1   3  -8  129.01    7.90
   1  -3  -8  110.55    7.81
  -1   3  -8  121.53    7.87
  -1   3  -7  345.86   14.45
  -1   3  -7  382.78   16.97
  -1   3  -7  353.08   16.69
   1   3  -7  357.17   16.48
  -1   3  -7  361.91   15.30
   1   3  -7  335.09   14.86
   1   3  -7  368.08   15.04
   1   3  -7  361.88   15.98
  -1   3  -7  376.93   16.02
  -1  -3  -7  337.94   16.82
  -1   3  -7  419.85   17.63
  -1  -3  -7  386.70   17.77
  -1   3  -7  411.41   17.49
   1   3  -7  395.71   14.83
   1   3  -7  363.63   14.33
   1  -3  -7  341.72   14.58
   1   3  -7  369.70   14.26
  -1  -3  -7  357.89   17.10
  -1   3  -7  357.49   13.41
  -1  -3  -7  354.27   14.16
   1  -3  -7  336.30   14.39
   1  -3  -7  327.99   14.11
  -1  -3  -7  324.13   14.14
   1   3  -7  353.00   13.93
  -1   3  -7  347.44   14.11
  -1  -3  -7  334.74   14.88
  -1  -3  -7  338.70   14.78
  -1  -3  -7  353.55   16.59
   1  -3  -7  347.60   14.73
  -1  -3  -7  322.87   13.69
   1  -3  -7  325.04   14.03
   1  -3  -7  366.51   15.03
   1  -3  -7  344.69   14.38
   1   3  -7  382.07   14.51
  -1  -3  -7  346.99   14.51
   1  -3  -7  337.39   14.31
   1   3  -7  398.68   14.71
  -1  -3  -7  350.73   14.61
   1  -3  -7  351.80   14.80
   1  -3  -7  354.91   14.77
  -1  -3  -7  369.63   15.58
  -1  -3  -7  377.81   15.25
  -1  -3  -7  353.31   16.15
   1  -3  -7  351.23   15.31
  -1  -3  -6  551.50   20.48
   1  -3  -6  538.11   18.36
  -1  -3  -6  582.87   21.44
  -1   3  -6  616.36   21.25
   1  -3  -6  536.50   18.19
  -1  -3  -6  537.59   20.75
   1   3  -6  575.49   18.36
   1  -3  -6  542.92   18.62
   1   3  -6  496.95   17.19
  -1   3  -6  518.12   18.66
  -1   3  -6  572.39   20.70
   1   3  -6  537.30   20.25
   1   3  -6  520.00   18.79
  -1   3  -6  576.23   20.79
   1  -3  -6  508.81   18.08
  -1   3  -6  552.80   19.43
   1   3  -6  566.71   19.84
   1   3  -5  354.22   13.44
  -1   3  -5  353.69   13.19
  -1   3  -5  353.64   12.44
   1   3  -5  312.16    9.77
   1   3  -5  345.82   12.93
   1   3  -5  345.75   13.91
  -1  -3  -5  304.34   10.14
   1  -3  -5  342.65   12.28
  -1  -3  -5  351.87   14.48
   1  -3  -5  357.79   12.53
  -1   3  -5  375.67   14.49
  -1  -3  -5  347.08   14.38
   1  -3  -5  336.45   12.49
  -1   3  -5  359.29   13.56
   1  -3  -5  341.38   12.26
  -1   3  -5  385.63   14.58
  -1  -3  -5  356.20   14.15
  -1  -3  -4  601.95   16.78
   1  -3  -4  594.25   17.67
  -1  -3  -4  641.29   20.19
   1  -3  -4  630.38   17.85
  -1  -3  -4  584.92   19.60
   1  -3  -4  615.12   18.11
   1   3  -4  597.01   19.20
   1   3  -4  598.55   18.20
   1   3  -4  558.85   18.39
  -1   3  -4  633.48   18.57
   1   3  -4  576.66   16.07
  -1   3  -4  572.82   14.82
  -1   3  -4  612.98   17.91
  -1  -3  -4  651.58   19.83
   1  -3  -4  606.54   17.77
   1  -3  -4  618.59   17.96
  -1   3  -4  639.43   19.84
   1  -3  -3 1798.58   45.63
  -1  -3  -3 1905.74   47.32
   1  -3  -3 1909.73   45.46
  -1  -3  -3 1884.25   47.58
   1   3  -3 1886.98   44.28
  -1   3  -3 1895.24   43.57
   1   3  -3 1895.26   45.51
  -1  -3  -3 1858.26   43.75
   1  -3  -3 1914.79   45.49
  -1  -3  -3 1924.85   45.28
   1  -3  -3 1995.24   44.97
   1  -3  -2  660.31   17.07
  -1  -3  -2  625.47   17.19
  -1  -3  -2  613.89   18.34
  -1  -3  -2  596.17   16.36
   1  -3  -2  616.68   16.03
  -1   3  -2  588.50   15.99
   1   3  -2  611.82   16.76
   1   3  -2  640.87   16.37
  -1   3  -2  584.23   17.04
   1  -3  -2  608.03   16.87
   1  -3  -2  609.60   16.85
   1  -3  -1  719.02   19.19
   1   3  -1  730.87   18.91
  -1   3  -1  772.34   19.46
   1   3  -1  707.84   18.86
  -1  -3  -1  751.03   19.46
  -1   3  -1  711.04   19.03
   1  -3  -1  757.07   19.64
   1  -3  -1  733.94   19.30
   1  -3  -1  719.72   18.94
  -1  -3  -1  721.45   19.26
  -1  -3   0  892.58   23.71
   1   3   0  850.19   21.81
  -1   3   0  901.13   22.53
   1  -3   0  867.20   23.72
   1  -3   0  861.02   21.18
  -1   3   0  837.10   21.69
  -1  -3   0  847.74   22.85
  -1  -3   0  898.01   23.04
   1  -3   0  893.72   22.69
   1  -3   0  865.44   22.60
  -1  -3   0  838.32   22.76
  -1  -3   1  810.87   21.06
  -1  -3   1  835.93   21.41
   1  -3   1  801.47   21.05
  -1  -3   1  728.92   20.97
   1  -3   1  728.11   19.82
  -1   3   1  771.92   19.35
  -1   3   1  813.19   20.59
  -1  -3   1  789.90   21.89
   1   3   1  777.32   19.71
   1   3   1  765.71   20.61
  -1  -3   2  746.10   19.73
  -1  -3   2  741.67   20.40
   1  -3   2  751.59   20.13
  -1  -3   2  696.27   20.01
  -1   3   2  704.96   18.04
   1  -3   2  707.59   19.21
   1  -3   2  709.48   19.96
   1  -3   2  673.48   21.03
  -1  -3   2  721.13   20.92
   1   3   2  748.17   18.61
  -1  -3   3 2053.47   50.21
   1  -3   3 2239.84   51.39
  -1  -3   3 2174.55   51.64
  -1  -3   3 2074.01   51.59
   1  -3   3 2103.29   50.95
   1  -3   3 2040.96   51.08
   1  -3   3 2086.10   53.16
  -1  -3   3 2174.57   52.79
   1  -3   4  579.29   18.22
   1  -3   4  630.88   20.63
  -1  -3   4  635.13   20.10
  -1  -3   4  621.82   18.48
   1  -3   4  640.10   18.26
  -1  -3   4  619.59   19.33
   1  -3   4  634.99   18.45
   1  -3   4  595.54   18.76
  -1  -3   5  346.52   12.58
   1  -3   5  358.25   12.98
   1  -3   5  361.12   14.98
  -1  -3   5  359.00   14.38
   1  -3   5  383.06   12.34
  -1  -3   5  363.08   12.32
  -1  -3   5  351.80   13.76
   1  -3   5  361.27   12.56
   1  -3   5  357.93   13.54
  -1  -3   6  630.17   19.80
  -1  -3   6  655.44   22.13
   1   3   6  648.78   20.61
   1  -3   6  613.47   19.42
   1  -3   6  642.10   21.66
   1  -3   6  668.90   20.69
   1   3   6  588.02   18.94
   1  -3   6  684.57   23.69
  -1  -3   6  653.81   22.58
  -1  -3   6  619.29   18.59
  -1  -3   7  434.57   18.06
   1  -3   7  410.60   18.53
   1  -3   7  417.72   15.83
   1  -3   7  420.96   17.28
  -1  -3   7  407.88   17.34
   1  -3   8  118.79    9.68
  -1  -3   8  127.43    9.50
   1   3   8  138.93   10.33
  -1   3   8  120.31    9.03
   1  -3   8  132.65    8.11
  -1  -3   8  129.58    8.54
   1  -3   8  131.38    9.26
  -1  -3   8  129.80    9.44
  -1  -3   9  547.15   22.29
   1   3   9  568.09   23.46
   1  -3   9  556.64   23.42
   1  -3   9  509.33   21.71
  -1  -3   9  530.94   22.34
  -1  -3   9  545.66   20.28
   1  -3   9  513.70   18.98
   1  -3  10   33.16    4.29
  -1  -3  10   30.90    3.97
   1  -3  11  230.54   10.53
  -1  -3  11  236.08   10.90
   1  -3  12   93.49    5.26
  -1  -3  12   91.17    5.18
   1   4 -12  170.22    6.63
  -1  -4 -12  160.02    7.01
   1   4 -12  163.12    6.50
  -1   4 -11  125.78    8.40
   1   4 -11  125.01    6.81
  -1   4 -11  112.71    8.05
   1   4 -11  115.03    7.29
   1  -4 -11  117.41    7.08
  -1  -4 -11  119.57    7.23
  -1  -4 -11  139.45    8.01
   1  -4 -11  121.09    6.88
   1   4 -11  137.22    7.03
   1  -4 -11  130.40    7.31
   1   4 -10  154.61   10.34
  -1   4 -10  153.51   10.88
  -1  -4 -10  154.84    9.16
   1  -4 -10  200.22   10.52
  -1  -4 -10  179.07   10.21
  -1   4 -10  201.98   12.06
   1  -4 -10  209.38   10.69
   1   4 -10  200.15    9.93
   1   4 -10  175.38    9.06
   1  -4 -10  203.34   10.53
   1   4 -10  209.01   10.06
   1  -4 -10  190.58    9.87
  -1  -4 -10  204.63   11.22
  -1  -4 -10  179.18    9.66
   1  -4 -10  199.68   11.14
   1   4 -10  194.45   10.66
  -1   4 -10  196.86   11.86
  -1   4 -10  176.19    8.65
  -1   4  -9  181.11   12.13
   1   4  -9  201.17   12.33
  -1   4  -9  192.19   11.07
   1   4  -9  209.93   11.56
  -1   4  -9  201.62   11.28
  -1  -4  -9  199.41   11.66
  -1  -4  -9  201.84   12.39
   1  -4  -9  224.96   12.27
   1  -4  -9  193.39   10.45
   1  -4  -9  208.05   11.15
   1   4  -9  201.68   12.25
  -1  -4  -9  185.55   10.79
  -1  -4  -9  181.26   10.57
   1  -4  -9  198.22   10.91
   1  -4  -9  162.35    9.42
  -1   4  -9  220.48   13.13
   1   4  -9  176.26   12.27
  -1   4  -9  185.14   12.39
   1  -4  -9  197.64   10.96
  -1   4  -9  183.00    9.20
  -1   4  -9  178.43   10.13
   1   4  -9  210.91   10.68
   1   4  -9  184.07    9.90
   1   4  -9  176.82   10.23
   1  -4  -9  194.40   10.92
   1   4  -9  203.47   10.48
   1  -4  -9  178.12   10.54
   1  -4  -9  216.83   11.24
  -1   4  -9  184.71   10.23
   1   4  -9  184.10   10.28
  -1   4  -9  212.15   12.95
  -1   4  -9  190.86    9.68
  -1  -4  -9  180.62   10.27
  -1   4  -8  198.94   12.72
   1   4  -8  189.28   12.17
   1   4  -8  206.68   11.25
  -1   4  -8  202.58   11.28
  -1   4  -8  200.64   11.20
  -1  -4  -8  209.99   12.67
  -1  -4  -8  193.96   11.45
   1  -4  -8  215.81   11.91
   1  -4  -8  194.74   10.88
  -1   4  -8  211.54   12.80
   1   4  -8  212.01   12.29
  -1   4  -8  202.26   11.93
  -1  -4  -8  187.54   10.79
   1  -4  -8  187.66   10.66
   1  -4  -8  159.98    9.66
  -1  -4  -8  191.32   10.98
  -1   4  -8  210.36   12.92
  -1   4  -8  224.23   13.17
   1   4  -8  203.34   10.61
   1   4  -8  190.66   10.11
   1   4  -8  198.46   10.35
   1  -4  -8  196.50   10.87
  -1   4  -8  176.99    9.24
  -1   4  -8  194.92   10.34
   1  -4  -8  200.17   11.00
  -1  -4  -8  199.77   10.53
  -1   4  -8  155.56    9.33
   1   4  -8  197.70   10.37
  -1  -4  -8  207.96   11.20
   1  -4  -8  209.52   11.22
   1   4  -8  192.11   10.28
  -1  -4  -8  205.90   11.12
   1  -4  -8  187.71   10.64
  -1   4  -8  179.69    9.58
   1  -4  -8  192.55   10.40
  -1  -4  -8  187.78   10.37
  -1   4  -7  257.44   12.63
  -1   4  -7  320.79   15.64
   1  -4  -7  320.66   13.53
  -1  -4  -7  313.06   15.17
  -1  -4  -7  292.46   14.18
   1   4  -7  324.41   15.69
  -1   4  -7  319.98   15.67
   1   4  -7  319.11   14.97
  -1   4  -7  271.17   13.87
  -1   4  -7  285.96   13.59
  -1   4  -7  299.59   13.77
   1   4  -7  295.64   13.52
   1   4  -7  298.93   13.70
  -1  -4  -7  283.48   13.34
   1  -4  -7  304.19   13.41
  -1  -4  -7  294.99   13.88
  -1  -4  -7  327.32   16.01
   1  -4  -7  283.57   13.08
  -1  -4  -7  263.76   12.33
  -1   4  -7  319.23   15.67
  -1  -4  -7  343.81   16.85
  -1   4  -7  344.27   16.08
   1   4  -7  295.75   12.71
   1   4  -7  323.08   13.31
   1  -4  -7  280.44   13.15
  -1  -4  -7  311.23   16.03
   1   4  -7  309.49   13.04
  -1   4  -7  275.43   11.84
  -1  -4  -7  309.21   13.27
   1  -4  -7  295.33   13.64
   1  -4  -7  310.84   13.87
   1  -4  -7  302.27   13.53
   1   4  -7  316.61   13.24
   1  -4  -7  288.14   13.25
  -1  -4  -7  331.83   14.00
   1   4  -7  308.19   13.06
  -1  -4  -7  330.48   14.10
  -1  -4  -7  308.62   15.71
  -1  -4  -7  286.30   12.87
   1  -4  -7  290.69   12.95
  -1  -4  -6  837.80   25.99
   1  -4  -6  812.03   26.11
  -1  -4  -6  805.66   27.15
   1  -4  -6  823.65   25.86
   1   4  -6  816.96   27.45
   1   4  -6  773.40   25.43
  -1   4  -6  816.30   25.74
   1   4  -6  838.63   25.59
  -1   4  -6  819.94   25.71
  -1   4  -6  789.12   26.09
   1   4  -6  814.37   26.63
  -1   4  -6  758.66   24.70
  -1  -4  -6  773.11   25.10
   1  -4  -6  789.31   24.92
  -1  -4  -6  740.78   25.61
  -1  -4  -6  820.76   27.83
   1  -4  -6  828.24   25.20
   1  -4  -6  792.61   24.97
  -1  -4  -6  867.45   28.97
  -1   4  -6  842.50   27.83
   1   4  -6  801.22   24.57
   1  -4  -6  745.17   24.81
   1  -4  -6  757.65   25.13
  -1   4  -6  777.03   24.29
   1   4  -6  852.21   24.99
  -1  -4  -6  792.05   27.94
  -1  -4  -6  800.37   24.95
   1  -4  -6  718.37   27.00
  -1   4  -6  783.32   23.62
  -1  -4  -6  775.68   27.69
   1   4  -6  805.73   24.45
  -1   4  -6  760.22   25.53
   1   4  -6  714.14   23.77
   1  -4  -6  812.67   25.53
  -1  -4  -6  827.98   25.69
   1  -4  -6  734.45   24.61
  -1  -4  -6  865.80   25.66
   1  -4  -6  804.12   25.30
  -1   4  -6  863.64   27.96
   1  -4  -6  786.04   25.04
   1   4  -5  250.66   11.24
  -1   4  -5  253.16   11.04
  -1   4  -5  252.96   10.47
   1   4  -5  217.83    7.88
   1   4  -5  223.09   10.30
  -1   4  -5  243.70   11.34
  -1  -4  -5  232.72    8.83
   1  -4  -5  252.28   10.42
   1  -4  -5  250.72   10.41
   1  -4  -5  249.17   10.34
   1  -4  -5  254.84   10.73
  -1   4  -5  267.25   12.29
   1   4  -5  247.02   10.67
   1   4  -5  254.15   11.90
  -1  -4  -5  272.32   12.46
   1  -4  -5  247.38   10.69
  -1  -4  -4 1204.84   30.39
  -1  -4  -4 1181.85   30.44
   1  -4  -4 1208.37   31.33
   1  -4  -4 1164.90   31.06
   1   4  -4 1104.75   32.74
   1   4  -4 1082.76   31.01
  -1   4  -4 1181.68   33.21
   1   4  -4 1112.51   29.04
  -1   4  -4 1083.05   27.95
   1   4  -4 1167.50   31.17
   1   4  -4  997.91   31.21
  -1   4  -4 1102.82   32.57
   1  -4  -4 1171.24   31.34
  -1   4  -4 1185.26   33.48
   1  -4  -4 1141.26   31.01
  -1  -4  -4 1156.13   31.25
  -1   4  -4 1145.18   31.67
   1   4  -4 1105.74   31.83
  -1  -4  -4 1241.60   33.89
  -1   4  -3  730.07   21.57
   1   4  -3  738.20   22.08
  -1   4  -3  726.26   19.05
  -1  -4  -3  753.10   21.51
   1  -4  -3  763.38   21.39
   1  -4  -3  751.16   21.42
   1  -4  -3  782.66   21.58
   1  -4  -3  799.91   19.88
  -1  -4  -3  754.91   20.07
  -1  -4  -3  789.37   23.66
  -1   4  -3  752.47   22.98
   1  -4  -3  763.86   21.55
   1  -4  -3  750.50   21.41
  -1   4  -3  754.70   19.85
   1   4  -3  771.54   20.37
   1   4  -3  774.89   21.54
  -1   4  -3  759.99   22.95
   1   4  -3  716.14   22.71
  -1  -4  -3  748.41   21.93
  -1  -4  -2  442.23   15.79
  -1   4  -2  479.36   14.50
   1   4  -2  469.78   14.13
   1   4  -2  478.70   13.70
  -1   4  -2  455.62   13.45
   1  -4  -2  464.69   14.32
  -1  -4  -2  469.73   14.63
   1  -4  -2  471.53   14.49
   1  -4  -2  452.52   14.16
   1  -4  -2  471.18   13.53
  -1  -4  -2  465.15   13.84
   1  -4  -1 1024.09   27.24
  -1  -4  -1 1060.95   27.68
   1   4  -1 1008.32   27.06
   1   4  -1 1041.60   27.06
  -1   4  -1  982.06   27.06
  -1   4  -1 1065.37   27.67
   1  -4  -1 1101.38   27.88
   1  -4  -1 1096.26   28.17
  -1   4  -1 1022.57   27.03
  -1  -4  -1 1044.42   27.45
   1  -4  -1 1083.20   27.75
  -1  -4   0  775.92   21.97
   1  -4   0  796.12   21.80
   1   4   0  777.89   20.84
  -1  -4   0  829.89   23.46
   1  -4   0  795.34   23.29
  -1   4   0  801.72   21.56
   1  -4   0  809.98   21.96
   1  -4   0  830.33   22.04
  -1  -4   0  808.80   22.27
   1  -4   0  762.71   19.74
  -1   4   0  752.05   20.43
  -1  -4   0  773.85   21.83
  -1   4   1 1035.95   26.59
  -1  -4   1 1083.18   29.18
   1  -4   1 1042.22   27.49
  -1  -4   1 1125.94   30.43
   1   4   1 1079.70   27.40
  -1   4   1 1117.37   28.33
   1   4   1 1087.38   28.58
  -1  -4   1 1111.22   29.08
  -1  -4   2  580.83   18.03
   1  -4   2  545.28   16.81
  -1   4   2  557.93   14.99
   1  -4   2  611.37   17.93
  -1  -4   2  595.94   18.15
   1   4   2  579.60   16.11
  -1  -4   2  620.74   19.33
  -1   4   2  624.46   17.29
   1   4   2  600.93   17.63
  -1  -4   2  609.84   17.70
  -1   4   3  839.65   22.69
  -1  -4   3  883.40   25.46
   1  -4   3  826.67   25.54
   1   4   3  809.79   23.18
   1   4   3  829.86   21.45
   1  -4   3  784.43   22.77
  -1   4   3  751.87   19.91
  -1  -4   3  791.53   23.73
  -1  -4   3  833.32   23.86
   1  -4   3  867.43   23.67
  -1  -4   3  791.38   23.01
  -1  -4   3  848.15   22.83
   1  -4   3  800.23   22.91
   1  -4   3  735.32   22.27
   1  -4   4 1471.73   40.71
   1   4   4 1360.68   35.04
  -1  -4   4 1487.34   40.12
   1   4   4 1458.00   37.54
   1  -4   4 1309.10   37.32
  -1  -4   4 1411.64   38.35
  -1  -4   4 1471.76   37.92
   1  -4   4 1425.36   37.35
   1  -4   4 1272.84   35.84
  -1  -4   4 1343.48   37.01
   1  -4   4 1341.74   37.11
  -1  -4   4 1462.35   38.04
  -1  -4   5  295.99   13.29
   1  -4   5  271.16   13.40
   1   4   5  260.13   10.88
   1  -4   5  255.82   11.45
  -1  -4   5  263.83   11.96
  -1  -4   5  272.52   11.03
   1  -4   5  280.50   11.06
  -1  -4   5  264.60   10.90
  -1  -4   5  276.79   11.71
   1  -4   5  281.27   11.39
   1  -4   6  886.09   30.48
  -1  -4   6  923.03   29.99
   1   4   6  867.88   26.05
  -1  -4   6  892.23   28.67
   1  -4   6  835.08   27.72
  -1  -4   6  851.33   25.52
  -1  -4   6  848.34   26.03
   1  -4   6  907.80   27.13
  -1  -4   6  903.90   27.77
  -1  -4   7  363.70   17.01
   1  -4   7  348.62   17.46
   1  -4   7  333.12   15.55
  -1  -4   7  347.84   16.08
  -1  -4   7  373.12   15.61
   1  -4   7  372.56   14.99
   1  -4   7  367.05   15.29
  -1  -4   8  210.76   11.31
   1  -4   8  199.62   10.55
  -1  -4   8  193.21   11.91
   1  -4   8  195.37   11.74
  -1  -4   8  200.75   12.42
   1  -4   8  188.06   12.71
  -1   4   8  209.85   12.44
   1  -4   9  201.31   10.27
   1  -4   9  225.33   11.52
  -1  -4   9  215.46   11.24
  -1  -4   9  189.26   12.17
   1  -4   9  194.10   12.02
   1   4   9  207.59   13.24
   1  -4   9  202.10   13.13
  -1  -4   9  184.84   12.07
  -1  -4  10  195.60   10.34
   1  -4  10  198.74   10.28
  -1  -4  10  173.43    9.35
  -1  -4  11  121.37    7.12
   1  -4  11  128.21    7.12
   1   5 -12   25.89    1.93
   1   5 -12   27.82    1.99
  -1   5 -12   28.94    1.97
  -1   5 -11    3.18    1.91
   1   5 -11    2.17    1.86
   1   5 -11    2.14    1.49
  -1  -5 -11    2.88    1.63
  -1   5 -11    0.50    1.66
   1   5 -11    1.21    1.26
  -1   5 -11    1.94    1.40
   1   5 -11    2.52    1.46
  -1   5 -10   14.66    3.51
   1   5 -10   18.99    3.18
  -1   5 -10   15.12    3.38
   1   5 -10   18.51    3.40
   1   5 -10   22.87    3.29
   1  -5 -10   13.21    3.09
   1  -5 -10   16.44    3.38
  -1  -5 -10   18.55    3.62
  -1  -5 -10   15.70    3.69
  -1   5 -10   21.65    3.96
  -1   5 -10   24.01    3.60
   1   5 -10   18.13    3.13
   1  -5 -10   12.74    2.68
  -1  -5 -10   14.94    2.76
  -1   5  -9   28.04    4.56
   1   5  -9   24.26    4.38
  -1   5  -9   31.71    5.26
   1   5  -9   28.25    3.93
   1   5  -9   28.58    3.65
   1  -5  -9   23.62    4.07
   1   5  -9   28.97    4.76
  -1   5  -9   21.35    4.34
   1  -5  -9   27.09    4.18
   1  -5  -9   25.69    4.16
   1  -5  -9   25.66    3.96
   1   5  -9   34.25    4.25
  -1  -5  -9   30.38    4.65
   1  -5  -9   20.95    3.33
  -1  -5  -9   24.23    4.61
  -1   5  -9   29.81    4.85
   1   5  -9   28.00    4.10
  -1   5  -9   27.54    4.07
   1  -5  -9   22.41    3.55
  -1  -5  -9   22.75    3.67
  -1  -5  -9   19.27    3.44
  -1   5  -8   20.76    4.39
   1   5  -8   19.29    4.13
  -1   5  -8   28.15    4.74
  -1   5  -8   14.17    3.01
  -1  -5  -8   16.58    4.04
  -1  -5  -8   21.69    3.76
   1  -5  -8   18.89    3.64
   1  -5  -8   21.62    3.76
   1   5  -8   24.96    3.57
   1   5  -8   17.87    3.08
  -1   5  -8   18.35    3.93
   1   5  -8   16.83    4.02
   1   5  -8   19.98    4.36
  -1   5  -8   28.61    4.86
  -1   5  -8   24.09    4.58
  -1   5  -8   17.58    2.92
   1   5  -8   17.97    3.11
   1  -5  -8   17.18    3.47
   1   5  -8   20.34    3.56
  -1   5  -8   19.39    3.24
   1   5  -8   20.04    3.32
  -1  -5  -8   19.08    4.32
   1  -5  -8   19.74    3.73
  -1   5  -8   15.66    2.85
   1  -5  -8   13.92    2.81
  -1  -5  -8   13.74    2.79
  -1  -5  -8   16.74    3.25
   1  -5  -8   18.98    3.31
  -1   5  -8   18.48    3.58
  -1  -5  -8   20.66    3.55
   1   5  -8   17.87    3.42
   1  -5  -8   18.60    3.36
   1  -5  -7    7.62    2.16
  -1  -5  -7    5.59    2.02
   1  -5  -7    5.29    2.11
   1  -5  -7    8.24    2.69
  -1  -5  -7    9.29    3.02
   1  -5  -7    5.45    2.19
  -1  -5  -7    6.53    2.24
   1  -5  -7    5.19    2.06
  -1  -5  -7    6.34    2.28
   1   5  -7    7.91    3.04
  -1   5  -7    7.59    2.41
  -1   5  -7   15.62    3.75
  -1   5  -7    9.98    2.50
   1   5  -7   13.04    3.49
  -1   5  -7   10.52    2.85
   1  -5  -7   11.02    2.70
   1  -5  -7    8.25    2.32
  -1   5  -7   13.54    3.50
  -1   5  -7   13.91    2.74
   1  -5  -7    5.53    2.51
   1   5  -7   12.56    2.88
   1   5  -7   15.74    3.07
   1  -5  -7    7.67    2.69
   1  -5  -7   11.59    2.87
  -1  -5  -7    6.44    2.63
  -1  -5  -7    7.65    2.34
  -1  -5  -7    8.17    2.82
   1   5  -7   10.03    2.53
   1  -5  -7    4.34    1.83
  -1  -5  -7    6.84    2.19
   1  -5  -7    4.44    2.02
  -1   5  -7    8.54    2.44
   1   5  -7   10.92    2.54
  -1   5  -7    8.35    2.06
  -1  -5  -7    5.39    2.90
   1  -5  -6   40.96    4.62
  -1  -5  -6   41.58    4.65
  -1  -5  -6   37.85    5.14
   1  -5  -6   35.79    4.48
   1  -5  -6   32.77    3.75
  -1  -5  -6   39.67    4.88
  -1   5  -6   45.46    4.57
  -1   5  -6   45.42    5.02
   1   5  -6   38.92    4.14
   1   5  -6   40.79    5.24
   1   5  -6   40.16    4.51
  -1   5  -6   43.87    4.67
   1   5  -6   47.72    4.73
  -1   5  -6   41.56    4.51
   1   5  -6   39.69    4.97
  -1   5  -6   48.20    5.23
   1  -5  -6   35.95    4.39
   1  -5  -6   35.22    3.97
  -1  -5  -6   35.69    4.11
   1  -5  -6   38.37    3.88
  -1  -5  -6   40.60    4.83
  -1  -5  -6   39.27    4.33
  -1  -5  -6   39.94    4.15
  -1  -5  -6   41.37    5.30
   1  -5  -6   37.99    4.21
   1  -5  -6   37.07    4.22
  -1   5  -6   58.65    6.20
   1  -5  -6   34.10    4.28
  -1   5  -6   46.83    4.19
  -1  -5  -6   40.25    5.59
   1   5  -6   41.26    4.24
  -1  -5  -6   40.92    4.44
   1  -5  -6   39.70    4.43
   1  -5  -6   35.33    4.28
  -1  -5  -6   41.01    4.77
   1  -5  -6   36.61    4.45
  -1   5  -6   49.19    5.84
   1  -5  -6   42.70    4.41
   1  -5  -5   21.77    3.02
   1  -5  -5   22.67    3.17
  -1   5  -5   22.83    3.95
   1   5  -5   21.59    3.20
  -1   5  -5   22.42    3.52
   1   5  -5   18.30    2.87
  -1   5  -5   20.12    2.88
   1  -5  -5   19.75    3.17
   1  -5  -5   20.13    3.15
  -1  -5  -5   19.74    3.26
  -1  -5  -5   22.19    3.77
  -1  -5  -5   23.32    3.31
   1   5  -5   20.93    3.14
   1   5  -5   23.85    3.76
  -1   5  -5   20.86    3.20
   1   5  -5   24.95    3.56
   1   5  -5   18.22    2.79
  -1   5  -5   21.17    3.10
  -1  -5  -5   18.08    2.41
   1  -5  -5   19.75    2.94
   1  -5  -5   17.72    2.83
   1  -5  -5   15.49    2.85
  -1  -5  -5   14.79    3.42
   1  -5  -5   17.82    3.07
   1  -5  -5   16.91    2.83
  -1  -5  -5   20.08    2.92
  -1  -5  -5   23.67    3.41
  -1  -5  -5   18.82    3.62
   1  -5  -5   13.84    2.73
  -1  -5  -5   20.14    2.81
  -1  -5  -5   17.53    3.15
  -1  -5  -4   90.57    5.53
  -1  -5  -4  105.10    5.79
   1  -5  -4   97.88    5.97
   1  -5  -4  100.32    6.01
   1  -5  -4   99.65    5.99
  -1   5  -4   99.17    7.20
   1  -5  -4   96.34    5.98
  -1  -5  -4  101.33    7.36
   1   5  -4   98.52    5.97
   1   5  -4   93.64    4.79
  -1   5  -4   91.28    4.27
  -1  -5  -4  101.38    6.33
   1   5  -4   87.95    6.31
  -1   5  -4   90.83    6.69
   1   5  -4  102.40    6.57
  -1   5  -4   99.11    6.32
  -1   5  -4  103.95    7.12
   1   5  -4  102.58    7.15
   1   5  -4   92.66    5.78
  -1   5  -3  109.98    6.13
   1   5  -3  106.22    6.38
   1   5  -3  109.77    6.74
  -1   5  -3  116.49    7.16
  -1   5  -3  102.02    4.38
  -1  -5  -3  107.77    6.09
  -1  -5  -3  102.35    5.72
   1  -5  -3  119.25    6.30
   1  -5  -3  116.78    6.26
   1  -5  -3  105.01    5.95
   1  -5  -3  115.81    5.15
  -1  -5  -3  107.57    5.15
  -1  -5  -3  110.18    7.33
   1  -5  -3  104.44    5.89
   1  -5  -3  110.99    6.14
   1   5  -3  109.97    5.78
  -1   5  -3  114.59    7.05
  -1   5  -3  113.35    5.12
  -1   5  -3  123.78    6.45
   1   5  -3  116.93    5.42
   1   5  -3  116.73    6.11
  -1  -5  -3  105.98    6.32
  -1  -5  -3   99.43    4.89
   1  -5  -3  102.05    5.48
   1  -5  -2   53.51    3.98
  -1  -5  -2   63.75    4.48
  -1  -5  -2   59.66    4.13
   1  -5  -2   59.58    4.14
   1  -5  -2   56.91    4.11
   1  -5  -2   60.53    3.77
  -1  -5  -2   58.42    3.88
  -1  -5  -2   59.18    5.13
   1  -5  -2   60.59    4.24
   1  -5  -2   57.58    4.07
   1   5  -2   59.05    4.35
  -1   5  -2   57.51    4.03
   1  -5  -2   60.12    4.44
   1  -5  -2   61.76    3.91
   1   5  -2   58.05    3.99
  -1   5  -2   58.07    3.68
  -1   5  -2   58.97    4.15
   1   5  -2   57.44    3.71
  -1   5  -2   61.89    4.84
   1  -5  -1   96.38    5.44
   1  -5  -1  110.11    5.78
   1  -5  -1  102.09    5.33
  -1  -5  -1  105.18    5.64
  -1   5  -1  106.82    5.41
   1   5  -1  108.37    5.31
   1   5  -1  103.55    5.32
  -1   5  -1  110.24    5.70
   1  -5  -1  104.89    5.72
   1  -5  -1  102.42    5.53
   1   5  -1   90.77    5.43
  -1  -5  -1   93.25    5.60
   1  -5  -1   98.63    5.18
   1  -5  -1  108.21    5.87
  -1   5  -1  112.77    6.37
  -1  -5  -1  100.20    5.60
   1  -5   0  295.18   10.86
   1  -5   0  311.76   11.13
   1  -5   0  287.80   10.65
  -1  -5   0  282.23   10.84
   1  -5   0  283.09   10.20
  -1  -5   0  268.59   10.06
  -1  -5   0  259.83   10.40
   1  -5   0  271.22   10.31
   1  -5   0  299.17   11.01
   1  -5   0  291.05   10.76
  -1  -5   0  278.20   10.29
  -1   5   0  273.85    9.16
   1  -5   0  265.85   10.18
  -1  -5   0  275.23   10.91
  -1   5   0  286.12   10.55
   1   5   0  295.84    9.90
  -1   5   0  294.47   10.50
   1   5   0  283.87   10.38
   1  -5   0  289.99   12.22
   1   5   0  259.13   10.37
  -1  -5   1   99.90    5.52
   1  -5   1  101.24    5.37
   1  -5   1   98.45    5.45
  -1  -5   1  105.49    5.67
   1  -5   1  107.83    4.75
  -1   5   1   94.82    4.09
  -1  -5   1   93.92    5.71
   1  -5   1  107.56    6.06
   1  -5   1  109.01    6.03
   1  -5   1   94.64    5.36
  -1  -5   1  106.58    6.00
  -1  -5   1  104.38    5.83
   1   5   1  106.12    5.04
  -1  -5   1   97.97    6.54
  -1   5   1  112.45    5.66
  -1  -5   2   66.81    4.16
  -1  -5   2   72.18    4.89
   1  -5   2   64.78    4.26
  -1  -5   2   65.26    4.32
   1   5   2   69.17    3.93
  -1  -5   2   73.58    5.76
  -1   5   2   69.95    4.45
   1   5   2   69.12    4.75
  -1  -5   2   67.49    4.73
  -1  -5   2   65.90    4.73
   1  -5   2   67.64    4.43
   1  -5   2   62.21    4.18
  -1  -5   2   64.33    4.90
   1  -5   2   66.34    4.84
  -1  -5   2   66.37    4.93
   1  -5   3  135.36    6.90
   1  -5   3  111.98    6.17
  -1  -5   3  114.11    6.12
  -1  -5   3  125.48    8.05
   1   5   3  118.59    5.48
   1   5   3  117.16    6.67
   1  -5   3  118.97    8.15
  -1   5   3  126.65    6.43
  -1  -5   3  118.23    6.71
   1  -5   3  108.75    6.01
  -1  -5   3  113.93    7.00
   1  -5   3   95.78    5.96
   1  -5   3  134.61    7.16
  -1  -5   3  130.00    7.27
  -1  -5   4  105.34    6.65
   1  -5   4   93.48    5.90
   1  -5   4  100.11    6.25
   1   5   4  112.96    6.67
  -1   5   4  106.76    5.91
   1   5   4   92.90    4.88
  -1  -5   4  111.43    7.82
   1  -5   4   96.11    7.71
   1  -5   4   98.94    5.76
  -1  -5   4  101.66    6.30
   1  -5   4   87.23    6.05
  -1  -5   4   92.63    6.63
   1  -5   4   96.49    6.29
  -1  -5   4  102.61    6.58
   1  -5   5   24.57    3.22
  -1  -5   5   30.63    3.58
   1  -5   5   26.35    3.37
   1  -5   5   33.17    3.75
  -1  -5   5   24.87    3.50
   1   5   5   27.00    3.40
   1  -5   5   21.89    4.01
  -1  -5   5   23.96    3.95
  -1   5   5   25.53    2.97
   1  -5   5   22.35    2.80
  -1  -5   5   25.64    3.32
   1  -5   5   22.86    3.35
  -1  -5   5   24.94    3.71
   1  -5   5   24.18    3.52
  -1  -5   5   27.25    3.65
  -1  -5   6   53.11    4.75
   1   5   6   45.08    4.53
   1  -5   6   46.62    6.04
  -1  -5   6   48.96    5.87
  -1  -5   6   49.15    4.65
   1  -5   6   53.17    4.96
  -1  -5   6   60.19    5.56
   1  -5   6   53.67    5.11
   1  -5   6   46.20    5.07
  -1  -5   6   51.01    5.54
  -1  -5   6   54.93    5.36
   1  -5   6   55.32    5.55
   1  -5   7    8.00    2.33
  -1  -5   7    8.44    2.71
  -1  -5   7   12.99    2.65
   1  -5   7    8.71    2.37
  -1  -5   7    8.60    2.72
   1  -5   7    9.10    2.70
  -1   5   7    7.23    2.25
  -1  -5   7   11.17    3.22
   1  -5   7   10.20    3.22
   1  -5   8   24.93    3.57
  -1  -5   8   20.77    3.66
   1  -5   8   16.36    2.95
   1  -5   8   19.48    4.42
  -1  -5   8   16.39    3.90
   1  -5   8   15.97    3.41
  -1  -5   8   21.04    4.08
   1  -5   9   27.80    3.63
   1  -5   9   27.26    3.93
  -1  -5   9   28.24    3.96
  -1  -5   9   23.50    3.79
  -1  -5  10   18.51    2.83
   1  -5  10   21.64    2.68
   1  -5  10   24.48    3.48
  -1  -5  11    1.09    0.92
   1  -5  11    1.78    1.15
   1   6 -11  101.26    4.82
   1   6 -11  106.95    4.95
  -1   6 -11   90.63    5.09
  -1   6 -10  183.57    9.99
   1   6 -10  183.69    8.27
  -1  -6 -10  195.72   10.10
  -1  -6 -10  182.08    9.66
   1   6 -10  185.56    8.29
  -1   6 -10  182.23    8.96
   1   6 -10  196.07    9.06
  -1   6 -10  141.29    8.98
   1   6 -10  131.75    8.47
  -1   6 -10  163.77    9.53
  -1   6  -9   96.16    8.24
   1   6  -9  108.23    8.31
   1   6  -9  112.79    7.44
  -1   6  -9  121.49    7.91
  -1   6  -9  113.44    8.73
   1   6  -9  110.31    6.99
   1   6  -9  109.77    6.66
   1   6  -9  118.02    7.15
   1  -6  -9  117.66    7.74
   1  -6  -9  124.10    7.86
   1   6  -9  116.70    8.41
  -1  -6  -9   98.03    6.99
   1  -6  -9  111.91    8.01
  -1  -6  -9  109.14    8.62
  -1   6  -9  120.48    8.98
  -1   6  -8  491.68   21.26
   1   6  -8  461.54   20.37
   1   6  -8  480.12   18.67
  -1   6  -8  482.56   18.92
   1   6  -8  463.63   19.97
  -1   6  -8  473.24   19.60
  -1  -6  -8  439.65   18.43
  -1  -6  -8  441.20   17.33
  -1   6  -8  539.85   21.64
  -1   6  -8  454.62   16.42
   1   6  -8  466.43   17.36
   1   6  -8  483.01   17.83
   1  -6  -8  483.13   18.86
   1  -6  -8  502.39   19.00
   1  -6  -8  557.19   20.20
   1   6  -8  514.38   18.15
  -1  -6  -8  496.81   18.96
   1  -6  -8  540.08   19.67
  -1  -6  -8  490.49   20.91
   1  -6  -8  448.13   19.22
  -1  -6  -8  454.60   19.47
  -1   6  -8  516.49   21.28
   1   6  -7  262.61   11.01
  -1   6  -7  224.98   10.38
  -1   6  -7  220.54   11.89
   1   6  -7  291.22   15.30
   1   6  -7  294.25   13.24
  -1   6  -7  293.23   13.48
   1  -6  -7  299.49   13.69
  -1  -6  -7  284.57   14.99
  -1  -6  -7  316.65   13.99
   1  -6  -7  277.96   13.77
  -1  -6  -7  275.15   13.94
  -1   6  -7  269.04   13.73
   1   6  -7  294.19   14.70
   1  -6  -7  252.51   11.63
  -1  -6  -7  262.42   13.45
  -1  -6  -7  236.15   11.61
  -1  -6  -7  245.59   11.80
  -1  -6  -7  273.15   15.29
   1  -6  -7  257.54   12.63
  -1   6  -7  269.83   14.80
   1   6  -7  265.25   14.76
   1  -6  -7  259.49   13.07
   1  -6  -7  294.90   13.44
  -1   6  -7  255.77   12.13
   1   6  -7  275.25   12.55
  -1   6  -7  263.54   11.47
   1   6  -7  283.24   12.32
   1   6  -7  279.80   12.47
  -1  -6  -7  265.33   15.31
  -1   6  -7  297.07   15.27
   1  -6  -7  292.48   13.38
   1  -6  -7  273.19   13.27
   1  -6  -7  283.09   13.22
  -1  -6  -7  304.64   13.44
   1  -6  -7  316.33   14.29
  -1  -6  -6 1017.82   30.36
  -1  -6  -6  907.53   30.41
   1  -6  -6  929.21   30.23
  -1  -6  -6  938.10   31.97
   1  -6  -6  982.07   29.99
  -1   6  -6  887.51   29.15
   1   6  -6  979.27   31.35
  -1   6  -6  920.96   30.20
   1   6  -6  997.24   29.61
  -1   6  -6  976.85   29.91
   1   6  -6  943.82   32.15
  -1  -6  -6  866.32   27.64
  -1  -6  -6  836.25   28.26
   1  -6  -6  907.70   28.18
  -1  -6  -6  918.20   28.81
  -1  -6  -6  988.17   33.09
   1  -6  -6  876.35   29.31
  -1  -6  -6  866.72   30.13
  -1   6  -6  986.48   32.62
   1  -6  -6  919.59   29.63
   1  -6  -6  986.72   29.78
   1  -6  -6  992.07   30.38
   1  -6  -6  868.76   29.11
  -1  -6  -6  944.03   29.33
   1  -6  -6  910.35   29.30
   1   6  -6  974.12   28.64
  -1  -6  -6  922.83   33.01
  -1   6  -6  905.32   27.49
  -1   6  -6 1016.05   32.80
   1  -6  -6  965.22   29.57
  -1   6  -6  875.55   29.90
   1   6  -6  794.22   27.67
   1  -6  -5  291.24   12.96
   1  -6  -5  303.98   13.36
  -1  -6  -5  316.63   13.30
  -1  -6  -5  286.28   13.40
  -1  -6  -5  284.57   14.48
   1   6  -5  295.06   12.78
   1   6  -5  310.96   15.06
  -1   6  -5  308.05   14.93
   1   6  -5  304.13   12.68
  -1   6  -5  316.71   13.27
  -1   6  -5  305.52   13.49
   1   6  -5  298.19   13.91
   1  -6  -5  287.34   12.43
  -1  -6  -5  268.28   13.52
  -1  -6  -5  292.88   12.72
   1  -6  -5  255.65   12.76
  -1  -6  -5  299.29   15.17
   1  -6  -5  279.36   12.60
   1  -6  -5  320.02   13.29
  -1  -6  -5  289.04   12.52
   1  -6  -5  316.80   13.52
   1  -6  -5  285.01   12.70
   1  -6  -5  269.12   12.70
  -1  -6  -5  303.69   15.34
  -1   6  -5  310.15   15.04
   1  -6  -5  305.92   13.00
   1  -6  -5  285.11   12.99
  -1   6  -5  274.24   13.67
   1   6  -5  243.49   12.42
  -1   6  -4 1042.55   33.60
   1   6  -4  993.14   32.38
  -1  -6  -4 1033.46   32.14
  -1  -6  -4 1033.59   33.92
  -1  -6  -4 1096.33   31.62
   1  -6  -4 1034.08   31.31
   1  -6  -4 1030.56   31.63
   1  -6  -4 1044.03   30.00
  -1  -6  -4 1117.27   32.71
   1   6  -4 1071.34   31.52
   1   6  -4 1037.99   29.11
  -1   6  -4 1070.76   31.82
  -1   6  -4 1121.42   34.31
   1   6  -4 1094.70   32.71
  -1   6  -4 1106.34   32.15
  -1   6  -4 1073.14   31.65
  -1  -6  -4 1057.65   31.17
  -1  -6  -4 1150.51   31.53
   1  -6  -4 1110.11   32.00
   1  -6  -4 1107.31   31.81
  -1  -6  -4 1088.75   31.13
   1  -6  -4 1036.63   31.42
  -1  -6  -4 1164.18   35.55
   1  -6  -4 1134.77   32.24
  -1  -6  -4 1099.36   35.07
   1  -6  -4 1166.40   33.28
   1  -6  -4 1126.13   32.20
   1  -6  -4 1119.56   31.87
   1  -6  -4 1032.00   31.28
  -1  -6  -4 1133.20   32.06
  -1   6  -3  605.17   21.37
  -1   6  -3  577.87   21.21
   1   6  -3  557.80   20.55
   1   6  -3  580.04   19.91
  -1   6  -3  579.07   19.32
   1  -6  -3  576.12   18.36
  -1  -6  -3  573.66   17.51
   1  -6  -3  602.56   19.70
   1  -6  -3  619.06   19.67
  -1  -6  -3  583.57   19.68
  -1  -6  -3  600.57   19.36
   1  -6  -3  586.02   19.60
   1  -6  -3  611.17   19.70
   1  -6  -3  606.49   19.57
  -1  -6  -3  573.79   17.79
  -1  -6  -3  632.05   22.67
  -1  -6  -3  631.09   20.71
  -1  -6  -3  583.24   22.13
   1   6  -3  590.98   19.21
  -1   6  -3  575.11   17.61
  -1   6  -3  589.91   19.55
   1   6  -3  577.92   17.96
   1  -6  -2 1741.59   44.84
  -1  -6  -2 1719.95   44.96
  -1  -6  -2 1651.17   45.35
   1  -6  -2 1749.35   45.17
   1  -6  -2 1704.21   44.89
  -1  -6  -2 1646.70   43.97
   1  -6  -2 1646.96   43.56
  -1  -6  -2 1672.10   48.21
   1  -6  -2 1771.11   45.36
   1  -6  -2 1689.20   44.88
  -1   6  -2 1682.88   44.18
   1   6  -2 1681.22   45.16
  -1   6  -2 1669.01   46.55
   1   6  -2 1676.24   44.20
  -1   6  -2 1705.68   44.87
  -1   6  -2 1671.28   43.58
   1   6  -2 1669.49   43.63
  -1  -6  -2 1629.84   45.37
  -1  -6  -2 1645.04   43.05
   1  -6  -2 1656.12   43.84
   1  -6  -2 1747.00   45.71
   1  -6  -1  410.71   14.43
   1  -6  -1  395.45   14.18
  -1  -6  -1  380.49   13.82
   1  -6  -1  361.69   13.30
  -1   6  -1  381.76   13.53
   1   6  -1  380.94   13.25
   1   6  -1  376.58   13.38
  -1   6  -1  393.62   13.90
   1  -6  -1  389.73   14.08
   1  -6  -1  408.83   14.51
  -1   6  -1  370.87   13.05
   1   6  -1  385.34   14.03
  -1   6  -1  371.69   14.90
  -1  -6  -1  380.14   14.01
   1  -6  -1  339.29   11.85
   1  -6  -1  376.17   13.35
  -1  -6  -1  381.23   14.28
  -1  -6  -1  382.15   13.10
   1  -6  -1  398.38   14.27
   1  -6   0 2662.78   63.40
   1  -6   0 2573.71   62.98
  -1  -6   0 2335.16   62.52
   1  -6   0 2406.95   62.26
   1   6   0 2440.13   60.96
   1   6   0 2466.86   62.04
  -1   6   0 2513.01   62.04
  -1   6   0 2380.45   62.20
   1  -6   0 2646.81   63.43
   1  -6   0 2487.31   62.67
  -1  -6   0 2498.07   63.32
   1  -6   0 2477.19   62.00
   1   6   0 2404.38   62.19
  -1   6   0 2386.44   60.80
  -1  -6   0 2410.48   60.93
  -1  -6   0 2424.80   62.47
   1  -6   0 2261.53   60.09
   1  -6   0 2506.58   61.83
  -1  -6   0 2462.60   61.67
   1  -6   0 2475.68   62.20
   1   6   1  352.38   12.46
  -1  -6   1  393.70   16.27
  -1   6   1  395.53   13.71
  -1   6   1  369.65   14.10
  -1  -6   1  352.10   13.52
  -1  -6   1  371.69   13.71
   1  -6   1  359.84   12.75
   1  -6   1  361.18   13.46
   1  -6   1  370.13   13.35
   1  -6   1  411.31   14.89
   1  -6   1  377.82   14.30
  -1  -6   1  381.62   13.66
   1  -6   1  395.03   14.49
   1  -6   1  408.00   14.88
  -1  -6   1  379.62   14.53
  -1  -6   1  354.46   13.85
   1  -6   1  361.99   13.45
   1   6   2 1826.86   46.42
  -1  -6   2 1779.21   49.24
  -1   6   2 1760.56   45.02
   1   6   2 1761.16   43.77
  -1   6   2 1510.68   45.52
   1  -6   2 1702.72   45.03
  -1  -6   2 1673.36   45.77
  -1  -6   2 1604.98   45.76
   1  -6   2 1811.03   47.15
   1  -6   2 1745.88   46.58
   1  -6   2 1763.31   46.41
  -1  -6   2 1726.24   46.55
   1  -6   2 1701.40   44.33
  -1  -6   2 1616.90   43.83
  -1  -6   2 1654.12   44.68
  -1  -6   2 1772.24   46.00
   1  -6   2 1657.08   44.49
   1  -6   3  617.13   20.21
  -1  -6   3  647.86   21.21
  -1  -6   3  599.76   21.58
   1  -6   3  540.89   19.51
  -1  -6   3  653.76   21.91
   1  -6   3  641.77   21.52
   1  -6   3  638.34   21.95
  -1  -6   3  649.47   21.79
  -1  -6   3  710.76   24.51
   1  -6   3  640.77   24.31
   1   6   3  641.54   18.87
  -1   6   3  684.28   20.46
   1   6   3  700.72   21.88
   1  -6   3  641.38   20.92
   1  -6   3  630.25   20.30
  -1  -6   3  664.49   21.56
  -1  -6   3  600.35   19.81
  -1  -6   4 1173.95   33.47
   1  -6   4 1094.30   32.02
   1  -6   4  885.05   31.78
  -1  -6   4 1045.94   34.20
   1  -6   4 1220.93   34.51
  -1  -6   4 1214.60   34.60
  -1  -6   4 1237.97   34.96
   1  -6   4 1068.07   33.57
   1  -6   4 1173.84   34.88
  -1   6   4 1156.99   32.07
   1  -6   4 1174.74   37.96
  -1  -6   4 1217.49   37.43
  -1   6   4 1176.43   34.31
   1   6   4 1266.65   34.48
   1  -6   4 1165.58   33.51
   1  -6   4 1111.17   32.68
  -1  -6   4 1093.56   32.43
   1  -6   5  303.28   12.23
  -1  -6   5  324.78   13.43
  -1  -6   5  270.46   14.05
   1  -6   5  232.09   12.50
  -1  -6   5  309.67   13.71
   1  -6   5  338.43   14.13
  -1  -6   5  311.26   13.97
   1  -6   5  302.01   13.53
   1  -6   5  351.62   15.14
  -1  -6   5  340.11   16.42
   1   6   5  333.96   13.98
   1  -6   5  307.36   16.36
  -1   6   5  308.16   13.87
  -1  -6   5  331.69   14.33
   1  -6   5  308.48   13.20
   1  -6   5  307.30   13.42
  -1  -6   5  297.00   12.96
  -1  -6   6  969.18   30.32
  -1  -6   6 1005.65   35.01
   1   6   6 1018.48   31.29
  -1   6   6  962.60   31.35
   1  -6   6  980.77   35.79
   1  -6   6 1018.50   31.42
  -1  -6   6  934.42   30.72
  -1  -6   6 1056.59   32.62
   1  -6   6 1070.10   31.95
  -1  -6   6 1138.75   33.10
   1  -6   6 1096.52   33.19
  -1  -6   6  914.99   32.70
  -1  -6   6 1039.00   31.40
   1  -6   7  309.72   14.16
  -1  -6   7  312.50   13.86
   1  -6   7  292.92   16.51
  -1   6   7  268.84   12.62
  -1  -6   7  273.77   15.32
   1  -6   7  284.88   13.21
  -1  -6   7  273.56   13.02
   1  -6   7  286.06   13.26
  -1  -6   7  284.36   13.61
  -1  -6   7  231.44   13.71
  -1  -6   8  544.89   18.68
   1  -6   8  520.09   18.92
  -1  -6   8  513.99   19.48
  -1  -6   8  467.07   18.58
   1  -6   8  495.08   18.53
   1  -6   8  474.91   18.68
   1  -6   9  111.18    6.82
  -1  -6   9  107.35    7.18
  -1  -6   9  104.99    7.11
  -1  -6  10  193.01    8.85
  -1  -6  10  176.84    8.22
   1  -6  10  169.46    7.55
  -1  -6  11   80.71    3.93
   1  -6  11   98.19    4.62
  -1   7 -10   29.25    3.50
   1   7 -10   25.96    3.28
   1   7 -10   28.13    2.75
   1   7 -10   33.07    2.94
  -1   7 -10   22.27    3.01
  -1  -7 -10   29.52    3.44
  -1   7 -10   25.51    3.29
  -1   7 -10   27.00    2.84
   1   7 -10   22.08    2.50
  -1   7  -9   63.50    5.99
   1   7  -9   67.96    4.88
  -1   7  -9   56.89    5.72
   1   7  -9   66.08    4.82
  -1   7  -9   60.50    5.87
   1   7  -9   55.00    5.58
  -1   7  -9   64.60    5.09
   1   7  -9   68.53    5.09
   1   7  -9   54.81    5.30
  -1  -7  -9   64.34    5.68
   1  -7  -9   69.80    5.80
  -1  -7  -9   63.28    5.89
  -1   7  -8   52.93    5.52
   1   7  -8   63.43    6.19
  -1   7  -8   58.86    5.32
   1   7  -8   66.18    5.47
   1   7  -8   55.91    6.28
  -1  -7  -8   51.50    5.24
  -1   7  -8   60.47    6.53
   1   7  -8   61.33    5.22
   1   7  -8   58.82    4.86
   1  -7  -8   71.21    5.76
   1   7  -8   61.24    5.21
  -1   7  -8   60.96    6.37
  -1  -7  -8   64.56    6.71
  -1  -7  -8   58.51    5.86
   1  -7  -8   58.88    5.78
   1   7  -7   24.84    3.21
  -1  -7  -7   32.20    4.58
   1  -7  -7   37.00    4.50
   1  -7  -7   26.04    4.06
  -1  -7  -7   34.42    5.08
   1   7  -7   23.44    4.52
   1   7  -7   24.71    4.37
  -1   7  -7   24.96    4.06
  -1   7  -7   25.81    3.76
   1   7  -7   25.54    3.61
   1  -7  -7   26.36    3.84
  -1  -7  -7   25.62    4.06
   1  -7  -7   30.41    4.16
  -1   7  -7   24.16    3.19
   1   7  -7   27.31    3.66
   1   7  -7   23.37    3.44
  -1  -7  -7   27.86    5.09
   1  -7  -7   31.86    4.26
  -1   7  -7   32.40    5.21
  -1  -7  -7   28.91    3.90
   1  -7  -7   29.68    3.95
   1   7  -6   64.69    7.00
  -1   7  -6   67.95    5.95
   1   7  -6   60.91    5.41
  -1   7  -6   54.49    5.72
   1  -7  -6   57.10    5.81
   1  -7  -6   67.54    5.96
  -1  -7  -6   63.94    7.02
  -1  -7  -6   64.19    6.23
   1   7  -6   68.64    6.58
  -1   7  -6   62.45    6.16
  -1  -7  -6   56.00    6.00
   1  -7  -6   56.31    5.20
  -1  -7  -6   57.40    5.38
  -1  -7  -6   56.91    6.86
  -1  -7  -6   60.05    5.49
   1  -7  -6   59.86    5.83
  -1   7  -6   58.37    6.77
   1  -7  -6   68.31    6.09
   1  -7  -6   58.24    5.74
   1   7  -6   62.30    7.02
   1  -7  -6   63.40    5.66
  -1  -7  -6   66.49    5.69
   1   7  -6   67.57    5.56
  -1   7  -6   69.96    5.30
  -1  -7  -6   69.18    7.48
   1   7  -6   64.16    5.25
  -1   7  -6   62.92    6.86
   1  -7  -6   66.81    6.00
  -1   7  -5  239.93   13.59
   1   7  -5  238.29   13.46
   1   7  -5  234.68   10.91
  -1   7  -5  238.11   11.40
  -1  -7  -5  237.43   13.42
  -1  -7  -5  263.23   11.87
   1  -7  -5  230.93   11.61
  -1  -7  -5  220.71   11.71
   1  -7  -5  228.51   11.26
   1  -7  -5  238.72   11.92
  -1   7  -5  238.61   13.38
   1  -7  -5  252.03   11.83
   1   7  -5  218.79   12.00
  -1   7  -5  225.00   11.65
  -1  -7  -5  236.01   11.57
  -1  -7  -5  208.17   12.10
   1  -7  -5  218.37   11.81
   1  -7  -5  234.85   11.39
  -1  -7  -5  239.87   13.88
   1  -7  -5  230.75   11.60
   1  -7  -5  235.28   11.57
  -1  -7  -5  220.44   10.73
   1  -7  -5  228.34   11.25
  -1   7  -5  229.32   11.54
   1   7  -5  231.80   11.42
  -1   7  -5  225.55   12.50
   1   7  -5  193.81   11.09
  -1  -7  -5  240.53   13.94
  -1   7  -4  206.07   12.04
   1   7  -4  186.84   11.15
  -1   7  -4  219.82   12.67
   1  -7  -4  224.42   11.01
   1  -7  -4  235.61   11.46
  -1  -7  -4  242.60   10.97
   1  -7  -4  213.12   10.46
   1  -7  -4  223.43   10.85
  -1  -7  -4  207.21   10.90
  -1  -7  -4  215.28   12.60
  -1   7  -4  225.49   12.59
  -1   7  -4  211.29   10.84
   1   7  -4  239.35   11.83
  -1   7  -4  217.98   10.60
  -1  -7  -4  243.31   11.05
   1  -7  -4  241.11   11.31
   1  -7  -4  232.13   11.23
   1   7  -4  220.41   10.76
  -1   7  -4  217.81   10.92
   1  -7  -4  215.50   10.49
  -1  -7  -4  227.68   10.28
  -1  -7  -4  250.24   13.84
   1  -7  -4  231.79   12.01
  -1  -7  -4  216.95   13.06
  -1  -7  -4  218.95   10.95
   1  -7  -4  219.61   10.99
  -1  -7  -3  171.78    7.85
   1  -7  -3  179.57    8.64
  -1  -7  -3  163.88   10.73
   1  -7  -3  166.10    8.73
  -1  -7  -3  153.00    8.84
  -1   7  -3  181.90   10.75
  -1   7  -3  180.92   10.87
   1   7  -3  171.82   10.29
   1  -7  -3  186.82    9.75
   1  -7  -3  179.61    9.51
   1   7  -3  175.67    9.64
  -1   7  -3  181.37    9.23
   1  -7  -3  188.20    9.67
  -1  -7  -3  189.95    9.62
   1  -7  -3  199.32    9.88
   1  -7  -3  182.21    9.63
  -1  -7  -3  161.58    7.95
  -1  -7  -3  184.86   11.59
   1   7  -3  179.55    8.33
   1   7  -3  185.16    9.27
  -1   7  -3  173.52    7.97
  -1   7  -3  175.77    9.36
  -1  -7  -3  193.31   11.90
  -1  -7  -3  196.77   10.42
  -1   7  -2  418.71   15.27
   1   7  -2  432.49   15.41
   1   7  -2  436.95   15.88
  -1   7  -2  430.20   16.32
   1   7  -2  457.82   18.54
  -1   7  -2  470.89   18.55
  -1   7  -2  457.55   18.67
   1   7  -2  440.61   16.65
  -1   7  -2  455.04   15.98
   1  -7  -2  453.38   15.87
  -1  -7  -2  447.43   17.26
  -1  -7  -2  435.80   15.05
   1  -7  -2  461.98   16.99
   1  -7  -2  461.40   16.78
  -1  -7  -2  440.74   17.10
  -1  -7  -2  442.19   16.64
   1  -7  -2  446.87   16.57
   1  -7  -2  469.66   17.05
   1  -7  -2  467.76   16.92
  -1  -7  -2  425.61   15.60
   1  -7  -2  426.23   15.41
  -1  -7  -2  450.21   19.57
  -1  -7  -2  443.65   19.43
  -1  -7  -2  441.06   17.27
  -1  -7  -2  458.53   16.77
   1  -7  -1   86.97    5.77
  -1  -7  -1   88.78    6.46
  -1  -7  -1   90.46    5.71
   1  -7  -1   89.49    6.31
   1  -7  -1   93.98    6.55
  -1  -7  -1   84.39    6.39
  -1  -7  -1   87.00    6.27
   1  -7  -1   88.47    6.30
   1  -7  -1   96.94    6.61
   1  -7  -1   86.07    5.84
  -1  -7  -1   83.41    5.92
  -1  -7  -1   83.73    7.55
  -1  -7  -1   96.11    6.74
  -1  -7  -1   81.31    7.64
   1  -7  -1   90.23    6.77
  -1  -7  -1   91.00    6.11
  -1   7  -1   87.58    6.87
   1   7  -1   92.43    7.22
   1   7  -1   92.95    6.25
  -1   7  -1   85.52    5.55
   1   7  -1   86.14    5.79
  -1   7  -1   86.02    5.99
  -1   7  -1   81.35    5.72
   1   7  -1   86.04    5.66
   1   7   0   39.92    4.15
  -1   7   0   45.96    4.91
  -1  -7   0   45.11    4.59
   1  -7   0   42.30    4.18
   1  -7   0   40.72    4.13
  -1  -7   0   39.53    4.16
  -1  -7   0   37.56    4.18
   1  -7   0   47.56    4.88
   1  -7   0   38.79    4.14
  -1  -7   0   40.24    5.45
  -1  -7   0   42.72    4.26
   1  -7   0   47.15    4.70
   1  -7   0   42.03    4.39
   1  -7   0   45.85    4.54
   1  -7   0   47.59    4.64
   1   7   0   39.11    3.97
  -1   7   0   38.31    3.93
   1   7   0   42.92    3.80
  -1   7   0   41.31    4.13
   1  -7   0   36.09    3.27
  -1  -7   0   45.89    4.15
   1  -7   0   42.02    4.03
  -1  -7   0   45.34    4.44
   1  -7   0   39.91    4.15
   1  -7   1  111.23    6.93
  -1  -7   1  112.72    7.31
   1  -7   1  117.88    7.36
  -1  -7   1   99.96    7.02
  -1  -7   1  109.19    7.18
   1  -7   1  117.98    7.54
   1  -7   1  109.80    7.61
  -1  -7   1  110.23    7.26
  -1  -7   1   99.93    8.78
   1  -7   1  111.59    7.39
   1  -7   1  122.16    7.83
   1  -7   1  120.78    7.71
   1  -7   1  123.39    7.83
   1   7   1  111.61    7.02
   1  -7   1  107.20    6.16
   1  -7   1  123.16    7.26
  -1  -7   1  109.93    6.94
  -1  -7   1  110.93    6.99
   1  -7   1  116.53    6.94
   1  -7   1  107.48    8.77
   1   7   1  118.61    6.40
  -1   7   1  119.70    6.98
  -1   7   1  114.42    7.40
   1  -7   2  425.79   17.07
   1  -7   2  436.49   17.46
  -1  -7   2  437.52   17.15
  -1  -7   2  444.02   16.62
   1  -7   2  463.46   17.88
   1  -7   2  457.65   17.55
   1  -7   2  458.98   17.75
   1  -7   2  453.05   17.49
   1   7   2  436.66   14.78
   1   7   2  444.99   16.97
  -1   7   2  445.04   15.96
  -1  -7   2  470.71   19.86
   1  -7   2  442.86   15.59
   1  -7   2  441.19   16.51
  -1  -7   2  401.39   14.48
  -1  -7   2  438.84   16.68
  -1  -7   2  425.45   15.81
  -1  -7   2  418.84   16.54
   1  -7   2  435.32   16.20
  -1  -7   3  191.92   10.69
   1  -7   3  200.45   10.81
   1  -7   3  193.38    9.71
  -1  -7   3  209.70   10.52
  -1   7   3  202.18    9.54
  -1   7   3  207.96   10.99
  -1  -7   3  222.29   12.91
   1   7   3  222.56   11.04
   1  -7   3  199.03    9.66
  -1  -7   3  208.84   10.68
  -1  -7   3  188.70    9.12
   1  -7   3  190.43   10.56
  -1  -7   3  191.18    9.87
  -1  -7   3  213.16   11.06
   1  -7   3  196.69   10.82
   1  -7   3  212.17   11.35
  -1  -7   4  253.10   12.80
   1  -7   4  282.12   13.26
  -1  -7   4  255.93   12.24
   1  -7   4  261.41   11.65
   1  -7   4  264.31   15.44
   1   7   4  282.18   13.04
  -1  -7   4  280.66   15.24
  -1   7   4  272.18   13.15
  -1  -7   4  245.54   11.35
   1  -7   4  283.11   12.75
   1  -7   4  260.09   11.81
  -1  -7   4  280.10   13.25
   1  -7   4  269.32   13.40
   1  -7   4  252.39   12.54
   1  -7   4  279.75   13.49
   1  -7   4  277.67   13.70
   1  -7   5  239.47   12.61
  -1  -7   5  260.40   12.67
   1  -7   5  217.67   11.40
  -1  -7   5  248.51   14.42
   1  -7   5  257.32   15.26
  -1   7   5  226.15   11.94
   1   7   5  248.90   12.04
   1  -7   5  239.82   11.42
  -1  -7   5  208.29   10.80
   1  -7   5  233.91   11.70
   1  -7   5  212.87   10.30
  -1  -7   5  222.49   11.15
  -1  -7   5  235.57   12.06
   1  -7   5  255.94   12.48
   1  -7   6   70.58    6.42
  -1  -7   6   66.04    6.05
  -1   7   6   53.51    5.51
   1   7   6   49.90    5.17
  -1  -7   6   55.43    6.72
   1  -7   6   60.78    7.42
  -1  -7   6   65.93    6.13
  -1  -7   6   59.51    5.42
   1  -7   6   64.30    5.67
   1  -7   6   66.00    5.81
  -1  -7   6   55.47    5.12
  -1  -7   6   70.56    6.14
  -1  -7   7   31.25    4.01
   1  -7   7   33.37    4.32
  -1  -7   7   22.92    3.82
   1  -7   7   33.50    4.12
   1  -7   7   30.67    3.91
  -1  -7   7   20.39    3.34
  -1  -7   8   78.88    5.69
   1  -7   8   65.53    5.46
  -1  -7   8   61.61    5.28
   1  -7   8   66.03    5.46
  -1  -7   8   68.24    5.78
   1  -7   8   61.10    5.23
   1  -7   9   64.81    4.91
  -1  -7   9   60.32    4.82
   1  -7   9   64.25    4.66
  -1  -7   9   63.77    4.82
  -1  -7   9   74.46    5.56
   1  -7   9   60.46    5.08
   1  -7  10   34.18    2.95
  -1  -7  10   30.83    2.76
   1  -7  10   41.06    3.45
  -1  -7  10   36.13    3.21
   1   8 -10   56.83    2.99
  -1   8 -10   59.98    2.97
   1   8 -10   60.05    3.03
   1   8  -9   38.34    3.99
  -1   8  -9   41.98    4.17
   1   8  -9   43.04    3.35
   1   8  -9   45.10    3.43
  -1  -8  -9   44.54    4.40
  -1  -8  -9   36.53    3.76
  -1   8  -9   34.28    3.85
   1   8  -9   35.40    3.75
  -1   8  -9   35.92    3.95
  -1   8  -9   35.46    3.09
   1   8  -9   30.11    2.67
  -1   8  -8  125.99    7.43
  -1   8  -8  154.84    9.26
   1   8  -8  155.23    7.59
   1  -8  -8  165.73    8.19
   1   8  -8  153.27    7.54
   1   8  -8  145.26    9.02
   1   8  -8  135.70    7.00
  -1   8  -8  140.55    7.46
   1   8  -8  145.67    8.37
  -1  -8  -8  147.37    8.38
   1  -8  -8  137.94    8.03
  -1  -8  -8  152.67    9.22
  -1   8  -8  139.37    8.87
   1  -8  -7   33.49    4.13
  -1  -8  -7   36.81    5.22
  -1  -8  -7   36.82    4.49
   1   8  -7   36.01    4.98
   1   8  -7   40.07    4.82
  -1   8  -7   33.27    4.11
  -1   8  -7   42.28    4.16
   1   8  -7   39.12    3.91
  -1  -8  -7   35.82    4.45
  -1   8  -7   39.74    5.31
   1  -8  -7   37.58    4.39
   1   8  -7   42.71    4.12
   1   8  -7   40.78    4.29
  -1  -8  -7   41.49    5.72
  -1   8  -7   43.84    5.38
   1  -8  -7   36.13    4.38
   1  -8  -7   39.30    4.27
   1   8  -6  232.02   13.02
  -1   8  -6  208.80   12.53
   1   8  -6  214.49    9.93
  -1   8  -6  225.81   10.68
  -1   8  -6  170.05   10.19
  -1  -8  -6  209.39   11.10
   1  -8  -6  211.83   10.78
  -1  -8  -6  214.51   12.63
   1   8  -6  219.11   11.61
  -1   8  -6  208.70   10.89
  -1  -8  -6  193.88   11.27
   1  -8  -6  196.50   10.69
   1  -8  -6  199.32   10.36
   1  -8  -6  230.30   11.31
  -1  -8  -6  219.56   10.27
   1  -8  -6  227.32   10.81
  -1  -8  -6  219.59   13.29
   1   8  -6  223.12   10.35
  -1   8  -6  197.72    9.41
   1   8  -6  208.51    9.97
  -1   8  -6  206.73   12.34
   1  -8  -6  233.49   11.42
  -1   8  -5  847.25   29.86
  -1   8  -5  861.65   26.12
  -1   8  -5  811.39   26.74
   1   8  -5  832.12   27.67
   1  -8  -5  858.32   27.69
   1  -8  -5  872.04   27.41
  -1   8  -5  858.81   29.90
  -1  -8  -5  744.79   25.89
  -1  -8  -5  758.66   27.82
   1  -8  -5  803.63   26.52
  -1  -8  -5  866.90   27.29
  -1  -8  -5  848.00   30.67
   1  -8  -5  768.72   27.10
   1  -8  -5  824.29   27.21
   1  -8  -5  877.16   27.44
  -1  -8  -5  818.48   25.30
   1  -8  -5  847.51   26.16
  -1   8  -5  826.35   26.92
   1   8  -5  824.07   26.66
  -1   8  -5  719.14   27.22
   1   8  -5  674.60   25.59
   1  -8  -5  795.70   26.00
   1  -8  -5  874.41   26.41
  -1  -8  -5  779.02   26.52
  -1  -8  -5  827.60   29.69
  -1  -8  -5  850.77   30.83
   1  -8  -4  322.04   13.57
   1  -8  -4  362.50   14.01
  -1  -8  -4  353.47   17.21
  -1  -8  -4  321.01   14.20
  -1   8  -4  324.60   16.01
   1   8  -4  309.97   15.13
  -1   8  -4  347.77   16.89
   1  -8  -4  373.62   15.33
  -1   8  -4  350.53   17.03
   1  -8  -4  344.75   15.09
  -1   8  -4  341.22   14.45
   1   8  -4  324.32   14.92
  -1  -8  -4  396.54   15.42
   1  -8  -4  365.19   15.40
   1  -8  -4  369.61   15.26
   1  -8  -4  316.13   13.51
   1   8  -4  350.91   14.61
  -1   8  -4  343.73   14.86
   1  -8  -4  372.57   16.31
  -1  -8  -4  340.11   17.53
  -1  -8  -4  354.65   17.75
  -1  -8  -4  341.62   14.86
   1  -8  -4  347.99   14.97
   1  -8  -3  194.37    9.55
  -1  -8  -3  190.28    8.68
  -1  -8  -3  179.96   11.91
  -1  -8  -3  171.08    9.36
  -1   8  -3  219.58   12.50
   1   8  -3  203.24   11.70
  -1   8  -3  194.88   11.95
   1  -8  -3  197.69   10.68
   1  -8  -3  218.52   10.96
   1   8  -3  212.34   10.96
  -1   8  -3  194.99    9.99
  -1  -8  -3  222.26   11.07
   1  -8  -3  225.74   11.21
   1  -8  -3  212.95   10.85
   1  -8  -3  208.55   10.87
  -1   8  -3  205.48   10.63
   1   8  -3  199.45   10.19
   1   8  -3  200.01    9.28
   1  -8  -3  173.71    9.14
  -1  -8  -3  204.90   12.96
  -1  -8  -3  188.07   12.49
  -1  -8  -3  225.11   11.75
   1  -8  -3  186.85   10.41
  -1   8  -2  542.08   18.97
   1   8  -2  580.99   19.89
  -1   8  -2  573.38   20.38
   1   8  -2  547.25   19.14
  -1   8  -2  578.50   22.53
   1   8  -2  602.33   23.13
   1   8  -2  574.24   22.46
  -1   8  -2  582.47   23.03
   1   8  -2  575.38   20.52
  -1   8  -2  552.36   19.22
  -1  -8  -2  555.80   18.64
  -1  -8  -2  583.16   21.52
   1  -8  -2  577.12   19.64
   1  -8  -2  598.52   20.96
   1  -8  -2  617.30   21.44
  -1  -8  -2  592.38   20.92
   1  -8  -2  595.51   21.01
   1  -8  -2  603.92   21.24
  -1  -8  -2  556.67   19.55
  -1  -8  -2  552.45   23.81
   1  -8  -2  586.91   21.93
  -1  -8  -2  540.18   23.57
  -1  -8  -2  591.19   21.56
  -1  -8  -2  560.38   20.44
  -1   8  -1  317.10   13.60
  -1   8  -1  318.64   13.44
   1   8  -1  303.74   12.83
   1   8  -1  309.30   13.23
   1   8  -1  338.69   13.91
   1  -8  -1  320.52   13.40
  -1  -8  -1  326.51   14.49
  -1  -8  -1  316.41   12.87
   1  -8  -1  337.76   14.40
   1  -8  -1  362.47   15.04
  -1  -8  -1  317.95   14.16
   1  -8  -1  336.32   14.61
   1  -8  -1  350.12   14.62
  -1  -8  -1  300.37   13.36
   1  -8  -1  321.37   13.59
  -1  -8  -1  325.90   17.04
   1   8  -1  352.47   16.22
  -1   8  -1  323.10   15.30
  -1  -8  -1  330.31   14.61
  -1  -8  -1  301.77   16.50
   1  -8  -1  329.89   13.53
   1  -8  -1  324.89   15.00
  -1  -8  -1  310.44   13.68
  -1   8   0  571.81   21.66
   1   8   0  560.55   22.03
   1  -8   0  539.48   19.75
   1  -8   0  566.75   20.59
   1  -8   0  594.51   21.04
  -1  -8   0  516.12   19.77
   1  -8   0  522.92   19.64
  -1  -8   0  535.38   23.48
   1  -8   0  563.09   21.17
  -1  -8   0  569.24   20.56
   1  -8   0  560.67   19.98
  -1  -8   0  572.29   20.13
   1  -8   0  572.13   19.73
  -1  -8   0  534.94   19.99
  -1  -8   0  541.64   19.16
   1   8   0  535.24   19.29
   1  -8   0  598.83   21.18
   1  -8   0  609.86   21.06
   1   8   0  539.16   18.51
  -1   8   0  520.19   19.15
  -1   8   0  527.34   19.68
   1   8   0  536.80   19.58
  -1   8   1  316.69   14.71
   1   8   1  306.29   13.02
  -1  -8   1  313.81   13.39
  -1  -8   1  311.59   13.39
   1  -8   1  269.86   11.18
   1  -8   1  312.35   13.31
   1  -8   1  325.39   14.54
   1  -8   1  319.36   14.28
  -1  -8   1  280.60   13.50
   1  -8   1  297.41   13.64
   1  -8   1  294.97   14.12
  -1  -8   1  309.20   13.78
   1  -8   1  283.63   13.38
  -1  -8   1  297.73   13.54
  -1  -8   1  287.13   16.35
  -1  -8   1  254.87   12.37
  -1  -8   1  301.55   13.69
   1  -8   1  310.43   13.40
  -1   8   1  302.55   13.80
   1   8   1  297.43   13.50
   1   8   1  321.85   12.25
  -1   8   1  303.80   12.86
   1  -8   1  344.49   14.92
   1  -8   1  332.45   14.47
   1  -8   2  580.76   21.38
   1  -8   2  588.43   21.25
   1  -8   2  591.83   21.59
   1  -8   2  568.29   20.89
  -1  -8   2  506.62   23.83
  -1  -8   2  564.99   20.63
   1  -8   2  523.63   20.48
   1  -8   2  524.00   20.37
  -1  -8   2  545.18   19.73
  -1  -8   2  498.48   19.38
  -1  -8   2  549.95   19.96
   1  -8   2  511.87   17.93
  -1  -8   2  532.57   18.98
   1  -8   2  551.15   19.83
  -1  -8   2  527.79   19.96
   1  -8   2  545.87   19.52
   1   8   2  527.87   19.05
  -1   8   2  540.16   18.80
   1   8   3  228.61   11.35
  -1  -8   3  251.74   12.39
   1  -8   3  244.78   11.24
   1  -8   3  279.90   13.75
   1  -8   3  282.60   13.63
  -1  -8   3  244.57   12.73
   1  -8   3  275.46   13.31
  -1  -8   3  260.38   12.01
   1  -8   3  259.17   12.91
  -1  -8   3  233.28   12.09
   1  -8   3  260.60   11.96
  -1  -8   3  262.86   12.55
   1   8   3  266.81   12.92
  -1   8   3  243.04   12.62
   1  -8   3  280.49   13.51
   1  -8   3  282.26   13.86
   1   8   4  297.00   13.50
  -1  -8   4  329.89   14.43
   1  -8   4  333.45   13.82
  -1  -8   4  374.74   15.89
   1  -8   4  337.32   14.86
   1  -8   4  358.69   15.96
   1  -8   4  313.61   13.50
  -1  -8   4  294.30   12.66
  -1  -8   4  342.12   15.05
   1  -8   4  360.65   15.83
  -1  -8   4  330.09   15.29
   1  -8   4  342.87   15.91
   1  -8   4  348.34   15.76
  -1   8   4  322.32   15.16
  -1  -8   4  352.52   17.91
   1   8   4  362.77   15.44
   1  -8   4  349.77   18.41
   1  -8   4  361.29   15.91
   1  -8   4  346.98   15.97
   1  -8   5  829.71   25.54
  -1  -8   5  811.88   26.42
   1  -8   5  882.14   28.88
   1  -8   5  802.28   26.56
  -1  -8   5  917.42   28.70
   1  -8   5  864.77   27.44
   1  -8   5  795.13   25.97
  -1  -8   5  752.85   25.19
  -1  -8   5  866.08   28.26
   1  -8   5  841.04   28.38
   1  -8   5  808.68   28.47
   1  -8   5  877.18   28.68
   1  -8   5  819.37   28.55
   1   8   5  802.82   27.02
   1  -8   5  837.47   32.04
  -1  -8   5  813.09   30.80
  -1   8   5  849.15   27.92
  -1  -8   6  185.47    9.37
   1  -8   6  191.06   10.77
  -1  -8   6  198.85   10.63
   1  -8   6  206.94   10.51
   1  -8   6  184.55    9.62
  -1  -8   6  166.82    9.12
  -1  -8   6  226.99   11.33
   1  -8   6  210.13   11.16
   1  -8   7   52.15    5.11
  -1  -8   7   57.47    5.15
   1  -8   7   52.01    5.01
  -1  -8   7   44.71    4.18
   1  -8   7   48.78    4.66
  -1  -8   7   52.13    4.91
   1  -8   7   49.78    4.56
   1  -8   8  129.99    7.04
   1  -8   8  123.43    6.82
  -1  -8   8  128.18    7.27
   1  -8   8  131.35    7.58
  -1  -8   8  139.29    7.98
   1  -8   8  126.00    7.47
  -1  -8   9   36.97    3.42
   1  -8   9   39.95    3.60
   1  -8   9   29.00    3.02
   1  -8   9   30.22    2.75
   1  -8   9   35.65    2.91
  -1  -8   9   32.86    3.01
   1  -8   9   29.27    3.00
  -1  -8  10   45.21    3.32
   1  -8  10   54.82    3.07
  -1  -8  10   51.32    2.88
   1   9  -9   76.08    3.46
  -1  -9  -9   69.44    4.06
   1   9  -9   75.30    3.47
  -1   9  -9   73.21    3.38
  -1   9  -8  130.40    5.91
   1   9  -8  139.18    6.12
   1   9  -8  137.99    6.08
   1   9  -8  104.36    6.66
  -1   9  -8  118.66    6.98
  -1  -9  -8  123.55    7.19
  -1   9  -8  129.71    7.26
   1   9  -8  117.08    6.97
   1   9  -7  163.80    8.50
  -1   9  -7  159.86    7.32
  -1   9  -7  191.94   10.06
   1   9  -7  190.50    8.35
   1   9  -7  178.45    7.83
  -1  -9  -7  212.32   11.06
   1   9  -7  178.72    9.90
  -1  -9  -7  206.20   10.46
   1   9  -7  186.63    8.30
  -1   9  -7  191.51   10.04
   1   9  -6   44.99    4.07
  -1   9  -6   44.30    4.05
   1   9  -6   39.47    4.38
  -1  -9  -6   47.04    5.48
   1   9  -6   47.36    5.49
  -1   9  -6   45.11    5.38
  -1  -9  -6   37.28    4.42
   1  -9  -6   45.73    4.64
   1   9  -6   51.84    4.51
  -1  -9  -6   49.51    5.76
   1   9  -6   45.63    4.06
  -1   9  -6   44.79    5.30
   1  -9  -6   51.71    4.81
   1  -9  -6   43.37    3.96
  -1   9  -5  343.68   15.92
  -1  -9  -5  335.68   15.93
   1  -9  -5  296.20   13.63
  -1  -9  -5  339.42   14.13
  -1  -9  -5  291.69   14.25
   1  -9  -5  330.43   13.87
   1  -9  -5  346.63   14.19
   1  -9  -5  310.95   12.44
  -1  -9  -5  344.45   16.65
   1  -9  -5  357.61   14.37
  -1   9  -5  331.95   15.68
   1   9  -5  294.62   13.48
  -1   9  -5  268.38   13.43
   1   9  -5  320.56   13.15
   1   9  -4   41.65    4.72
  -1   9  -4   47.28    5.80
   1  -9  -4   52.29    5.13
   1  -9  -4   43.57    4.72
  -1  -9  -4   42.25    5.23
  -1  -9  -4   47.20    4.91
   1  -9  -4   38.93    4.89
   1  -9  -4   48.37    4.98
   1  -9  -4   43.81    4.06
  -1  -9  -4   42.32    5.62
   1   9  -4   34.85    4.61
  -1   9  -4   41.13    5.28
  -1   9  -4   40.65    5.54
  -1  -9  -4   48.11    6.15
   1  -9  -3  653.56   21.51
  -1  -9  -3  664.47   26.13
   1   9  -3  649.41   24.48
  -1   9  -3  652.06   25.21
   1   9  -3  697.20   26.09
  -1   9  -3  683.19   25.65
   1  -9  -3  731.13   24.27
   1  -9  -3  701.54   23.72
   1   9  -3  651.46   22.82
  -1  -9  -3  736.72   24.01
   1  -9  -3  707.03   23.76
   1  -9  -3  711.30   24.02
  -1  -9  -3  648.28   26.64
  -1   9  -3  652.24   23.00
   1   9  -3  663.14   22.56
  -1  -9  -3  721.13   24.83
  -1  -9  -3  682.12   27.03
  -1  -9  -3  596.97   22.64
   1  -9  -2  318.43   13.04
  -1  -9  -2  295.05   11.86
  -1  -9  -2  308.85   16.21
   1   9  -2  325.80   15.99
  -1   9  -2  315.70   15.47
  -1   9  -2  310.06   15.74
   1   9  -2  314.97   15.53
   1  -9  -2  330.01   14.31
   1  -9  -2  316.61   14.35
   1   9  -2  294.30   13.27
  -1  -9  -2  329.43   14.41
   1  -9  -2  335.01   14.43
   1  -9  -2  309.27   14.17
  -1   9  -2  316.66   13.78
   1   9  -2  295.62   12.93
  -1   9  -2  272.47   12.09
   1   9  -2  275.47   12.30
  -1  -9  -2  310.28   16.92
  -1  -9  -2  319.42   16.93
  -1  -9  -2  345.79   15.08
   1  -9  -2  329.01   15.28
   1  -9  -2  302.79   14.00
  -1  -9  -2  312.83   13.94
  -1   9  -1  509.17   19.33
   1   9  -1  523.49   18.70
  -1   9  -1  500.12   18.90
   1   9  -1  518.53   19.20
   1   9  -1  585.50   22.81
  -1   9  -1  567.59   22.11
  -1   9  -1  558.56   22.82
   1   9  -1  529.14   19.16
  -1  -9  -1  528.66   18.51
   1  -9  -1  587.27   19.76
   1  -9  -1  599.28   21.31
   1  -9  -1  577.10   20.84
  -1  -9  -1  537.77   20.48
   1  -9  -1  544.94   20.22
   1  -9  -1  584.05   21.01
   1  -9  -1  587.87   20.95
  -1  -9  -1  514.69   19.50
  -1  -9  -1  560.90   24.27
  -1  -9  -1  585.14   21.16
   1  -9  -1  578.03   21.71
  -1  -9  -1  520.97   23.46
   1  -9  -1  513.46   19.97
  -1  -9  -1  535.27   19.85
  -1   9   0  319.58   13.59
  -1   9   0  296.33   13.64
   1   9   0  303.48   13.71
   1   9   0  328.48   15.96
  -1   9   0  326.60   15.53
  -1  -9   0  320.31   13.37
   1  -9   0  331.09   13.91
   1  -9   0  360.43   15.40
   1  -9   0  345.77   14.95
   1   9   0  298.19   13.03
   1  -9   0  321.75   14.20
   1  -9   0  352.73   15.27
   1  -9   0  326.01   14.69
  -1  -9   0  290.33   13.78
  -1  -9   0  302.87   17.20
   1  -9   0  348.39   15.56
   1  -9   0  336.04   14.29
  -1  -9   0  296.62   16.92
  -1  -9   0  324.22   14.50
  -1  -9   0  310.97   13.69
   1  -9   1  583.57   20.98
  -1  -9   1  576.90   20.74
   1  -9   1  635.86   22.79
   1  -9   1  641.15   22.56
   1   9   1  582.62   20.04
  -1  -9   1  583.22   21.67
   1  -9   1  599.90   21.34
   1  -9   1  645.64   22.81
   1  -9   1  613.56   22.20
   1  -9   1  585.30   21.70
  -1  -9   1  569.89   21.66
  -1  -9   1  594.77   21.43
   1  -9   1  621.98   22.02
  -1  -9   1  591.70   25.63
  -1  -9   1  667.29   22.42
   1  -9   1  622.73   22.69
  -1  -9   1  508.27   19.82
   1   9   1  594.56   21.54
  -1   9   1  609.19   20.55
  -1   9   1  574.03   21.49
  -1   9   1  636.82   23.23
   1   9   1  632.60   23.83
  -1  -9   1  548.09   20.20
  -1   9   2  288.83   14.19
   1  -9   2  284.28   13.06
  -1  -9   2  285.83   13.09
  -1   9   2  281.38   13.68
  -1  -9   2  297.44   13.66
   1  -9   2  300.01   13.19
   1  -9   2  293.78   14.15
   1  -9   2  323.54   14.44
   1  -9   2  288.27   13.81
  -1  -9   2  282.31   13.74
  -1  -9   2  293.28   13.11
   1  -9   2  302.34   14.01
  -1  -9   2  305.07   17.12
  -1  -9   2  303.51   13.94
   1  -9   2  295.56   13.93
  -1  -9   2  257.07   12.56
   1  -9   2  247.25   12.17
   1  -9   2  306.31   14.17
   1  -9   2  316.25   14.68
  -1  -9   2  268.50   12.00
  -1   9   3  703.12   24.76
  -1  -9   3  652.09   23.58
   1  -9   3  628.54   23.12
   1   9   3  699.77   24.23
  -1  -9   3  729.50   24.25
   1  -9   3  707.79   23.28
  -1  -9   3  697.03   24.81
  -1  -9   3  659.24   28.15
   1  -9   3  713.46   24.40
  -1  -9   3  697.90   22.93
   1  -9   3  740.82   25.24
   1  -9   3  726.73   25.31
   1  -9   3  764.82   25.35
   1  -9   3  689.18   23.68
  -1  -9   3  683.45   23.69
   1  -9   3  760.88   25.70
   1  -9   3  741.16   25.14
  -1  -9   3  633.52   21.39
   1  -9   4   37.52    4.72
  -1  -9   4   36.92    4.43
   1  -9   4   38.55    4.52
   1  -9   4   42.05    4.98
   1  -9   4   35.18    3.89
  -1  -9   4   34.90    4.18
  -1  -9   4   35.30    4.30
   1  -9   4   38.68    4.38
  -1  -9   4   33.99    5.81
  -1  -9   4   47.02    5.05
   1  -9   5  353.82   15.05
  -1  -9   5  343.53   14.77
   1  -9   5  334.00   14.75
  -1  -9   5  334.06   13.53
   1  -9   5  322.26   12.69
  -1  -9   5  326.56   14.18
   1  -9   5  347.58   14.24
  -1  -9   5  394.85   15.68
   1  -9   5  332.63   13.26
   1  -9   5  375.97   15.50
   1  -9   6   62.72    5.36
  -1  -9   6   59.07    5.33
   1  -9   6   57.08    5.20
   1  -9   6   59.89    5.28
  -1  -9   6   51.35    4.25
   1  -9   6   73.27    5.82
  -1  -9   6   72.47    5.69
   1  -9   6   58.85    4.93
   1  -9   7  199.57    9.54
   1  -9   7  208.13    9.66
   1  -9   7  212.33    9.29
  -1  -9   7  189.35    9.09
  -1  -9   7  220.89   10.07
   1  -9   7  209.00    9.81
  -1  -9   8  131.68    7.64
   1  -9   8  114.29    6.03
   1  -9   8  131.94    6.59
   1  -9   8  128.51    5.94
  -1  -9   8  129.03    6.14
   1  -9   8  124.60    6.20
  -1  -9   9   67.52    4.08
  -1  -9   9   76.60    3.78
   1  10  -8   11.29    1.18
   1  10  -8   12.94    1.23
  -1 -10  -8   10.46    1.46
   1  10  -7   29.35    2.53
  -1 -10  -7   25.32    3.13
  -1  10  -7   28.21    2.42
   1  10  -7   29.81    2.52
   1 -10  -6    8.70    1.86
   1  10  -6    8.09    1.83
  -1  10  -6    8.74    2.29
  -1 -10  -6    8.54    2.47
  -1 -10  -6    9.98    2.50
   1 -10  -6    9.42    1.90
   1  10  -6    9.35    1.81
  -1  10  -6    8.69    2.24
   1  10  -6    8.02    2.26
   1 -10  -5    3.31    1.72
  -1  10  -5    4.80    2.17
  -1 -10  -5    3.36    2.17
   1  10  -5    5.90    1.65
  -1 -10  -5    5.16    2.45
   1 -10  -5    3.45    1.53
   1 -10  -5    4.96    1.66
  -1 -10  -5    5.98    2.03
  -1  10  -5    2.89    1.49
   1  10  -5    2.64    1.53
  -1  10  -5    3.84    1.93
  -1  10  -4   46.55    4.95
  -1 -10  -4   51.10    5.82
  -1 -10  -4   48.69    5.51
   1 -10  -4   57.61    5.01
  -1  10  -4   52.02    5.65
   1 -10  -4   47.40    4.61
  -1 -10  -4   43.36    4.88
  -1  10  -4   45.78    5.27
   1  10  -4   49.21    5.47
   1 -10  -4   55.89    4.95
   1 -10  -3    3.63    1.61
  -1  10  -3    4.73    2.67
  -1  10  -3    2.54    2.10
   1  10  -3    3.51    1.76
  -1 -10  -3    2.49    2.15
   1 -10  -3    4.74    1.99
  -1 -10  -3    3.64    2.54
   1 -10  -3    5.63    1.88
   1  10  -3    3.94    2.54
  -1  10  -3    4.96    2.44
  -1 -10  -3    3.10    1.52
   1  10  -2  108.53    8.38
  -1  10  -2  108.24    8.20
   1 -10  -2  121.07    7.69
  -1 -10  -2  118.00    7.67
   1 -10  -2  124.32    7.80
  -1  10  -2  105.62    8.40
   1  10  -2  101.56    7.99
   1  10  -2  103.85    6.93
  -1 -10  -2  100.33    8.41
   1 -10  -2  114.76    8.02
  -1 -10  -2  123.16    8.10
  -1 -10  -2  110.53    9.13
  -1 -10  -2  118.90    7.59
   1 -10  -2  115.31    7.65
  -1  10  -1   57.54    5.97
   1  10  -1   62.94    6.32
   1 -10  -1   68.07    5.79
   1 -10  -1   71.63    5.94
  -1 -10  -1   60.46    5.57
   1 -10  -1   71.26    5.91
  -1  10  -1   61.28    6.56
   1  10  -1   60.40    6.36
   1 -10  -1   62.32    5.11
  -1 -10  -1   62.88    6.85
  -1 -10  -1   67.74    5.87
   1 -10  -1   70.87    6.24
  -1 -10  -1   64.67    7.12
  -1 -10  -1   62.41    5.35
   1 -10  -1   65.86    5.66
  -1  10   0    6.05    2.41
   1  10   0    7.81    2.90
   1 -10   0    5.65    2.04
  -1  10   0    5.68    2.74
  -1 -10   0    6.23    2.07
   1 -10   0    8.70    2.51
  -1 -10   0    5.04    2.83
   1 -10   0    6.24    2.28
   1 -10   0    5.79    1.89
  -1 -10   0    8.76    2.13
   1 -10   0    6.46    2.14
   1 -10   0    7.13    2.04
  -1 -10   0    6.81    1.83
   1  10   0    7.52    2.05
   1 -10   1   54.06    4.88
  -1 -10   1   54.49    4.79
   1 -10   1   65.22    5.71
   1  10   1   48.47    4.30
  -1  10   1   55.94    5.66
   1  10   1   58.63    6.08
  -1 -10   1   60.22    5.21
   1 -10   1   53.83    5.33
  -1 -10   1   57.04    6.79
   1 -10   1   56.67    5.27
   1 -10   1   63.78    5.74
  -1 -10   1   49.76    4.54
   1 -10   1   51.55    4.85
   1 -10   1   64.74    5.47
  -1 -10   1   60.24    5.45
  -1 -10   2  112.15    7.40
   1 -10   2  115.52    7.24
   1 -10   2  114.57    7.55
   1 -10   2  107.97    7.47
  -1 -10   2  104.62    9.12
  -1 -10   2  110.99    6.94
  -1 -10   2  107.99    6.98
   1 -10   2  113.87    7.22
   1 -10   2  120.97    7.83
   1 -10   2  124.12    7.92
   1 -10   2  102.74    6.70
  -1 -10   2  117.81    6.69
   1  10   2  106.59    8.00
  -1  10   2  116.80    7.90
  -1 -10   3    1.91    1.42
   1 -10   3    1.71    1.45
   1 -10   3    3.81    1.97
   1  10   3    2.61    1.78
  -1  10   3    1.14    1.63
  -1 -10   3    2.51    1.46
   1 -10   3    4.42    1.81
   1 -10   3    2.66    1.73
   1 -10   3    1.72    1.10
   1 -10   3    2.56    1.57
  -1 -10   3    0.90    2.25
  -1 -10   3    1.49    1.00
   1 -10   3    3.78    1.88
   1 -10   4   39.98    4.27
   1 -10   4   40.92    3.82
  -1 -10   4   36.21    5.20
  -1 -10   4   40.39    4.10
   1 -10   4   42.35    4.08
   1  10   4   41.32    4.65
  -1  10   4   42.33    4.34
  -1 -10   4   38.02    4.02
   1 -10   4   41.95    4.33
   1 -10   4   48.76    4.09
  -1 -10   4   45.20    4.23
   1 -10   5    4.12    1.65
   1 -10   5    3.46    1.56
  -1 -10   5    4.53    2.44
  -1 -10   5    3.25    1.40
  -1  10   5    3.13    1.45
   1  10   5    2.27    1.63
  -1 -10   5    1.51    1.24
   1 -10   5    3.83    1.60
  -1 -10   5    2.00    1.11
  -1 -10   6   11.62    2.06
   1  10   6   13.42    2.23
   1 -10   6   11.93    2.12
   1 -10   6   13.97    2.22
  -1 -10   6   13.46    2.89
   1 -10   6   14.53    2.33
   1 -10   6    9.97    1.87
  -1 -10   7   28.05    2.65
  -1 -10   7   27.42    3.22
  -1 -10   8   11.37    1.44
  -1 -11  -6   78.78    4.34
  -1  11  -6   75.69    3.43
   1  11  -6   75.20    3.51
   1  11  -6   74.21    3.49
  -1 -11  -5  266.48   10.71
  -1 -11  -5  267.10   10.35
   1 -11  -5  238.06    9.02
  -1  11  -5  212.64    9.49
  -1  11  -5  230.56    8.50
   1  11  -5  234.56    8.60
  -1  11  -5  239.29    8.38
   1  11  -5  245.29    8.51
   1  11  -4  107.76    5.43
  -1 -11  -4  150.35    8.19
   1 -11  -4  130.53    6.63
  -1  11  -4  101.51    6.65
   1 -11  -4  125.01    6.41
   1 -11  -4  134.53    6.56
  -1 -11  -4  141.44    7.69
  -1  11  -4   98.32    6.54
   1  11  -4  115.47    7.06
   1 -11  -3  149.49    7.41
   1  11  -3  148.92    7.19
  -1  11  -3  134.08    6.90
  -1 -11  -3  153.23    8.96
  -1 -11  -3  149.87    7.51
  -1 -11  -3  123.47    7.45
  -1  11  -3  130.83    8.01
   1 -11  -3  144.83    7.31
   1  11  -3  129.07    8.01
  -1  11  -3  129.42    7.79
  -1 -11  -3  142.29    8.42
   1 -11  -2  208.37    9.28
   1  11  -2  188.87    8.59
  -1  11  -2  183.37    8.52
  -1  11  -2  169.46    9.50
   1  11  -2  188.20   10.04
  -1  11  -2  175.92    9.49
  -1  11  -2  182.82    9.96
   1 -11  -2  206.83    9.24
  -1 -11  -2  196.57   10.75
  -1 -11  -2  182.95   10.17
  -1 -11  -2  195.97    9.04
   1 -11  -2  189.96    9.10
  -1 -11  -1  341.87   15.05
   1 -11  -1  359.42   13.50
   1 -11  -1  375.72   13.70
   1  11  -1  329.84   12.46
  -1  11  -1  324.53   12.44
   1  11  -1  300.61   13.70
  -1  11  -1  316.29   14.27
  -1  11  -1  316.24   13.80
   1  11  -1  343.33   14.53
  -1 -11  -1  366.50   13.81
  -1 -11  -1  359.37   15.75
   1 -11  -1  379.51   14.44
   1 -11  -1  352.26   13.44
  -1 -11  -1  349.08   13.12
  -1 -11   0   44.45    5.03
   1 -11   0   52.34    4.47
   1 -11   0   50.41    4.48
   1 -11   0   56.39    4.62
  -1  11   0   46.70    3.88
   1  11   0   49.31    3.88
   1  11   0   47.43    4.88
  -1  11   0   47.97    4.74
   1  11   0   48.46    5.11
  -1  11   0   43.72    5.02
  -1 -11   0   54.01    5.66
   1 -11   0   51.79    4.64
   1 -11   0   50.46    4.33
  -1 -11   0   52.50    4.23
  -1 -11   1  287.56   13.84
   1 -11   1  317.23   12.59
   1 -11   1  325.92   12.69
   1 -11   1  293.90   11.56
  -1  11   1  282.03   10.64
   1  11   1  305.08   10.75
  -1 -11   1  326.72   12.08
   1 -11   1  342.29   12.97
  -1 -11   1  317.03   14.83
  -1  11   1  285.61   12.48
   1  11   1  328.65   13.71
   1 -11   1  314.61   12.02
  -1 -11   1  311.31   11.54
   1 -11   1  332.94   12.56
  -1 -11   1  328.42   12.75
   1  11   1  316.06   13.98
   1 -11   2  200.96    8.89
  -1 -11   2  211.66    9.39
   1 -11   2  184.42    8.52
  -1 -11   2  206.99   11.22
   1 -11   2  207.99    9.13
  -1 -11   2  196.47    8.23
   1 -11   2  216.53    9.53
   1  11   2  190.00    9.73
  -1  11   2  186.15    9.13
   1 -11   2  187.95    8.20
  -1 -11   2  200.67    7.90
   1 -11   2  213.89    9.50
   1 -11   3  146.51    6.65
  -1 -11   3  126.10    6.55
  -1 -11   3  112.45    6.02
   1 -11   3  131.21    6.55
  -1  11   3  124.55    7.68
   1 -11   3  130.34    6.25
  -1 -11   3  122.20    8.13
   1 -11   3  138.53    6.98
   1  11   3  112.13    6.84
  -1  11   3  107.85    6.26
   1 -11   3  107.67    5.16
   1 -11   3  134.29    6.94
   1 -11   4  121.91    6.21
   1 -11   4  128.58    6.36
   1  11   4  110.65    6.25
  -1  11   4  118.03    7.03
  -1 -11   4  120.95    7.55
  -1 -11   4  117.53    5.76
   1 -11   4  115.29    5.88
  -1 -11   4  111.38    5.68
  -1 -11   5  243.02   10.33
  -1 -11   6   72.89    4.27
  -1 -12  -4   49.17    2.97
  -1 -12  -4   47.76    2.83
   1  12  -4   44.05    2.26
   1  12  -4   48.36    2.34
  -1  12  -4   43.75    2.22
  -1 -12  -3   35.91    3.10
  -1 -12  -3   34.58    3.00
   1  12  -3   32.72    2.37
  -1  12  -3   33.34    2.37
  -1  12  -3   34.25    2.26
  -1 -12  -2   97.18    5.61
  -1 -12  -2   93.29    5.34
   1  12  -2   89.60    4.30
  -1  12  -2   89.01    4.32
   1 -12  -2   94.64    4.80
  -1 -12  -1   11.12    2.20
  -1 -12  -1    7.86    1.98
  -1  12  -1    9.38    1.41
   1  12  -1    8.37    1.37
  -1 -12  -1    8.00    1.77
   1 -12  -1    9.33    1.56
   1 -12   0   30.07    2.51
  -1  12   0   26.69    3.05
   1 -12   0   29.25    2.65
  -1  12   0   27.93    2.06
   1  12   0   25.19    1.92
  -1 -12   0   36.45    3.54
  -1 -12   0   36.42    3.62
   1 -12   1    8.72    1.29
  -1 -12   1   11.85    2.24
  -1 -12   1   11.17    2.23
  -1 -12   2  104.08    5.79
  -1 -12   2   99.11    5.61
  -1 -12   3   34.72    2.98
  -1 -12   3   32.72    2.88
  -1 -12   4   44.91    2.73
  -1 -12   4   38.85    2.51
  -2   0 -13  181.96    6.06
   2   0 -13  148.95    5.76
  -2   0 -13  175.65    6.00
   2   0 -13  163.30    5.97
   2   0 -13  210.11    6.47
  -2   0 -13  220.70    6.78
  -2   0 -12   11.72    2.28
   2   0 -12   10.47    2.20
  -2   0 -12   12.17    2.29
  -2   0 -12   12.17    2.30
   2   0 -12   12.28    2.91
  -2   0 -12   13.46    2.41
   2   0 -12   11.76    2.29
  -2   0 -12   10.03    2.72
   2   0 -12   14.79    2.42
  -2   0 -11  468.95   17.91
   2   0 -11  491.49   17.57
  -2   0 -11  482.15   17.30
  -2   0 -11  463.54   19.75
   2   0 -11  432.64   19.44
  -2   0 -11  464.25   17.98
   2   0 -11  472.97   18.24
   2   0 -11  482.40   17.59
   2   0 -11  499.98   17.82
  -2   0 -11  477.51   20.11
   2   0 -11  486.82   20.36
   2   0 -11  402.71   16.59
  -2   0 -11  477.95   17.33
   2   0 -10   62.72    5.98
  -2   0 -10   55.66    5.55
   2   0 -10   51.16    5.38
  -2   0 -10   58.55    7.21
   2   0 -10   57.93    7.14
  -2   0 -10   48.73    5.52
   2   0 -10   56.43    5.55
   2   0 -10   62.69    7.28
  -2   0 -10   56.03    6.84
   2   0 -10   62.40    6.17
  -2   0 -10   56.51    5.85
   2   0 -10   55.82    5.71
  -2   0 -10   53.51    5.42
  -2   0 -10   43.16    5.14
  -2   0  -9  825.16   28.75
  -2   0  -9  758.78   29.07
   2   0  -9  805.72   28.93
  -2   0  -9  895.74   32.33
   2   0  -9  870.68   32.23
  -2   0  -9  879.58   28.14
   2   0  -9  880.27   28.84
  -2   0  -9  942.19   32.59
  -2   0  -9  884.55   28.43
   2   0  -9  886.00   28.79
   2   0  -9  956.45   29.03
   2   0  -9  932.15   32.61
  -2   0  -9  800.01   26.11
   2   0  -9  867.28   28.51
  -2   0  -9  834.36   28.90
   2   0  -9  774.16   26.19
  -2   0  -9  902.91   28.79
   2   0  -9  918.62   29.12
   2   0  -9  949.13   28.89
  -2   0  -9  890.62   28.17
   2   0  -9  896.33   29.48
  -2   0  -9  821.58   28.93
  -2   0  -9  849.36   29.09
  -2   0  -9  881.94   28.22
   2   0  -9  918.80   32.37
  -2   0  -9  947.54   32.61
  -2   0  -8  328.28   14.42
  -2   0  -8  313.89   14.88
   2   0  -8  314.45   14.58
   2   0  -8  321.80   12.98
   2   0  -8  345.24   15.24
  -2   0  -8  331.10   14.14
  -2   0  -8  299.11   14.46
   2   0  -8  344.29   14.98
  -2   0  -8  315.30   14.55
   2   0  -8  349.69   16.86
   2   0  -8  341.29   16.80
  -2   0  -8  357.17   16.94
  -2   0  -8  364.40   17.17
   2   0  -8  347.21   14.47
  -2   0  -8  304.14   13.60
  -2   0  -8  294.61   12.57
  -2   0  -8  336.38   14.10
   2   0  -8  339.77   14.23
   2   0  -8  323.16   14.23
  -2   0  -8  310.94   14.41
   2   0  -8  314.66   14.11
  -2   0  -8  342.13   14.03
   2   0  -8  307.61   13.24
  -2   0  -8  354.99   14.48
   2   0  -8  359.10   14.71
   2   0  -8  347.34   14.38
  -2   0  -8  329.50   16.73
  -2   0  -8  379.01   17.31
   2   0  -8  358.58   16.96
  -2   0  -8  311.18   14.09
   2   0  -7  655.51   23.64
   2   0  -7  662.79   22.59
  -2   0  -7  648.95   22.90
   2   0  -7  711.39   23.17
  -2   0  -7  666.22   22.80
  -2   0  -7  657.93   23.02
  -2   0  -7  743.87   25.36
   2   0  -7  694.96   24.90
   2   0  -7  694.80   24.84
  -2   0  -7  747.79   25.28
  -2   0  -7  692.53   22.09
   2   0  -7  688.81   22.46
   2   0  -7  724.59   22.54
  -2   0  -7  659.44   21.58
   2   0  -7  695.60   22.06
   2   0  -7  737.67   22.63
  -2   0  -7  683.54   22.05
   2   0  -7  686.14   21.96
  -2   0  -7  685.01   21.77
   2   0  -7  609.84   23.07
  -2   0  -7  698.41   25.21
  -2   0  -7  666.91   22.61
   2   0  -7  637.61   22.11
  -2   0  -7  730.76   25.18
   2   0  -7  690.65   24.79
  -2   0  -6  436.76   14.62
   2   0  -6  445.36   14.83
   2   0  -6  431.45   14.62
  -2   0  -6  434.92   14.53
  -2   0  -6  438.03   16.91
   2   0  -6  371.60   15.32
   2   0  -6  407.57   16.36
  -2   0  -6  465.84   16.97
   2   0  -6  401.79   16.24
  -2   0  -6  453.89   16.84
   2   0  -6  411.55   16.43
  -2   0  -6  474.63   17.20
   2   0  -6  405.13   15.57
  -2   0  -6  365.67   13.29
  -2   0  -6  432.81   15.50
  -2   0  -5 1324.93   36.67
  -2   0  -5 1653.20   39.96
   2   0  -5 1720.62   40.25
   2   0  -5 1643.48   40.02
  -2   0  -5 1570.22   39.74
   2   0  -5 1498.98   40.61
   2   0  -5 1596.13   41.27
  -2   0  -5 1731.64   42.60
   2   0  -5 1633.94   42.16
   2   0  -5 1571.63   41.87
  -2   0  -5 1645.85   42.27
  -2   0  -5 1688.83   41.37
   2   0  -5 1583.44   42.09
  -2   0  -5 1748.82   42.52
   2   0  -4  586.36   18.19
  -2   0  -4  649.87   18.60
   2   0  -4  599.67   16.82
  -2   0  -4  579.87   16.68
   2   0  -4  619.09   16.97
  -2   0  -4  604.17   16.83
  -2   0  -3 8908.70  192.16
  -2   0  -3 9071.68  193.98
   2   0  -3 8715.72  193.78
   2   0  -3 8396.54  192.38
  -2   0  -3 7544.82  192.09
  -2   0  -3 7730.43  192.21
   2   0  -3 8489.62  192.46
  -2   0  -2 9743.04  211.57
  -2   0  -2 8308.04  211.81
   2   0  -2 9244.64  212.00
   2   0  -2 9171.19  211.94
  -2   0  -2 8391.96  211.79
   2   0  -2 9999.00  212.71
  -2   0  -2 9968.15  212.30
   2   0  -2 9331.97  212.72
  -2   0  -2 8959.23  212.61
  -2   0  -2 9367.80  212.80
   2   0  -2 8931.20  212.67
  -2   0  -2 9840.43  212.50
  -2   0  -1  765.87   17.18
   2   0  -1  735.80   17.26
  -2   0  -1  668.46   17.16
   2   0  -1  717.71   17.22
  -2   0  -1  714.00   17.19
   2   0  -1  778.20   17.98
  -2   0  -1  740.45   17.63
   2   0  -1  662.76   17.51
   2   0  -1  697.33   17.53
  -2   0  -1  740.30   17.59
  -2   0  -1  743.16   17.80
   2   0  -1  740.51   17.01
  -2   0  -1  754.06   18.09
  -2   0   0    3.76    0.57
   2   0   0    3.52    0.49
   2   0   0    3.40    0.45
  -2   0   1  913.28   23.41
  -2   0   1  965.79   22.61
   2   0   1  967.47   22.83
  -2   0   2 9450.57  224.80
   2   0   2 8867.86  225.64
   2   0   2 9565.94  223.89
   2   0   3 7797.50  185.69
   2   0   3 7973.19  188.51
  -2   0   4  670.21   17.02
   2   0   4  706.91   18.99
   2   0   5 1634.82   43.32
   2   0   5 1648.92   40.56
  -2   0   6  501.42   16.88
   2   0   6  472.26   18.36
   2   0   6  495.09   15.75
   2   0   7  708.45   25.17
  -2   0   7  709.82   23.08
   2   0   7  674.53   20.94
  -2   0   8  331.20   14.62
   2   0   8  332.34   16.49
  -2   0   8  332.61   15.89
   2   0   9 1017.97   36.14
  -2   0   9 1103.59   36.21
   2  -1 -13    9.50    1.24
   2   1 -13    7.36    1.14
  -2  -1 -13   11.36    1.32
  -2   1 -13   11.13    1.29
   2   1 -13    8.79    1.20
  -2   1 -13   10.11    1.23
  -2   1 -12    4.42    1.66
   2  -1 -12    4.00    1.56
   2   1 -12    3.99    1.48
  -2   1 -12    3.60    1.63
  -2  -1 -12    3.13    1.59
   2  -1 -12    3.22    1.72
   2   1 -12    3.23    1.60
   2  -1 -12    3.91    1.66
  -2   1 -12    3.55    1.35
  -2  -1 -12    2.56    1.60
  -2   1 -12    3.74    1.61
  -2  -1 -12    3.27    1.62
   2   1 -12    1.53    1.46
   2  -1 -12    4.64    1.86
  -2   1 -12    4.49    2.18
   2   1 -12    3.27    1.90
  -2  -1 -11    9.36    2.62
  -2   1 -11    5.70    2.07
  -2   1 -11   10.12    2.56
   2  -1 -11   10.94    2.84
   2   1 -11   14.45    2.99
  -2  -1 -11    9.62    3.28
  -2   1 -11   11.38    3.35
   2   1 -11   11.82    2.67
  -2   1 -11   11.72    2.62
   2   1 -11   11.17    3.45
  -2  -1 -11   12.81    2.79
   2  -1 -11   12.03    3.70
   2  -1 -11   12.49    2.88
   2  -1 -11   13.09    2.96
  -2   1 -11   12.30    2.71
  -2  -1 -11   12.51    2.74
   2   1 -11   12.53    2.93
   2   1 -11   11.18    2.52
   2  -1 -11    9.18    2.46
  -2   1 -11    6.60    2.23
   2   1 -11   12.42    2.48
   2  -1 -11    7.66    2.34
  -2   1 -11    8.39    2.96
   2   1 -11    9.72    3.18
   2  -1 -10  113.97    9.79
  -2   1 -10  114.88    9.57
   2   1 -10  116.21    9.73
  -2  -1 -10  123.89    9.97
   2  -1 -10  124.76    8.29
   2   1 -10  115.35    7.96
  -2   1 -10  111.08    7.70
  -2  -1 -10  117.52    7.97
   2  -1 -10  105.77    7.07
   2   1 -10  103.87    7.64
  -2  -1 -10  123.17   10.04
   2  -1 -10  127.61   10.35
  -2   1 -10  122.56    9.89
   2   1 -10  123.97    8.25
   2  -1 -10  126.11    8.37
  -2   1 -10  124.29    8.03
  -2  -1 -10  136.71    8.53
   2   1 -10  134.41   10.45
   2  -1 -10  106.75    7.86
  -2  -1 -10   89.26    6.39
  -2  -1 -10  111.17    7.93
  -2  -1 -10  111.54    8.25
  -2   1 -10  116.47    8.16
   2   1 -10  113.37    8.20
   2  -1 -10  130.02    8.89
  -2  -1 -10  126.10    8.75
   2  -1 -10  113.35    8.01
   2   1 -10  104.27    7.56
  -2   1 -10  120.95    8.36
  -2   1 -10  109.84    8.15
   2   1 -10  108.43    8.32
  -2   1  -9  207.48   11.79
   2   1  -9  202.54   11.93
  -2  -1  -9  212.92   12.11
  -2  -1  -9  198.28   11.18
  -2   1  -9  230.11   13.99
   2   1  -9  229.23   12.14
  -2   1  -9  224.06   11.88
  -2  -1  -9  225.99   12.35
   2  -1  -9  219.83   12.07
  -2  -1  -9  226.35   12.24
   2   1  -9  216.66   13.72
  -2  -1  -9  240.36   14.44
   2   1  -9  212.99   13.57
  -2   1  -9  231.06   13.87
  -2   1  -9  227.93   13.98
   2  -1  -9  218.60   14.00
   2   1  -9  234.15   11.90
   2   1  -9  220.76   11.57
   2  -1  -9  234.35   12.06
  -2   1  -9  230.46   11.36
  -2   1  -9  186.64    9.62
   2  -1  -9  227.14   11.81
   2  -1  -9  258.41   14.82
  -2   1  -9  196.81   10.89
  -2  -1  -9  249.88   14.52
  -2  -1  -9  219.22   11.45
  -2  -1  -9  228.03   11.58
   2   1  -9  243.02   11.78
  -2  -1  -9  193.79   10.02
   2  -1  -9  247.78   12.13
   2   1  -9  211.11   11.25
   2  -1  -9  212.84   11.53
  -2   1  -9  219.62   11.88
   2  -1  -9  235.83   11.79
  -2  -1  -9  245.99   11.83
   2   1  -9  245.32   11.84
  -2  -1  -9  224.87   11.77
  -2   1  -9  216.86   11.13
  -2   1  -9  237.70   11.80
   2  -1  -9  250.19   12.44
   2  -1  -9  213.94   10.93
   2   1  -9  234.01   11.93
   2  -1  -9  236.38   12.73
  -2  -1  -9  224.64   11.86
   2  -1  -9  232.47   11.14
  -2  -1  -9  232.51   13.93
   2  -1  -9  240.46   14.29
   2   1  -9  217.38   13.61
  -2   1  -9  199.35   10.95
  -2   1  -9  237.51   13.96
   2  -1  -8  106.93    8.55
   2  -1  -8  113.82    8.18
  -2  -1  -8  109.26    7.66
   2  -1  -8  109.41    7.15
  -2  -1  -8  100.72    8.29
  -2   1  -8   98.64    8.51
   2   1  -8   85.97    8.09
  -2   1  -8  105.88    8.97
   2   1  -8   89.13    7.91
   2   1  -8   94.66    8.03
  -2   1  -8   98.26    7.37
   2   1  -8  100.42    7.64
  -2  -1  -8  102.77    7.71
  -2  -1  -8   99.14    7.19
   2  -1  -8   99.62    7.55
   2  -1  -8   93.26    6.67
   2  -1  -8  108.92    7.83
  -2  -1  -8   92.57    7.45
   2   1  -8   94.80    7.33
  -2   1  -8  101.29    7.43
  -2  -1  -8  104.43    7.73
  -2   1  -8   96.18    7.61
   2   1  -8   99.12    8.67
  -2   1  -8  107.50    8.86
   2   1  -8   95.43    8.44
   2  -1  -8  103.24    8.91
  -2   1  -8  106.25    8.78
  -2  -1  -8  122.60    9.54
   2  -1  -8  118.39    7.69
  -2  -1  -8  102.37    6.60
  -2   1  -8   97.79    6.89
   2   1  -8  106.55    7.32
   2  -1  -8  101.03    7.41
  -2  -1  -8  106.34    8.91
   2  -1  -8  108.82    9.16
  -2   1  -8   89.70    6.09
   2   1  -8   97.21    7.04
  -2  -1  -8  106.11    7.19
   2  -1  -8  102.12    7.23
  -2   1  -8   97.62    6.88
  -2  -1  -8  115.18    7.50
   2   1  -8  108.59    7.50
   2   1  -8   95.37    7.03
  -2   1  -8   92.74    7.20
   2  -1  -8  104.28    7.45
  -2   1  -8  105.90    7.10
  -2  -1  -8  101.09    6.77
  -2  -1  -8  105.03    7.23
   2   1  -8   98.01    7.02
   2  -1  -8  102.60    7.00
   2   1  -8   93.25    6.84
   2  -1  -8  117.31    7.62
  -2  -1  -8  113.29    7.56
  -2   1  -8  101.82    6.98
   2  -1  -8  100.89    7.08
   2  -1  -8  129.87    8.08
   2  -1  -8  114.39    9.24
  -2  -1  -8  119.09    9.19
  -2   1  -8   95.87    7.17
  -2   1  -7   31.88    4.01
  -2   1  -7   34.68    4.87
   2   1  -7   33.22    4.42
   2  -1  -7   30.43    3.92
  -2  -1  -7   33.46    4.05
   2   1  -7   31.32    4.07
  -2   1  -7   32.33    3.87
   2   1  -7   38.21    4.65
  -2   1  -7   27.17    3.84
  -2  -1  -7   29.57    3.25
  -2  -1  -7   36.79    4.33
  -2  -1  -7   37.74    4.96
   2  -1  -7   37.41    5.05
   2   1  -7   33.93    4.79
  -2   1  -7   39.23    5.03
   2  -1  -7   34.90    4.17
  -2  -1  -7   31.39    4.04
  -2   1  -7   28.89    3.97
   2   1  -7   37.19    4.26
  -2  -1  -7   34.70    4.33
  -2   1  -7   33.34    4.02
  -2   1  -7   43.83    5.26
   2   1  -7   34.76    4.76
  -2  -1  -7   40.75    5.06
  -2   1  -7   35.21    4.78
   2  -1  -7   34.33    4.84
   2   1  -7   33.96    4.98
   2  -1  -7   40.75    4.13
  -2  -1  -7   39.87    4.03
   2   1  -7   33.42    3.82
   2   1  -7   35.75    3.96
   2   1  -7   36.94    4.01
  -2   1  -7   34.70    3.81
  -2  -1  -7   39.57    5.21
  -2   1  -7   34.25    3.89
   2  -1  -7   37.13    5.13
   2  -1  -7   40.26    4.20
  -2  -1  -7   33.25    3.85
   2  -1  -7   34.89    4.03
   2  -1  -7   32.98    3.94
   2   1  -7   33.33    3.97
  -2  -1  -7   34.54    4.18
  -2  -1  -7   31.41    4.45
   2  -1  -7   33.25    4.50
   2  -1  -7   34.63    4.32
   2  -1  -7   41.12    4.21
   2   1  -7   42.12    4.18
   2   1  -7   36.52    3.93
  -2   1  -7   36.08    3.84
  -2  -1  -7   39.56    4.11
  -2   1  -7   30.77    3.58
   2  -1  -7   36.35    4.04
  -2  -1  -7   36.15    3.94
   2   1  -6   71.74    4.87
  -2  -1  -6   80.16    5.13
   2  -1  -6   82.25    5.28
  -2   1  -6   63.74    4.61
  -2   1  -6   64.99    4.57
   2   1  -6   70.75    4.82
   2  -1  -6   87.23    5.45
  -2  -1  -6   72.56    5.03
  -2   1  -6   66.69    5.74
   2   1  -6   65.27    5.75
   2   1  -6   62.38    5.12
   2   1  -6   68.07    5.61
  -2  -1  -6   70.30    6.06
  -2  -1  -6   69.52    4.67
   2  -1  -6   75.47    6.09
  -2  -1  -6   81.31    6.37
  -2  -1  -6   79.65    5.56
  -2   1  -6   63.71    5.15
  -2   1  -6   62.53    5.23
   2   1  -6   65.83    5.44
   2   1  -6   60.43    5.57
   2   1  -6   59.01    5.62
  -2  -1  -6   81.61    6.34
   2  -1  -6   66.84    5.84
  -2  -1  -6   80.61    6.31
   2  -1  -6   79.41    6.36
  -2   1  -6   65.88    5.85
  -2   1  -6   67.32    5.82
  -2  -1  -5   25.50    1.75
  -2   1  -5   40.12    3.93
   2  -1  -5   36.50    3.83
  -2   1  -5   39.09    3.96
  -2  -1  -5   38.61    3.88
   2   1  -5   33.19    3.66
  -2  -1  -5   33.59    3.70
   2   1  -5   42.90    4.05
   2  -1  -5   31.44    3.71
  -2   1  -5   35.45    2.96
   2  -1  -5   39.63    3.18
   2   1  -5   35.43    3.00
  -2  -1  -5   34.94    3.01
   2  -1  -5   37.00    3.13
  -2  -1  -5   32.16    2.94
  -2   1  -5   37.75    3.09
   2   1  -5   44.69    3.25
  -2  -1  -5   32.28    3.73
   2   1  -5   38.57    3.92
  -2   1  -5   36.32    3.77
   2  -1  -5   32.90    3.65
   2   1  -5   38.79    3.54
  -2  -1  -5   33.02    3.28
  -2   1  -5   36.24    3.58
   2  -1  -5   33.29    3.39
  -2   1  -5   33.48    3.45
   2   1  -5   36.74    3.55
  -2  -1  -5   33.42    3.54
   2  -1  -5   35.99    3.64
  -2   1  -4  699.12   18.37
  -2   1  -4  674.64   18.54
  -2  -1  -4  649.20   18.59
   2   1  -4  701.00   18.74
   2  -1  -4  671.38   18.74
  -2  -1  -4  689.40   20.38
   2  -1  -4  654.15   20.08
  -2  -1  -4  633.16   18.63
   2   1  -4  685.05   20.18
  -2   1  -4  705.96   20.31
  -2  -1  -4  668.56   17.50
  -2  -1  -4  693.78   20.03
   2  -1  -4  674.26   20.00
   2  -1  -4  684.88   18.82
  -2  -1  -4  656.93   18.62
   2   1  -4  698.16   18.74
  -2   1  -4  673.31   18.52
  -2  -1  -3  810.22   21.07
   2  -1  -3  800.94   21.06
  -2   1  -3  793.81   21.58
   2  -1  -3  815.25   21.08
  -2  -1  -3  793.27   20.99
  -2   1  -3  834.83   20.06
   2  -1  -3  791.82   21.99
  -2  -1  -3  819.56   22.08
  -2   1  -3  892.18   22.48
   2  -1  -3  814.04   21.06
   2  -1  -3  785.78   22.14
   2   1  -3  806.66   22.17
  -2  -1  -3  806.34   20.99
  -2  -1  -3  857.86   22.40
  -2   1  -3  853.10   20.96
   2   1  -3  797.70   20.77
   2   1  -2  859.05   22.72
  -2   1  -2  957.98   22.86
  -2  -1  -2  887.17   22.70
   2  -1  -2  897.02   22.73
  -2  -1  -2  897.77   22.73
   2  -1  -2  914.44   22.80
   2  -1  -2  975.40   22.82
  -2  -1  -2  939.61   22.74
   2   1  -2  895.76   22.64
   2  -1  -2  934.76   23.42
   2  -1  -2  869.46   23.49
  -2  -1  -2  951.56   22.70
  -2  -1  -2  958.33   23.69
   2  -1  -2  949.79   22.75
  -2  -1  -2  943.38   23.29
  -2   1  -2  907.70   22.58
  -2  -1  -2  971.38   23.58
   2  -1  -2  921.67   23.53
  -2  -1  -2  927.65   22.26
  -2  -1  -1  200.61    6.04
  -2  -1  -1  185.27    5.55
   2  -1  -1  194.23    5.61
   2  -1  -1  188.75    5.98
  -2  -1  -1  199.46    6.12
  -2  -1  -1  200.52    5.54
   2  -1  -1  191.87    5.50
   2  -1  -1  189.66    6.05
   2  -1  -1  200.82    5.54
  -2  -1  -1  189.54    5.49
   2   1  -1  214.84    5.64
   2  -1  -1  204.97    5.81
  -2  -1  -1  209.08    5.29
  -2   1  -1  200.80    5.92
   2   1  -1  209.39    5.77
  -2   1  -1  209.77    5.92
   2  -1   0   34.07    1.44
  -2  -1   0   29.16    1.38
  -2   1   0   28.89    1.64
   2  -1   0   30.23    1.63
   2   1   0   30.95    1.26
  -2  -1   0   32.95    1.74
  -2   1   1  220.16    5.76
   2   1   1  204.38    5.88
  -2  -1   1  206.87    6.18
   2  -1   1  206.34    6.67
  -2  -1   1  203.84    5.93
  -2  -1   1  213.44    6.10
   2  -1   2 1027.87   25.97
   2   1   2 1051.34   24.93
  -2  -1   2 1036.46   24.91
  -2  -1   2  967.66   24.59
  -2  -1   3  959.73   23.21
   2  -1   3  876.72   22.37
  -2  -1   3  817.86   20.25
  -2  -1   3  787.41   20.14
   2  -1   3  867.46   23.62
  -2  -1   3 1020.71   22.74
   2   1   3  852.96   20.85
   2  -1   4  745.45   22.44
   2   1   4  692.68   18.54
  -2   1   4  733.01   18.45
   2   1   4  721.76   20.63
   2  -1   4  759.88   20.55
  -2  -1   4  773.66   19.54
  -2  -1   5   39.76    3.40
   2  -1   5   34.76    3.76
   2   1   5   34.04    3.02
   2  -1   5   43.02    3.20
  -2  -1   5   28.67    1.95
   2   1   6   93.12    5.37
   2  -1   6   80.03    4.86
  -2  -1   6   72.13    5.69
  -2  -1   6   78.52    5.54
  -2   1   6   90.61    5.84
   2  -1   6   71.24    6.07
   2  -1   7   32.78    3.26
   2   1   7   32.50    3.36
  -2  -1   7   37.12    4.53
   2  -1   7   35.35    4.71
   2   1   7   36.77    4.90
  -2   1   7   40.97    4.31
  -2  -1   7   33.04    3.99
  -2  -1   8  132.13    9.34
  -2   1   8  143.16    8.88
   2   1   8  147.60   10.37
  -2  -1   8  114.34    8.21
   2  -1   8  126.92    9.65
  -2   1   9  282.50   14.94
  -2  -1   9  265.05   14.57
   2  -1   9  250.23   14.79
   2   1   9  246.02   14.58
   2  -1  11    9.29    2.21
  -2  -1  12    1.78    1.25
  -2   2 -12   38.31    3.43
  -2  -2 -12   39.07    3.51
   2  -2 -12   39.91    3.57
  -2   2 -12   36.14    4.12
   2   2 -12   44.12    3.64
   2   2 -12   38.42    4.24
  -2   2 -12   41.37    3.45
   2   2 -12   37.45    3.39
  -2   2 -12   36.43    3.32
   2  -2 -12   40.36    3.66
  -2  -2 -12   36.47    3.42
   2   2 -12   36.31    3.05
  -2  -2 -12   37.93    3.57
  -2  -2 -12   38.00    3.82
  -2   2 -12   34.61    3.99
  -2  -2 -11  208.46   12.23
   2   2 -11  212.77   12.11
  -2   2 -11  231.94   12.46
   2   2 -11  183.73    9.47
  -2  -2 -11  223.06   10.43
  -2   2 -11  228.10   10.27
   2  -2 -11  180.29    9.76
   2  -2 -11  224.54   10.64
   2   2 -11  227.85   10.36
  -2  -2 -11  209.13   10.62
  -2   2 -11  211.38   10.18
   2  -2 -11  224.51   10.54
  -2  -2 -11  208.56   10.16
  -2   2 -11  220.76   10.11
   2   2 -11  229.46   10.33
  -2   2 -11  196.23   10.50
  -2  -2 -11  202.37   10.31
   2   2 -11  219.35    9.85
  -2   2 -11  222.29   12.17
   2   2 -11  190.26   11.59
  -2   2 -11  204.11    9.66
  -2  -2 -11  214.82   11.02
  -2  -2 -10   43.99    5.16
  -2  -2 -10   54.75    5.78
   2   2 -10   45.63    5.13
  -2   2 -10   52.62    5.18
  -2   2 -10   58.55    7.00
   2   2 -10   59.48    7.18
  -2  -2 -10   54.05    7.06
  -2  -2 -10   56.08    5.57
   2   2 -10   41.90    4.79
  -2   2 -10   61.15    5.55
   2   2 -10   53.98    5.39
  -2  -2 -10   43.67    4.32
   2  -2 -10   53.88    7.01
   2  -2 -10   50.61    5.42
   2  -2 -10   51.79    5.54
  -2   2 -10   53.64    5.38
   2   2 -10   44.15    4.83
  -2  -2 -10   47.38    5.34
  -2   2 -10   57.43    5.43
   2   2 -10   63.35    5.78
   2  -2 -10   50.08    4.96
   2  -2 -10   58.62    5.77
  -2  -2 -10   50.89    5.31
  -2  -2 -10   50.72    5.50
  -2   2 -10   54.47    6.61
   2   2 -10   48.94    6.40
  -2   2 -10   53.34    5.76
  -2   2 -10   49.38    5.71
  -2   2  -9  419.41   17.71
   2   2  -9  513.59   22.18
  -2   2  -9  531.01   22.20
  -2   2  -9  471.48   21.74
   2   2  -9  433.51   19.64
   2  -2  -9  523.23   20.54
   2  -2  -9  507.94   18.89
  -2  -2  -9  501.02   19.74
  -2   2  -9  485.92   20.17
  -2   2  -9  499.00   19.86
   2   2  -9  499.93   21.13
  -2   2  -9  515.36   22.08
   2   2  -9  503.85   22.14
  -2  -2  -9  508.76   22.51
   2   2  -9  525.09   22.36
   2  -2  -9  491.90   22.37
  -2   2  -9  547.19   22.47
   2  -2  -9  473.37   19.15
   2   2  -9  522.06   19.40
  -2   2  -9  445.23   16.56
  -2  -2  -9  454.01   18.40
   2   2  -9  534.81   19.13
   2  -2  -9  519.40   19.42
   2   2  -9  474.62   18.60
  -2   2  -9  476.12   18.51
  -2  -2  -9  533.56   22.71
   2  -2  -9  527.05   22.78
  -2  -2  -9  431.63   17.04
  -2   2  -9  527.81   18.77
  -2   2  -9  471.71   18.87
   2  -2  -9  427.00   18.29
   2   2  -9  507.02   18.69
  -2  -2  -9  444.66   18.92
  -2   2  -9  487.33   18.38
   2  -2  -9  452.45   18.22
   2  -2  -9  501.88   19.49
   2   2  -9  519.35   19.29
   2   2  -9  539.76   19.17
  -2   2  -9  482.64   18.64
  -2  -2  -9  468.66   18.92
   2  -2  -9  526.18   19.39
  -2  -2  -9  487.25   18.76
   2  -2  -9  483.89   18.90
  -2  -2  -9  458.56   19.33
  -2   2  -9  507.65   18.95
  -2  -2  -9  460.23   19.58
   2   2  -9  498.60   19.37
   2  -2  -9  423.67   16.97
   2  -2  -8  111.90    7.69
   2  -2  -8  123.75    9.35
  -2  -2  -8  125.61    9.33
   2  -2  -8  124.37    8.79
  -2  -2  -8  115.41    8.27
   2   2  -8  141.93   10.26
  -2   2  -8  129.97    9.69
  -2   2  -8  122.20    9.64
   2   2  -8  117.46    8.95
   2   2  -8  125.79    9.28
  -2  -2  -8  115.14    8.17
  -2   2  -8  125.98    8.50
  -2   2  -8  120.93    8.55
   2  -2  -8  114.82    8.11
   2   2  -8  130.10    8.42
  -2  -2  -8  111.18    8.32
   2  -2  -8   98.04    6.95
  -2   2  -8  121.73    7.94
  -2   2  -8  138.42   10.01
  -2   2  -8  116.86    9.37
   2   2  -8  123.00    9.69
   2   2  -8  127.67    9.82
   2  -2  -8  120.76    9.74
  -2  -2  -8  127.77   10.06
  -2   2  -8  108.80    6.72
  -2  -2  -8  133.63   10.04
  -2   2  -8  123.18    7.80
   2  -2  -8  121.90    8.27
   2  -2  -8  124.52    9.85
   2   2  -8  112.83    7.75
   2  -2  -8  120.11    8.03
  -2  -2  -8  112.29    7.69
   2   2  -8  121.95    7.83
  -2   2  -8  127.03    7.84
   2   2  -8  132.53    8.20
  -2  -2  -8  110.94    7.15
   2   2  -8  111.54    7.57
   2  -2  -8  119.62    8.02
  -2  -2  -8  115.35    8.20
  -2   2  -8  113.06    7.88
  -2   2  -8  119.24    7.64
  -2  -2  -8  113.22    7.73
  -2   2  -8  115.45    7.58
   2   2  -8  124.33    7.91
  -2  -2  -8  128.26    8.24
   2  -2  -8  127.43    8.34
   2   2  -8  127.15    8.00
   2  -2  -8   99.76    7.41
   2  -2  -8  122.02    8.02
   2  -2  -8  118.71    7.81
  -2  -2  -8  117.86    7.71
   2  -2  -8  117.54    9.54
  -2  -2  -8  124.05    9.76
  -2   2  -8  106.26    7.65
  -2   2  -7  594.10   21.96
   2  -2  -7  648.02   22.49
  -2  -2  -7  612.54   21.81
   2  -2  -7  616.50   22.94
   2  -2  -7  606.05   21.15
  -2  -2  -7  627.55   22.93
  -2  -2  -7  703.61   22.41
   2   2  -7  628.90   22.96
  -2   2  -7  604.47   21.51
   2   2  -7  633.69   21.72
   2   2  -7  591.51   21.85
  -2   2  -7  611.68   22.20
  -2  -2  -7  578.04   21.06
   2   2  -7  608.29   22.67
  -2   2  -7  617.51   22.40
   2   2  -7  667.34   24.02
  -2   2  -7  706.61   24.25
   2   2  -7  645.44   23.86
   2  -2  -7  657.23   24.35
  -2  -2  -7  650.67   24.23
  -2   2  -7  693.01   24.24
  -2  -2  -7  587.35   20.59
   2   2  -7  692.79   21.52
   2  -2  -7  632.70   23.85
  -2  -2  -7  631.34   23.85
   2  -2  -7  620.49   21.50
   2  -2  -7  604.56   20.86
   2   2  -7  651.63   21.01
   2  -2  -7  638.25   21.28
  -2   2  -7  601.90   20.36
   2   2  -7  634.08   21.13
  -2   2  -7  633.04   20.72
  -2  -2  -7  587.39   19.93
   2  -2  -7  655.32   21.66
  -2   2  -7  650.12   20.74
  -2  -2  -7  612.98   20.79
   2  -2  -7  585.16   21.06
   2   2  -7  647.40   20.91
   2  -2  -7  610.73   20.87
  -2   2  -7  614.19   20.46
   2   2  -7  663.80   21.11
   2  -2  -7  605.86   20.89
  -2  -2  -7  653.86   21.23
  -2  -2  -7  664.62   21.57
  -2  -2  -7  649.17   23.89
   2  -2  -7  615.53   23.56
  -2   2  -7  609.15   21.55
   2   2  -7  658.73   21.73
  -2  -2  -7  599.36   21.91
  -2   2  -7  619.17   21.00
   2  -2  -7  611.87   21.63
   2  -2  -7  607.68   21.21
  -2  -2  -7  588.25   21.31
   2   2  -7  602.94   20.71
   2   2  -7  665.28   24.04
  -2   2  -7  693.45   24.04
   2  -2  -6   85.58    6.50
  -2  -2  -6   80.56    6.34
   2   2  -6   89.01    6.83
   2   2  -6   85.65    6.76
  -2   2  -6   93.13    6.96
   2  -2  -6   84.05    6.71
  -2  -2  -6   94.17    7.10
  -2   2  -6   94.37    6.97
  -2   2  -6   88.92    5.47
   2  -2  -6   82.24    5.55
   2   2  -6   91.84    5.62
  -2  -2  -6   86.61    6.80
   2  -2  -6   82.37    6.64
  -2  -2  -6   88.66    5.66
  -2   2  -6   81.54    5.25
   2   2  -6   93.42    5.68
   2  -2  -6   85.34    5.70
  -2  -2  -6   83.20    5.58
  -2  -2  -6   77.31    6.44
  -2  -2  -6   69.59    5.07
   2  -2  -6   74.92    6.38
  -2   2  -6   88.74    6.27
   2   2  -6   77.96    6.27
   2   2  -6   80.22    5.94
  -2   2  -6   85.15    6.62
   2   2  -6   80.30    6.56
  -2   2  -6   84.09    6.18
   2   2  -6   75.14    5.98
  -2   2  -5 1337.56   37.24
  -2  -2  -5 1219.16   33.81
   2  -2  -5 1419.40   36.45
  -2  -2  -5 1345.16   36.23
   2  -2  -5 1322.03   36.29
  -2   2  -5 1523.60   39.01
  -2  -2  -5 1475.40   39.19
   2   2  -5 1418.72   38.65
  -2  -2  -5 1303.54   36.04
   2  -2  -5 1437.70   39.00
   2  -2  -5 1375.52   36.38
   2  -2  -5 1354.55   38.56
  -2   2  -5 1420.66   36.16
   2   2  -5 1473.15   36.48
  -2  -2  -5 1359.76   38.64
  -2  -2  -5 1374.22   36.29
  -2  -2  -5 1358.49   36.46
   2  -2  -5 1431.19   36.65
   2   2  -5 1350.16   37.98
   2   2  -5 1343.43   37.27
  -2   2  -5 1439.63   36.18
  -2  -2  -5 1461.79   38.86
  -2  -2  -5 1396.28   37.54
  -2   2  -5 1421.01   38.06
  -2  -2  -5 1396.00   36.73
   2  -2  -5 1307.33   38.35
   2  -2  -5 1377.32   38.30
  -2  -2  -5 1436.23   38.64
  -2  -2  -5 1368.72   36.21
   2   2  -5 1370.72   38.46
   2  -2  -5 1366.30   36.24
  -2   2  -5 1474.72   38.83
  -2  -2  -4  206.96    7.27
   2  -2  -4  212.49    7.36
   2   2  -4  193.14    6.28
  -2   2  -4  213.93    7.21
   2  -2  -4  203.34    8.49
  -2  -2  -4  207.22    8.59
   2  -2  -4  209.91    7.24
  -2  -2  -4  201.39    7.08
  -2   2  -4  217.03    8.61
   2   2  -4  210.64    8.51
  -2  -2  -4  199.91    6.39
  -2  -2  -4  216.93    8.44
   2  -2  -4  205.95    8.28
  -2  -2  -4  195.80    7.04
   2  -2  -4  194.60    7.11
  -2   2  -3 2499.50   62.11
  -2  -2  -3 2372.99   61.31
   2  -2  -3 2453.74   61.43
   2   2  -3 2476.73   60.75
  -2   2  -3 2680.09   61.63
   2   2  -3 2563.31   61.57
   2  -2  -3 2575.32   61.30
   2  -2  -3 2461.07   62.92
  -2  -2  -3 2543.25   61.28
  -2  -2  -3 2589.23   63.02
  -2  -2  -3 2772.88   61.33
  -2   2  -3 2633.81   59.80
   2  -2  -3 2483.32   62.62
  -2  -2  -3 2627.60   62.78
  -2  -2  -3 2500.28   61.29
   2  -2  -3 2608.13   61.41
   2  -2  -2  975.37   26.62
  -2  -2  -2 1024.26   26.79
  -2  -2  -2  980.78   25.70
   2  -2  -2 1040.91   25.89
   2  -2  -2 1055.49   25.68
  -2  -2  -2 1034.43   25.62
  -2  -2  -2 1068.56   27.04
   2  -2  -2 1001.93   26.88
  -2   2  -2  954.23   24.59
   2   2  -2 1045.04   25.82
   2   2  -2 1073.12   25.59
  -2   2  -2 1057.09   26.06
  -2   2  -2 1006.82   25.17
  -2  -2  -2 1116.96   26.26
  -2   2  -2 1049.11   26.48
   2   2  -2 1004.03   24.66
  -2  -2  -2 1058.38   25.68
   2  -2  -2 1068.68   25.71
   2   2  -1 3243.68   80.02
   2   2  -1 3463.50   79.98
  -2  -2  -1 3364.42   80.07
   2  -2  -1 3226.84   80.19
   2   2  -1 3543.98   79.17
   2  -2  -1 3467.32   80.13
  -2   2  -1 3560.43   80.76
  -2  -2  -1 3511.54   81.35
  -2  -2  -1 3405.34   80.13
   2  -2  -1 3459.80   80.10
  -2  -2   0    1.33    0.66
  -2  -2   0    4.55    1.21
   2  -2   0    2.30    0.71
  -2  -2   0    3.54    0.81
   2  -2   0    1.79    0.72
   2   2   0    3.19    0.56
  -2   2   0    4.10    0.86
   2  -2   0    1.92    0.99
   2  -2   1 3414.72   81.74
  -2  -2   1 3681.52   81.57
   2   2   1 3391.44   79.29
   2   2   1 3383.46   80.50
  -2   2   1 3375.95   80.32
   2  -2   1 3555.71   80.93
  -2  -2   1 3339.21   80.17
  -2  -2   1 3583.75   81.03
   2   2   2 1110.33   26.69
  -2  -2   2 1207.42   29.25
   2   2   2 1109.21   28.10
   2  -2   2 1153.01   28.96
   2  -2   2 1188.71   28.55
  -2  -2   2 1090.67   28.09
  -2  -2   3 3214.19   73.41
   2   2   3 2884.97   71.74
   2  -2   3 3021.07   72.80
   2  -2   3 3263.06   72.38
  -2  -2   3 2907.54   71.25
  -2  -2   4  192.77    7.53
   2  -2   4  199.99    7.87
   2  -2   4  184.03    8.99
   2   2   4  189.35    7.00
  -2  -2   5 1564.38   40.47
  -2  -2   5 1749.74   43.38
   2  -2   5 1677.37   44.94
   2   2   5 1544.19   39.89
   2   2   5 1587.29   42.19
   2  -2   5 1688.66   41.89
   2  -2   5 1612.64   41.33
  -2  -2   6   80.62    5.86
   2  -2   6   81.53    6.68
   2  -2   6   75.31    5.00
   2  -2   6   71.48    4.88
   2  -2   7  626.72   24.07
  -2  -2   7  632.03   22.31
  -2   2   7  676.54   22.38
   2   2   7  653.42   20.86
   2  -2   7  605.60   20.11
   2  -2   8  111.92    7.02
  -2  -2   8  131.15    8.82
   2   2   8  118.55    9.49
  -2   2   8  126.64    8.52
   2  -2   8  122.28    9.63
  -2   2   9  634.42   24.35
   2  -2   9  581.06   23.52
   2   2   9  568.20   24.37
   2  -2   9  568.72   24.41
  -2  -2  10   52.40    5.29
   2  -2  10   52.39    5.23
   2  -2  11  234.93   10.53
  -2  -2  12   48.53    3.96
   2   3 -12  116.49    7.15
  -2   3 -12  124.12    7.31
  -2   3 -12  147.90    6.44
  -2   3 -12  134.56    7.57
   2   3 -12  124.75    7.32
   2   3 -12  154.87    6.60
   2   3 -12  152.55    6.55
  -2  -3 -12  164.50    6.88
   2  -3 -12  162.30    6.88
  -2   3 -12  146.22    6.43
  -2  -3 -12  152.64    6.74
   2  -3 -12  169.11    7.17
  -2   3 -12  132.21    5.62
  -2  -3 -11   24.22    3.39
   2   3 -11   25.44    3.37
  -2   3 -11   27.85    3.56
   2  -3 -11   25.87    3.58
   2  -3 -11   26.53    3.67
   2   3 -11   22.14    3.00
  -2  -3 -11   26.00    3.58
   2   3 -11   27.65    4.25
  -2   3 -11   24.84    4.16
  -2   3 -11   24.73    3.26
   2   3 -11   33.45    3.79
   2  -3 -11   28.74    3.54
  -2  -3 -11   23.72    3.55
   2   3 -11   27.80    3.05
   2   3 -11   24.38    3.99
  -2   3 -11   23.35    3.91
   2  -3 -11   26.54    3.73
  -2   3 -11   21.28    3.38
  -2   3 -11   26.35    3.24
  -2  -3 -11   28.80    3.65
   2   3 -10  140.42    8.04
  -2  -3 -10  146.60    9.44
   2  -3 -10  159.82   10.16
   2  -3 -10  155.79    9.16
   2  -3 -10  152.52    9.38
  -2  -3 -10  135.97    9.18
  -2  -3 -10  149.09    9.17
  -2   3 -10  155.17   10.75
   2   3 -10  150.51   10.71
   2  -3 -10  151.22    9.18
  -2  -3 -10  159.68    9.28
   2   3 -10  127.98    8.23
   2   3 -10  160.39    8.95
   2  -3 -10  134.07    8.80
  -2   3 -10  140.28    8.37
  -2  -3 -10  155.94    9.11
   2  -3 -10  158.64    9.31
   2  -3 -10  164.76    9.20
  -2   3 -10  148.11    8.61
   2   3 -10  160.57    8.94
  -2   3 -10  154.70    9.76
   2   3 -10  153.90    9.58
  -2   3 -10  152.66    9.55
  -2   3 -10  147.45   10.62
   2   3 -10  104.05    8.35
  -2  -3 -10  146.17    9.10
  -2   3 -10  150.77    8.68
   2   3 -10  140.59   10.39
  -2   3 -10  156.85   10.81
  -2  -3  -9  153.02    9.87
   2  -3  -9  159.19   10.26
  -2  -3  -9  146.85   10.44
   2  -3  -9  141.94    8.90
   2  -3  -9  136.37   10.14
  -2   3  -9  104.25    7.56
  -2   3  -9  133.11    9.29
   2   3  -9  140.77    9.31
  -2   3  -9  124.03    9.04
  -2   3  -9  142.58   10.79
   2   3  -9  126.54    9.63
   2   3  -9  137.55    8.66
   2  -3  -9  141.43    9.25
  -2  -3  -9  137.00    9.31
  -2  -3  -9  138.71    9.32
   2  -3  -9  105.15    7.08
  -2  -3  -9  136.90   10.99
   2  -3  -9  131.41   11.04
  -2   3  -9  167.42   11.32
   2   3  -9  152.10   11.01
  -2   3  -9  136.47   10.52
   2   3  -9  124.36   10.21
  -2  -3  -9  160.78   11.65
  -2   3  -9  128.77    8.45
   2   3  -9  131.53    8.65
   2  -3  -9  150.35   11.35
  -2  -3  -9  140.95    8.98
  -2  -3  -9  127.55    7.87
  -2   3  -9  122.36    7.15
   2   3  -9  146.78    8.90
   2  -3  -9  136.52    9.13
  -2   3  -9  135.28    8.37
   2  -3  -9  140.03    9.09
   2   3  -9  130.48    8.52
   2  -3  -9  148.67    9.19
   2  -3  -9  140.77    8.98
   2  -3  -9  139.01    9.28
  -2  -3  -9  146.52    9.02
  -2   3  -9  140.98    8.51
  -2   3  -9  133.00    8.46
   2   3  -9  146.56    8.76
   2   3  -9  145.02    8.90
   2  -3  -9  154.30    9.27
  -2  -3  -9  138.89    9.17
   2   3  -9  131.95    8.11
  -2  -3  -9  129.37    8.81
   2  -3  -9  135.12    8.76
  -2   3  -9  113.63    8.05
   2   3  -9  143.54   10.55
  -2   3  -9  154.67   10.86
  -2  -3  -8  571.86   22.07
  -2  -3  -8  594.99   23.55
   2  -3  -8  557.21   23.32
   2  -3  -8  598.11   21.57
   2  -3  -8  621.41   22.75
  -2   3  -8  546.31   20.74
  -2   3  -8  539.40   22.21
  -2   3  -8  564.32   21.96
  -2   3  -8  564.30   21.73
   2   3  -8  618.95   22.16
  -2   3  -8  600.21   24.35
   2   3  -8  551.29   22.68
   2  -3  -8  490.53   19.21
   2   3  -8  604.48   21.13
  -2  -3  -8  556.15   21.77
  -2  -3  -8  556.66   21.74
   2  -3  -8  582.20   21.55
   2   3  -8  600.89   24.03
   2   3  -8  596.94   23.99
  -2   3  -8  620.19   24.15
  -2  -3  -8  625.36   25.15
  -2   3  -8  642.01   24.25
   2  -3  -8  609.08   24.89
  -2   3  -8  534.86   18.73
  -2   3  -8  605.69   20.85
   2  -3  -8  616.66   24.77
  -2  -3  -8  667.01   25.47
   2   3  -8  570.88   20.64
  -2   3  -8  582.33   20.35
   2  -3  -8  582.25   21.73
   2  -3  -8  578.32   21.15
   2   3  -8  608.12   21.09
  -2  -3  -8  578.63   21.01
  -2  -3  -8  555.47   19.95
   2   3  -8  617.54   20.94
  -2   3  -8  562.93   20.32
   2   3  -8  607.15   20.95
   2  -3  -8  598.19   21.25
  -2  -3  -8  579.24   20.90
  -2  -3  -8  605.37   21.59
  -2  -3  -8  621.68   21.72
   2   3  -8  605.28   20.85
   2  -3  -8  609.54   21.77
  -2   3  -8  600.43   20.55
   2  -3  -8  541.96   20.97
   2  -3  -8  570.79   21.03
  -2   3  -8  533.62   20.43
   2   3  -8  588.87   20.22
   2  -3  -8  565.34   20.97
  -2  -3  -8  573.69   21.37
   2   3  -8  628.06   24.43
  -2   3  -8  647.99   24.39
  -2  -3  -7   52.46    5.44
  -2  -3  -7   49.11    5.66
   2  -3  -7   73.19    6.71
   2  -3  -7   49.97    5.09
   2  -3  -7   42.70    5.11
  -2  -3  -7   50.40    5.12
   2   3  -7   38.18    5.08
   2   3  -7   48.40    5.19
   2   3  -7   48.49    5.14
  -2  -3  -7   39.56    4.34
   2   3  -7   46.10    4.84
  -2   3  -7   44.59    4.93
  -2   3  -7   42.99    5.05
   2  -3  -7   41.24    4.64
   2  -3  -7   37.90    4.09
  -2  -3  -7   54.45    5.96
  -2  -3  -7   40.26    4.46
   2  -3  -7   67.31    6.58
  -2  -3  -7   41.20    4.90
  -2  -3  -7   46.51    5.04
   2   3  -7   48.14    4.71
   2   3  -7   48.75    5.83
  -2  -3  -7   49.35    6.03
  -2   3  -7   69.79    6.79
  -2   3  -7   72.23    6.79
   2   3  -7   40.60    5.53
   2  -3  -7   42.76    5.71
  -2   3  -7   43.80    4.32
   2  -3  -7   39.96    5.55
   2   3  -7   44.52    4.47
  -2  -3  -7   46.03    4.39
  -2  -3  -7   49.34    6.01
   2   3  -7   39.85    4.28
  -2   3  -7   43.74    4.31
  -2   3  -7   38.65    3.69
   2   3  -7   42.47    4.43
   2  -3  -7   48.97    4.89
  -2  -3  -7   46.10    4.78
   2  -3  -7   48.27    4.77
  -2   3  -7   52.89    4.73
   2  -3  -7   48.08    4.86
  -2  -3  -7   47.82    4.91
   2   3  -7   69.43    5.39
  -2  -3  -7   41.91    4.50
   2   3  -7   60.39    5.20
   2  -3  -7   47.06    4.80
  -2   3  -7   47.68    4.52
  -2  -3  -7   51.90    5.05
  -2  -3  -7   50.44    5.01
   2  -3  -7   41.99    4.77
  -2   3  -7   39.89    4.66
   2   3  -7   46.03    4.44
  -2  -3  -7   36.93    4.40
   2  -3  -7   45.34    4.71
   2   3  -7   47.43    5.78
  -2   3  -7   53.78    5.83
   2  -3  -6  901.29   28.80
  -2  -3  -6  951.76   29.18
   2  -3  -6  876.01   26.29
   2  -3  -6  859.33   26.28
  -2  -3  -6  841.16   26.22
  -2  -3  -6  960.46   29.90
   2  -3  -6  916.79   29.55
  -2  -3  -6  823.17   25.95
  -2   3  -6  932.88   29.05
   2   3  -6  868.88   28.63
  -2   3  -6  849.66   25.62
   2   3  -6  915.50   26.21
  -2  -3  -6  905.32   29.25
   2  -3  -6  867.08   29.02
  -2  -3  -6  899.27   26.62
   2  -3  -6  917.79   26.86
  -2   3  -6  827.20   27.22
   2   3  -6  817.87   26.87
   2   3  -6  858.77   28.22
  -2   3  -6  817.47   25.71
  -2   3  -6  928.50   28.92
   2   3  -6  847.28   28.59
   2  -3  -6  873.51   26.36
  -2  -3  -6  857.62   26.10
  -2   3  -6  861.17   27.33
  -2   3  -5  357.41   13.54
   2   3  -5  310.61   10.77
  -2   3  -5  360.39   12.73
  -2   3  -5  394.51   14.90
   2   3  -5  356.91   14.20
   2   3  -5  348.97   13.46
  -2  -3  -5  326.64   11.13
   2  -3  -5  361.43   14.82
   2  -3  -5  379.06   12.95
   2  -3  -5  347.23   12.87
  -2   3  -5  400.15   14.91
  -2  -3  -5  363.90   12.73
  -2  -3  -5  388.99   15.17
   2   3  -5  364.74   14.60
  -2  -3  -5  367.58   12.89
  -2  -3  -5  361.09   14.73
   2  -3  -5  339.64   14.47
  -2  -3  -5  351.06   12.87
   2  -3  -5  373.26   13.15
  -2   3  -5  360.72   14.14
   2   3  -5  348.18   14.41
  -2  -3  -5  368.96   12.78
   2  -3  -5  349.27   12.59
  -2   3  -5  391.80   14.81
  -2  -3  -5  357.11   14.33
   2  -3  -5  370.28   14.51
  -2   3  -4  915.01   25.45
   2   3  -4  894.03   25.91
  -2  -3  -4  932.57   24.38
  -2  -3  -4  920.36   24.80
   2  -3  -4  950.94   24.92
  -2  -3  -4  897.04   24.63
  -2  -3  -4  974.10   27.44
   2  -3  -4  911.24   24.74
   2  -3  -4  907.86   27.08
   2  -3  -4  876.51   26.79
  -2  -3  -4  870.49   26.74
  -2  -3  -4  764.65   21.76
  -2  -3  -4  921.13   25.12
   2  -3  -4  935.32   25.21
   2   3  -4  864.60   25.40
  -2   3  -4 1000.66   27.04
   2   3  -4  909.96   26.37
   2   3  -4  891.47   23.63
  -2   3  -4  935.87   25.05
   2   3  -4  899.08   25.08
  -2  -3  -4  922.85   25.70
  -2   3  -4  901.65   26.60
   2  -3  -4  931.17   26.74
  -2  -3  -4  997.27   27.15
  -2  -3  -4  937.27   24.97
  -2  -3  -4  919.68   24.75
  -2   3  -4  959.59   27.01
   2  -3  -4  948.92   25.04
   2  -3  -4  917.53   24.73
   2   3  -4  908.32   26.77
  -2   3  -3  320.76    9.67
  -2  -3  -3  366.67   11.46
  -2  -3  -3  371.17   12.74
   2  -3  -3  349.26   11.42
   2  -3  -3  345.40   12.51
  -2  -3  -3  346.63   11.35
  -2  -3  -3  355.02   11.25
   2  -3  -3  353.36   12.80
  -2  -3  -3  357.84   12.83
   2  -3  -3  361.63   11.24
   2   3  -3  369.81   10.74
  -2   3  -3  338.93    9.42
  -2   3  -3  361.76   11.53
   2   3  -3  367.08   11.42
  -2  -3  -3  358.37   10.35
  -2   3  -3  348.11   11.85
  -2  -3  -3  366.28   11.25
   2  -3  -3  354.00   11.19
  -2  -3  -2 1116.80   28.96
   2  -3  -2 1015.66   28.63
   2  -3  -2 1118.73   27.38
  -2  -3  -2 1092.71   27.31
   2   3  -2 1049.47   26.87
  -2   3  -2 1004.12   26.30
   2   3  -2 1033.18   27.10
  -2   3  -2 1028.30   27.83
  -2   3  -2 1032.64   26.34
  -2  -3  -2 1140.69   28.08
   2  -3  -2 1091.52   27.29
  -2  -3  -2 1104.51   27.35
   2  -3  -1  818.10   20.96
   2   3  -1  789.85   20.88
   2   3  -1  788.15   20.63
  -2   3  -1  798.65   21.44
  -2  -3  -1  816.82   22.07
  -2   3  -1  823.23   21.36
   2   3  -1  793.20   19.00
  -2  -3  -1  827.15   21.14
   2  -3  -1  817.29   21.17
   2  -3  -1  808.63   21.09
  -2  -3  -1  821.48   21.13
  -2  -3   0  504.97   14.20
   2  -3   0  523.00   14.27
  -2  -3   0  547.15   15.47
   2   3   0  493.76   13.24
   2  -3   0  496.65   15.21
  -2   3   0  521.05   14.44
  -2  -3   0  511.84   15.22
  -2   3   0  503.20   13.80
  -2  -3   0  517.95   14.77
   2  -3   0  521.82   14.24
  -2  -3   0  517.44   14.24
   2  -3   0  490.40   14.14
   2  -3   1  858.09   23.44
  -2   3   1  898.01   22.12
   2   3   1  825.86   20.35
  -2  -3   1  894.99   23.10
   2   3   1  844.53   21.73
  -2  -3   1  816.01   22.72
  -2   3   1  841.59   20.99
   2  -3   1  865.05   22.60
   2  -3   1  786.33   20.23
  -2  -3   1  860.46   22.24
   2  -3   1  734.07   19.80
   2  -3   1  855.55   22.03
  -2  -3   2 1161.58   30.22
   2  -3   2 1196.14   30.52
  -2  -3   2 1141.52   31.11
   2  -3   2 1186.16   30.94
   2  -3   2 1142.62   29.28
  -2   3   2 1141.80   29.07
  -2  -3   2 1251.07   31.63
   2   3   2 1175.39   28.37
   2   3   2 1206.78   30.24
  -2  -3   3  417.29   12.44
   2   3   3  399.26   11.00
  -2   3   3  374.30   11.58
  -2  -3   3  431.62   14.09
   2   3   3  413.02   12.75
   2  -3   3  435.43   13.13
  -2  -3   3  422.50   13.58
   2  -3   3  417.16   13.42
  -2  -3   3  399.72   13.67
  -2  -3   4 1115.59   30.30
   2  -3   4 1054.23   29.44
   2   3   4 1024.84   27.24
   2  -3   4 1122.63   32.65
   2   3   4 1147.33   29.52
  -2  -3   4 1194.35   31.74
   2  -3   4 1182.61   29.87
  -2  -3   4 1130.47   30.26
   2  -3   4 1135.55   30.37
  -2  -3   4 1100.33   31.07
  -2  -3   5  395.80   14.49
   2  -3   5  410.01   14.09
   2  -3   5  385.52   16.36
  -2  -3   5  446.58   15.91
   2   3   5  427.11   13.53
  -2  -3   5  412.09   13.91
  -2  -3   5  404.49   15.48
   2  -3   5  418.84   14.40
  -2  -3   6  905.76   27.56
   2  -3   6  954.21   27.64
   2  -3   6  970.86   31.57
  -2  -3   6 1001.82   30.06
  -2  -3   6  877.46   25.87
  -2  -3   6  983.71   30.09
   2  -3   6  952.77   27.65
   2   3   6  993.47   28.60
  -2  -3   7   51.13    5.39
   2  -3   7   53.79    6.18
   2  -3   7   46.84    4.43
  -2  -3   7   49.93    5.47
   2  -3   7   47.20    5.09
   2   3   7   45.94    4.55
  -2  -3   7   42.54    4.26
   2  -3   8  589.36   20.51
   2  -3   8  611.21   25.15
  -2  -3   8  603.28   23.10
   2   3   8  641.75   25.55
   2  -3   8  603.35   23.18
  -2  -3   8  615.92   23.92
  -2  -3   9  154.36    9.67
   2  -3   9  148.37    9.32
   2   3   9  171.26   11.98
   2  -3   9  159.22   11.69
  -2   3   9  179.80   11.37
   2  -3   9  162.05   10.83
  -2  -3   9  155.87   10.96
  -2  -3  10  154.41    9.27
   2  -3  10  179.78    9.78
   2  -3  11   23.50    3.13
  -2  -3  11   19.38    2.69
   2  -3  12  200.20    7.95
  -2  -3  12  161.74    7.48
  -2   4 -12    4.23    1.28
   2   4 -12    6.11    1.36
  -2  -4 -12    6.11    1.46
  -2   4 -12    5.69    1.28
   2   4 -12    5.27    1.30
  -2   4 -11   13.97    3.11
   2   4 -11   14.98    2.62
  -2   4 -11   13.54    2.43
   2   4 -11   14.83    3.24
  -2  -4 -11   13.02    2.62
  -2   4 -11   14.24    2.49
   2  -4 -11   13.38    2.65
   2   4 -11   17.53    2.68
   2   4 -11   15.85    3.14
  -2   4 -11   16.14    3.24
  -2  -4 -11   16.75    2.86
   2  -4 -11   11.84    2.43
  -2   4 -11   15.47    2.85
  -2   4 -11   12.99    1.94
  -2  -4 -11   13.46    2.66
   2  -4 -11   15.07    2.59
  -2   4 -10   33.43    5.01
   2  -4 -10   30.68    4.63
  -2  -4 -10   27.25    4.24
   2  -4 -10   25.36    3.70
  -2   4 -10   38.09    5.34
  -2  -4 -10   29.31    4.06
   2  -4 -10   28.92    4.18
   2   4 -10   26.84    4.61
  -2   4 -10   31.57    3.89
   2   4 -10   26.60    3.57
   2   4 -10   33.44    4.00
   2  -4 -10   37.43    4.58
  -2   4 -10   29.72    3.82
   2  -4 -10   28.30    4.05
  -2  -4 -10   29.14    4.11
   2   4 -10   30.88    4.01
   2   4 -10   29.57    4.12
  -2  -4 -10   24.45    3.78
  -2  -4 -10   27.21    4.04
   2  -4 -10   28.15    3.93
  -2   4 -10   34.87    4.91
   2   4 -10   37.49    5.17
  -2  -4 -10   27.89    3.82
  -2   4 -10   28.96    3.46
  -2   4  -9  117.76    9.68
   2   4  -9  103.76    8.66
   2  -4  -9  120.56    8.26
  -2  -4  -9  119.23    8.82
   2  -4  -9  107.39    8.48
   2  -4  -9  107.90    8.91
  -2  -4  -9  120.48    9.34
   2  -4  -9  106.33    7.60
   2   4  -9  124.55    8.61
  -2   4  -9  115.38    8.40
  -2  -4  -9  106.02    8.15
  -2  -4  -9  104.89    8.04
   2  -4  -9  105.62    7.75
   2   4  -9  119.48    9.78
   2   4  -9  122.11    9.74
  -2   4  -9  114.06    9.48
  -2   4  -9  131.63    9.96
   2   4  -9  126.39    8.02
   2  -4  -9  111.19    8.17
  -2   4  -9  105.42    7.47
   2   4  -9  119.06    7.78
   2   4  -9  117.16    7.97
   2  -4  -9  111.09    8.08
  -2   4  -9  120.30    7.69
  -2  -4  -9  107.30    7.82
   2  -4  -9  113.38    8.02
  -2   4  -9  114.51    7.69
   2   4  -9  132.89    8.16
  -2   4  -9  121.00    7.76
   2   4  -9  120.49    7.98
   2  -4  -9  120.66    8.17
   2  -4  -9  111.92    8.04
  -2  -4  -9  117.97    8.10
  -2   4  -9  131.64    9.95
   2   4  -9  128.14    9.92
  -2  -4  -9   94.99    7.33
  -2   4  -9  110.20    7.26
   2   4  -8   68.83    7.10
  -2   4  -8   60.71    6.09
   2   4  -8   73.49    6.49
  -2   4  -8   73.44    6.62
  -2  -4  -8   72.55    6.85
   2  -4  -8   64.75    6.07
   2  -4  -8   64.29    5.87
   2  -4  -8   56.08    6.67
  -2  -4  -8   64.55    7.05
  -2   4  -8   62.33    5.90
   2   4  -8   73.41    7.21
  -2   4  -8   70.67    6.89
   2  -4  -8   57.67    5.66
   2  -4  -8   52.52    5.01
  -2  -4  -8   61.03    6.33
  -2  -4  -8   62.65    6.18
  -2   4  -8   77.24    7.81
   2   4  -8   69.18    7.35
  -2   4  -8   69.36    7.39
   2   4  -8   67.58    7.33
  -2   4  -8   62.99    5.59
   2   4  -8   69.11    6.03
  -2   4  -8   68.00    5.81
  -2   4  -8   64.86    5.03
   2   4  -8   74.31    6.18
   2  -4  -8   65.33    6.03
   2  -4  -8   64.35    6.28
  -2  -4  -8   67.20    6.13
   2   4  -8   66.54    5.83
   2  -4  -8   59.16    5.96
   2   4  -8   81.98    6.41
  -2   4  -8   71.79    5.88
  -2  -4  -8   62.96    6.03
   2  -4  -8   69.29    6.34
  -2   4  -8   64.95    5.66
   2   4  -8   69.11    5.94
   2  -4  -8   63.04    5.93
   2   4  -8   72.48    7.50
  -2   4  -8   73.50    7.51
  -2   4  -8   61.44    5.55
  -2  -4  -8   65.16    5.87
   2   4  -7  107.04    8.53
  -2   4  -7  109.79    8.73
  -2   4  -7   82.27    6.81
  -2  -4  -7   91.67    7.49
  -2  -4  -7   90.14    7.79
   2  -4  -7   84.93    7.67
   2   4  -7   95.49    8.00
   2   4  -7   96.71    7.35
   2   4  -7  101.41    7.27
  -2   4  -7   80.71    6.84
  -2   4  -7  107.10    7.65
  -2   4  -7   99.47    7.68
   2   4  -7  103.76    8.11
  -2  -4  -7   91.16    7.08
   2  -4  -7   85.45    6.63
  -2  -4  -7   89.83    7.33
  -2  -4  -7   89.11    6.79
   2  -4  -7   96.76    8.17
  -2  -4  -7  100.55    8.41
   2  -4  -7   74.32    5.98
   2   4  -7  100.69    8.33
  -2   4  -7   94.80    8.18
  -2   4  -7  111.68    8.68
   2   4  -7   95.66    8.20
  -2   4  -7   92.19    6.44
   2   4  -7   96.57    6.85
  -2   4  -7   95.93    6.53
   2   4  -7  102.90    6.88
   2   4  -7   91.29    6.59
  -2   4  -7   93.01    5.91
   2  -4  -7   90.59    6.86
  -2  -4  -7   80.68    6.56
   2  -4  -7   84.81    6.69
  -2  -4  -7   84.97    6.63
  -2  -4  -7  101.22    7.29
  -2  -4  -7  101.58    7.21
   2  -4  -7   91.84    6.94
   2   4  -7   97.96    6.78
  -2   4  -7   98.17    6.58
  -2   4  -7  100.93    6.75
  -2  -4  -7  107.26    7.54
   2   4  -7   96.41    6.64
   2  -4  -7   89.42    6.61
  -2   4  -7   83.61    6.28
  -2  -4  -7   87.01    6.59
  -2  -4  -7   93.81    8.42
   2  -4  -7   81.21    7.79
   2  -4  -6    3.76    1.59
  -2   4  -6    3.48    1.59
  -2  -4  -6    2.33    1.51
   2  -4  -6    2.35    1.41
  -2   4  -6    5.56    2.17
   2   4  -6    4.96    2.63
  -2   4  -6    5.06    2.51
  -2   4  -6    4.24    1.93
   2  -4  -6    2.47    2.15
   2  -4  -6    2.65    1.72
  -2  -4  -6    2.59    1.46
   2  -4  -6    2.15    1.63
  -2  -4  -6    3.38    1.82
  -2  -4  -6    1.87    1.56
   2  -4  -6    3.70    1.77
  -2  -4  -6    5.08    2.16
  -2   4  -6    3.30    1.51
   2   4  -6    2.28    1.42
   2   4  -6    5.70    2.23
   2   4  -6    4.85    1.98
  -2   4  -6    4.22    1.94
   2   4  -6    2.73    2.08
  -2  -4  -6    7.04    2.00
   2  -4  -6    2.05    1.52
   2   4  -6   12.03    2.78
  -2  -4  -6    7.94    2.04
   2  -4  -6    3.36    1.56
  -2   4  -6    8.10    2.32
   2   4  -6   11.82    2.14
  -2  -4  -6    6.13    1.97
   2  -4  -6    3.39    1.77
  -2   4  -6    7.70    1.79
   2   4  -6   14.53    2.47
  -2   4  -6    3.46    1.50
   2   4  -6    6.56    1.86
  -2  -4  -6    3.86    2.16
   2  -4  -6    2.18    1.89
  -2  -4  -6    3.73    1.66
   2  -4  -6    3.01    1.44
   2   4  -6    3.11    1.44
  -2  -4  -6    4.54    2.02
  -2  -4  -6    2.59    1.45
  -2   4  -6    2.83    1.55
  -2  -4  -6    3.97    2.18
  -2  -4  -6    2.80    1.63
   2  -4  -6    2.85    1.80
  -2  -4  -6    7.31    1.83
   2  -4  -6    3.07    1.97
   2  -4  -6    5.32    1.72
   2  -4  -6    3.34    1.71
  -2  -4  -6    3.66    1.89
  -2  -4  -5   91.01    5.13
  -2  -4  -5   96.95    5.91
   2  -4  -5  113.76    6.34
   2  -4  -5  110.98    6.27
  -2  -4  -5   99.47    5.93
   2   4  -5  108.45    6.67
   2   4  -5   96.02    6.98
  -2   4  -5  106.68    7.36
  -2   4  -5  104.80    6.27
   2   4  -5  109.94    6.36
   2   4  -5   91.25    4.74
  -2   4  -5  101.05    7.02
   2   4  -5  102.35    7.36
   2  -4  -5   96.37    6.06
  -2  -4  -5   96.16    5.86
  -2  -4  -5   93.21    5.91
  -2   4  -5  106.66    7.36
   2  -4  -5   91.55    5.82
  -2  -4  -5  101.26    6.00
  -2   4  -5   98.71    6.44
   2   4  -5   99.53    6.76
   2  -4  -5   92.94    6.94
  -2  -4  -5  102.98    7.24
   2   4  -4  182.61    8.70
  -2   4  -4  173.59    8.13
  -2   4  -4  181.78    8.10
   2   4  -4  173.79    6.92
   2   4  -4  179.83    7.94
  -2   4  -4  175.86    9.09
  -2   4  -4  194.52    9.58
   2  -4  -4  179.68    7.98
  -2  -4  -4  180.16    7.93
  -2  -4  -4  167.06    7.66
   2  -4  -4  177.55    7.82
   2   4  -4  179.76    9.31
  -2  -4  -4  165.74    7.49
  -2  -4  -4  173.75    7.11
   2  -4  -4  188.91    8.01
   2  -4  -4  183.03    7.86
  -2  -4  -4  173.66    7.79
  -2  -4  -4  182.54    7.93
  -2  -4  -4  154.80    5.78
  -2  -4  -4  179.37    8.10
   2   4  -4  172.84    8.90
  -2   4  -4  171.19    8.94
   2   4  -4  189.09    8.42
   2  -4  -4  178.34    9.20
  -2  -4  -4  177.46    9.23
   2   4  -3  237.09    9.55
  -2   4  -3  216.27    7.19
   2  -4  -3  224.77    8.77
  -2  -4  -3  215.29    8.81
  -2  -4  -3  228.20    8.65
  -2  -4  -3  212.17    8.42
   2  -4  -3  218.45    8.52
   2  -4  -3  209.29    8.39
  -2  -4  -3  211.70    7.79
   2  -4  -3  205.71    9.74
  -2  -4  -3  221.47    9.99
   2  -4  -3  199.53    8.06
  -2  -4  -3  211.67    8.98
   2   4  -3  239.69   10.01
  -2   4  -3  233.31    9.85
   2  -4  -3  224.15    8.57
  -2  -4  -3  238.33    8.79
  -2  -4  -3  222.43    8.53
   2  -4  -3  223.06    8.61
  -2   4  -3  229.02   10.05
   2   4  -3  234.35    8.76
  -2   4  -3  231.23    7.34
   2   4  -3  246.68    8.22
  -2   4  -2    8.85    1.32
   2   4  -2    7.88    1.37
   2   4  -2    8.28    1.32
  -2  -4  -2   11.47    1.65
   2  -4  -2    9.61    1.52
   2   4  -2    6.88    1.55
  -2  -4  -2    6.44    1.51
   2  -4  -2   10.16    1.53
  -2  -4  -2   14.38    1.83
  -2  -4  -2    6.07    1.25
   2  -4  -2   10.59    1.38
  -2   4  -2    9.92    2.01
  -2  -4  -2    6.55    1.56
  -2   4  -2    9.52    1.63
  -2  -4  -2   11.86    2.28
   2  -4  -2   12.52    2.26
   2   4  -2    6.89    1.63
  -2  -4  -1  329.78   10.87
   2  -4  -1  338.43   10.93
  -2   4  -1  304.98   10.57
  -2  -4  -1  349.53   11.58
  -2  -4  -1  349.49   11.03
   2  -4  -1  333.58   10.91
  -2   4  -1  324.59   11.11
   2   4  -1  303.18   10.35
   2   4  -1  311.15   10.16
   2  -4  -1  349.83   10.78
  -2  -4  -1  333.70   11.18
  -2  -4   0  777.62   21.68
   2  -4   0  704.31   20.75
  -2  -4   0  754.75   21.01
   2  -4   0  794.22   21.27
  -2   4   0  725.82   20.17
  -2  -4   0  747.11   21.84
   2   4   0  744.24   19.84
   2  -4   0  758.52   22.61
  -2   4   0  777.43   21.24
  -2  -4   0  746.91   21.63
   2  -4   0  774.57   21.17
  -2  -4   0  766.93   21.09
  -2  -4   1  285.20   10.41
  -2   4   1  305.79    9.15
   2  -4   1  266.22    8.24
  -2  -4   1  266.66   10.73
   2  -4   1  286.93   11.54
  -2  -4   1  286.17   11.16
   2   4   1  295.18    8.86
   2   4   1  301.48   10.15
  -2   4   1  321.61   10.46
  -2   4   2    9.34    1.63
  -2  -4   2   11.82    2.18
   2   4   2   14.10    1.95
   2   4   2   13.04    1.35
  -2  -4   2   11.31    2.04
  -2   4   2   12.77    1.40
   2  -4   2   12.35    1.56
  -2  -4   2   14.73    2.18
   2  -4   2   20.22    2.35
  -2  -4   2   12.56    1.84
  -2  -4   2   13.74    2.08
   2  -4   2   11.20    1.72
   2   4   3  238.82    7.90
   2   4   3  258.91    9.88
  -2  -4   3  276.22   11.33
   2  -4   3  251.75   10.37
   2  -4   3  236.92    9.26
  -2  -4   3  256.56   10.85
  -2   4   3  242.84    8.10
   2  -4   3  298.42   10.60
  -2  -4   3  280.79   10.85
  -2  -4   3  269.10   10.51
  -2  -4   3  281.61    9.93
   2  -4   3  262.15    9.79
   2  -4   3  257.52    9.69
  -2  -4   3  256.67   10.33
  -2  -4   4  220.62   10.50
   2  -4   4  198.29   10.80
   2   4   4  226.60    9.15
   2  -4   4  210.54    9.49
  -2  -4   4  218.41   10.10
  -2   4   4  192.90    7.09
   2  -4   4  191.57    8.78
  -2  -4   4  213.80    9.51
   2  -4   4  241.51    9.60
  -2  -4   4  216.37    9.46
   2  -4   4  213.74    9.02
   2   4   5  118.61    6.54
  -2  -4   5  131.03    8.17
   2  -4   5  131.09    9.01
   2  -4   5  114.71    6.88
   2  -4   5  113.97    6.87
  -2  -4   5  114.20    7.50
  -2  -4   5  122.73    6.88
  -2  -4   5  122.43    7.03
   2  -4   5  114.99    6.61
  -2  -4   6    6.34    2.08
   2  -4   6    5.58    1.79
   2   4   6    4.14    1.42
   2  -4   6    6.68    2.69
  -2  -4   6    7.49    2.37
  -2  -4   6    4.69    1.95
   2  -4   6    6.10    2.01
  -2  -4   6    4.35    1.48
  -2  -4   6    6.43    1.89
   2  -4   6    5.63    1.92
   2  -4   7   91.65    7.10
  -2  -4   7   86.31    6.35
  -2  -4   7   87.77    7.59
   2   4   7   99.36    7.13
   2  -4   7   91.18    7.30
  -2  -4   7  105.65    7.61
   2  -4   7   99.46    6.76
   2  -4   7   98.10    6.96
  -2  -4   7   85.54    7.48
   2  -4   7   75.35    7.83
  -2  -4   8   69.98    7.19
   2  -4   8   68.73    6.76
   2  -4   8   78.38    6.53
   2  -4   8   76.75    5.97
  -2  -4   8   89.02    7.29
  -2  -4   8   73.72    7.15
   2  -4   8   75.31    8.05
  -2  -4   9   95.29    8.65
  -2  -4   9  132.94    8.71
   2  -4   9  114.63    7.14
   2  -4   9  130.58    8.42
   2  -4   9  103.98    9.65
  -2  -4  10   28.53    3.85
   2  -4  10   35.09    4.13
   2  -4  11   15.97    2.53
  -2  -4  11   13.26    2.16
   2  -4  11   16.69    2.57
  -2  -4  11   14.39    2.57
   2   5 -11    5.35    1.99
  -2   5 -11    5.45    2.06
  -2  -5 -11    8.40    2.28
  -2   5 -11    6.77    1.74
   2   5 -11   10.56    1.95
  -2   5 -11    8.74    1.82
   2   5 -11    5.17    1.98
  -2   5 -11    9.74    2.41
   2   5 -11    8.19    1.81
  -2   5 -10  158.25    9.08
   2   5 -10  153.96    8.80
   2   5 -10  168.82   10.18
  -2   5 -10  160.12    9.96
   2   5 -10  138.77    7.67
  -2   5 -10  165.63    8.20
   2   5 -10  172.68    8.47
   2   5 -10  170.11    8.39
  -2   5 -10  163.23    8.18
  -2  -5 -10  152.58    8.45
   2  -5 -10  171.30    8.98
   2   5 -10  154.13    9.81
  -2   5 -10  154.16    9.74
  -2  -5 -10  135.85    8.12
  -2  -5 -10  158.18    8.74
  -2   5 -10  145.57    9.68
   2  -5 -10  162.33    9.81
   2  -5 -10  153.79    9.38
  -2  -5 -10  160.10    9.52
   2   5  -9   89.09    7.78
  -2   5  -9   83.35    6.69
  -2   5  -9   90.21    7.16
   2   5  -9   88.24    6.90
  -2   5  -9   89.43    8.00
   2   5  -9   84.78    7.90
   2  -5  -9   78.90    6.37
  -2  -5  -9   73.14    6.60
  -2  -5  -9   82.83    6.75
   2   5  -9   85.73    7.95
  -2   5  -9  100.30    8.45
   2   5  -9   87.60    6.41
  -2   5  -9   90.47    6.44
   2   5  -9   91.32    6.55
  -2   5  -9   80.53    7.80
   2   5  -9   70.26    6.98
  -2   5  -9   83.57    6.28
   2   5  -9   88.44    6.51
  -2  -5  -9   89.59    6.90
   2  -5  -9   95.51    7.21
   2  -5  -9   87.07    7.89
   2  -5  -9   79.87    6.22
  -2  -5  -9   89.00    7.52
  -2  -5  -9  102.76    8.34
   2   5  -8  520.97   21.78
   2   5  -8  566.19   20.68
  -2   5  -8  540.84   20.24
  -2   5  -8  552.52   20.91
  -2   5  -8  425.82   18.37
   2   5  -8  547.21   22.59
  -2   5  -8  562.81   22.60
   2   5  -8  583.31   22.57
  -2   5  -8  549.43   21.32
  -2  -5  -8  526.94   20.77
   2  -5  -8  507.27   19.22
  -2  -5  -8  458.65   18.42
   2  -5  -8  425.43   17.46
  -2  -5  -8  522.04   20.03
  -2   5  -8  603.17   23.15
  -2   5  -8  563.87   22.80
   2   5  -8  538.95   22.56
   2   5  -8  547.94   22.50
   2   5  -8  571.00   19.60
  -2   5  -8  532.44   18.97
   2   5  -8  541.64   19.38
  -2   5  -8  509.27   19.01
   2   5  -8  543.54   19.62
   2  -5  -8  520.74   19.97
  -2  -5  -8  540.63   20.04
  -2   5  -8  503.82   17.44
  -2  -5  -8  484.52   18.51
   2  -5  -8  547.67   21.21
  -2  -5  -8  552.77   21.70
   2  -5  -8  542.31   22.23
  -2  -5  -8  548.58   22.30
   2  -5  -8  521.46   19.06
   2  -5  -8  527.01   19.95
   2   5  -8  580.83   19.76
  -2   5  -8  515.64   18.97
   2  -5  -8  533.96   20.20
  -2   5  -8  520.44   18.92
   2   5  -8  539.43   19.39
  -2  -5  -8  511.53   19.69
  -2  -5  -7   10.64    2.42
   2  -5  -7   10.78    2.44
   2   5  -7    9.36    3.61
  -2   5  -7   13.06    3.63
  -2   5  -7   10.52    2.83
  -2  -5  -7   11.91    2.87
   2  -5  -7   14.01    3.14
   2  -5  -7   11.16    3.44
   2  -5  -7   12.63    2.89
   2  -5  -7    9.61    2.92
  -2  -5  -7    9.13    3.20
   2   5  -7   11.05    3.24
  -2  -5  -7    9.00    2.52
   2  -5  -7    9.10    2.58
  -2   5  -7   12.39    2.81
   2   5  -7   12.94    3.27
  -2   5  -7   13.05    3.27
  -2   5  -7   13.27    3.54
   2   5  -7    8.02    3.03
  -2  -5  -7   13.11    2.83
  -2  -5  -7   12.42    2.81
   2  -5  -7   14.77    3.10
   2  -5  -7   17.17    3.42
   2   5  -7   14.47    2.91
  -2  -5  -7   12.94    3.11
  -2   5  -7   13.36    2.67
   2   5  -7   15.84    2.90
  -2   5  -7   16.98    2.99
  -2   5  -7   13.88    3.76
   2   5  -7   12.94    3.99
  -2   5  -7   12.59    2.68
  -2   5  -7   10.40    2.55
  -2  -5  -7   11.82    2.89
  -2  -5  -7   12.33    3.47
   2  -5  -7    9.30    3.01
   2  -5  -7   13.68    3.30
   2  -5  -7   13.66    3.24
   2  -5  -7    9.81    3.23
  -2  -5  -7   10.89    3.54
   2   5  -7   12.92    2.84
  -2   5  -7   11.64    2.20
  -2   5  -7   11.28    2.83
   2   5  -7   11.78    2.79
  -2  -5  -7   14.91    3.08
  -2  -5  -7   12.68    3.16
  -2  -5  -7   11.37    2.72
   2  -5  -7    8.78    2.35
   2  -5  -7   12.30    2.64
  -2   5  -6 1126.32   35.33
   2  -5  -6 1174.03   35.12
  -2  -5  -6 1369.63   36.27
   2  -5  -6 1105.11   36.08
   2  -5  -6 1191.35   34.97
   2  -5  -6 1084.34   32.70
  -2  -5  -6 1182.32   36.57
  -2  -5  -6 1130.18   35.51
  -2  -5  -6 1168.63   33.98
  -2   5  -6 1264.89   37.34
   2  -5  -6 1207.63   34.28
   2   5  -6 1179.28   36.97
   2   5  -6 1089.04   31.73
  -2   5  -6 1209.45   37.36
   2   5  -6 1083.76   33.99
   2   5  -6 1166.08   36.61
  -2   5  -6 1138.49   34.18
  -2   5  -6 1196.11   35.07
   2   5  -6 1221.25   34.39
   2   5  -6 1133.60   35.72
  -2   5  -6 1139.82   35.04
   2  -5  -6 1077.41   33.25
  -2  -5  -6 1197.87   37.65
  -2  -5  -6 1118.86   35.40
  -2  -5  -6 1078.04   33.84
  -2  -5  -6 1100.42   33.71
   2  -5  -6 1151.50   33.18
   2  -5  -6 1132.84   37.05
   2   5  -6 1118.52   36.47
  -2  -5  -6 1116.16   33.96
  -2   5  -6 1235.48   37.18
   2  -5  -6 1129.46   34.10
   2  -5  -6 1140.09   34.27
  -2  -5  -6 1139.26   33.90
   2  -5  -6 1091.51   33.77
  -2  -5  -6 1063.32   33.51
   2  -5  -6 1169.00   34.48
   2  -5  -6 1079.49   33.67
   2  -5  -6 1191.49   35.05
  -2  -5  -6 1273.17   34.88
  -2  -5  -6 1070.30   33.49
   2   5  -6 1157.85   33.45
   2  -5  -6 1138.35   37.10
  -2   5  -6 1094.44   31.75
  -2  -5  -6 1233.50   37.86
  -2   5  -6 1098.63   33.69
   2  -5  -5  132.06    7.62
   2  -5  -5  128.61    7.33
  -2   5  -5  143.87    9.10
  -2  -5  -5  132.15    7.62
  -2  -5  -5  130.72    7.36
   2   5  -5  128.11    8.75
  -2   5  -5  122.52    8.36
   2   5  -5  108.36    5.66
   2   5  -5  121.97    7.28
  -2   5  -5  149.51    7.98
  -2  -5  -5  152.44    8.47
   2  -5  -5  125.46    8.51
   2  -5  -5  124.92    7.89
   2  -5  -5  124.10    7.76
  -2  -5  -5  122.59    8.09
  -2  -5  -5  127.72    8.59
  -2   5  -5  129.34    8.82
   2   5  -5  128.46    7.71
   2   5  -5  129.57    8.66
  -2   5  -5  135.05    7.98
   2   5  -5  133.18    8.36
  -2   5  -5  131.19    7.91
   2   5  -5  129.18    7.43
  -2  -5  -5  115.69    6.51
   2  -5  -5  125.08    7.27
  -2  -5  -5  136.77    7.55
  -2  -5  -5  124.23    7.30
   2  -5  -5  134.39    7.46
  -2  -5  -5  110.51    7.12
   2  -5  -5  113.49    7.25
  -2  -5  -5  136.22    9.25
   2  -5  -5  121.13    7.66
   2  -5  -5  117.45    8.72
   2  -5  -5  117.17    7.51
   2  -5  -5  116.51    7.33
  -2  -5  -5  128.91    7.45
  -2  -5  -5  146.32    8.40
  -2  -5  -5  112.66    7.14
   2  -5  -5  126.70    7.69
  -2  -5  -5  117.63    8.11
   2  -5  -5  121.26    8.59
  -2  -5  -5  129.41    7.54
  -2  -5  -5  136.54    9.00
  -2  -5  -4 1192.90   33.94
  -2  -5  -4 1272.98   33.38
   2  -5  -4 1228.99   34.09
  -2  -5  -4 1272.81   34.42
  -2  -5  -4 1227.78   33.95
   2  -5  -4 1244.84   34.34
   2  -5  -4 1227.75   34.09
  -2  -5  -4 1247.95   34.42
  -2  -5  -4 1221.91   33.98
   2  -5  -4 1237.04   34.44
   2   5  -4 1243.27   36.79
  -2   5  -4 1287.00   36.88
   2  -5  -4 1255.17   37.00
  -2  -5  -4 1314.21   37.33
   2   5  -4 1172.27   32.31
   2   5  -4 1229.00   34.15
  -2  -5  -4 1245.11   34.93
   2   5  -4 1087.45   34.09
  -2   5  -4 1238.94   36.59
  -2   5  -4 1221.29   34.49
   2   5  -4 1286.07   35.81
   2   5  -4 1237.99   36.49
  -2   5  -4 1299.45   36.76
   2   5  -4 1192.75   34.12
   2   5  -3   39.82    3.90
  -2   5  -3   33.88    3.30
   2   5  -3   26.87    3.32
  -2   5  -3   36.23    4.16
  -2   5  -3   42.33    2.73
  -2  -5  -3   36.24    3.44
  -2  -5  -3   34.10    3.17
   2  -5  -3   36.59    3.42
   2  -5  -3   42.68    3.55
   2  -5  -3   36.38    3.38
  -2  -5  -3   29.51    3.02
  -2  -5  -3   35.03    3.24
  -2  -5  -3   28.75    2.65
   2  -5  -3   31.71    4.00
  -2  -5  -3   38.18    4.18
   2   5  -3   35.34    2.91
  -2   5  -3   32.03    2.54
   2   5  -3   39.21    3.37
   2   5  -3   33.19    3.23
  -2   5  -3   33.50    3.81
   2  -5  -3   29.80    2.74
   2   5  -3   47.09    4.56
  -2  -5  -3   35.90    3.25
  -2  -5  -3   36.38    3.30
   2  -5  -3   35.53    3.28
   2  -5  -3   38.50    3.42
  -2  -5  -3   26.77    3.22
   2  -5  -3   36.56    3.16
   2   5  -2 1023.68   29.03
   2  -5  -2  934.84   26.61
   2  -5  -2  980.74   27.58
   2   5  -2  991.78   27.56
  -2   5  -2  992.30   27.15
   2   5  -2 1009.15   27.37
  -2   5  -2 1031.07   28.58
  -2   5  -2 1026.31   29.49
   2   5  -2 1018.24   29.86
  -2  -5  -2 1048.08   28.36
  -2  -5  -2 1006.16   28.90
  -2  -5  -2 1002.52   28.01
   2  -5  -2 1065.87   28.35
   2  -5  -2 1011.30   28.03
  -2  -5  -2 1018.92   28.15
  -2  -5  -2 1023.87   28.01
   2  -5  -2 1055.02   27.43
   2  -5  -2  964.60   30.35
  -2  -5  -2 1068.69   30.89
   2  -5  -2 1070.98   28.44
   2  -5  -2 1029.53   28.16
  -2  -5  -2 1011.01   27.98
  -2  -5  -2 1026.05   28.23
  -2   5  -2 1012.18   28.22
   2  -5  -1  793.06   23.09
  -2  -5  -1  828.31   23.77
   2  -5  -1  846.89   23.59
  -2  -5  -1  797.19   23.23
  -2  -5  -1  832.40   23.52
   2  -5  -1  822.27   23.32
  -2  -5  -1  833.78   23.81
   2  -5  -1  794.59   22.92
   2  -5  -1  808.50   23.30
   2  -5  -1  858.59   23.68
  -2  -5  -1  773.15   23.00
  -2  -5  -1  829.92   23.49
   2   5  -1  795.46   22.79
   2   5  -1  800.02   22.43
  -2   5  -1  858.49   23.84
  -2   5  -1  823.55   23.12
   2   5  -1  781.67   23.84
  -2  -5  -1  814.62   24.12
   2  -5  -1  814.79   22.89
  -2   5  -1  791.86   24.14
  -2  -5  -1  825.66   23.76
  -2   5  -1  811.50   22.86
   2  -5   0 2590.94   60.94
   2  -5   0 2419.45   60.45
  -2  -5   0 2393.67   60.33
  -2  -5   0 2488.51   60.62
  -2  -5   0 2391.18   61.00
   2  -5   0 2407.93   60.31
  -2  -5   0 2479.91   61.22
  -2   5   0 2442.59   59.07
   2  -5   0 2374.74   62.81
   2   5   0 2462.90   58.96
  -2   5   0 2453.54   60.55
   2  -5   0 2332.90   59.73
   2  -5   0 2266.67   59.09
  -2  -5   0 2432.97   59.78
   2  -5   0 2477.27   60.48
  -2  -5   0 2346.61   60.74
   2  -5   0 2285.62   59.79
  -2  -5   0 2507.68   61.40
  -2  -5   0 2392.26   60.85
  -2  -5   0 2484.43   60.62
   2  -5   0 2530.45   60.92
   2  -5   0 2448.91   60.41
  -2  -5   0 2290.66   60.07
  -2  -5   1  799.80   24.35
  -2   5   1  773.26   21.27
  -2   5   1  815.16   23.30
  -2  -5   1  844.13   25.39
   2  -5   1  780.87   25.56
   2   5   1  801.00   21.50
   2   5   1  864.54   23.49
   2  -5   1  824.64   22.79
  -2  -5   1  708.51   22.85
  -2  -5   1  805.96   23.20
   2  -5   1  788.42   22.46
   2  -5   1  766.71   22.51
  -2  -5   1  788.34   23.71
  -2  -5   1  785.05   23.76
  -2  -5   1  806.32   23.51
  -2  -5   1  763.85   23.14
   2  -5   1  829.08   23.55
   2  -5   1  846.27   23.88
   2  -5   2  955.48   31.05
  -2  -5   2 1107.48   30.96
   2   5   2 1061.67   28.62
   2   5   2 1032.21   26.19
  -2   5   2 1060.95   28.59
  -2  -5   2 1055.36   29.65
   2  -5   2 1075.65   29.22
  -2  -5   2 1033.39   28.88
  -2  -5   2  995.43   28.95
   2  -5   2  990.45   27.55
   2  -5   2 1030.04   27.90
  -2  -5   2 1028.64   28.78
  -2  -5   2  918.82   27.68
   2  -5   2 1034.71   28.18
   2  -5   2  900.34   26.11
  -2   5   2  973.51   25.60
  -2  -5   2  984.76   29.72
   2  -5   3   37.17    3.05
   2   5   3   35.06    2.52
  -2  -5   3   43.47    4.56
  -2   5   3   35.23    3.40
   2   5   3   39.37    3.72
  -2  -5   3   37.02    4.07
   2  -5   3   30.85    3.07
  -2  -5   3   34.60    3.63
   2  -5   3   28.64    2.89
  -2  -5   3   37.93    3.54
  -2  -5   3   33.34    3.19
   2  -5   3   43.64    3.73
  -2  -5   3   38.79    3.81
   2  -5   3   34.83    3.32
  -2  -5   3   38.64    3.95
   2  -5   3   38.13    3.75
   2   5   4 1488.54   39.69
  -2  -5   4 1514.29   42.44
  -2   5   4 1425.11   39.00
  -2  -5   4 1395.39   41.10
  -2  -5   4 1476.57   40.14
   2  -5   4 1409.97   37.69
   2  -5   4 1440.95   38.98
   2  -5   4 1432.13   39.08
  -2  -5   4 1479.32   40.42
   2  -5   4 1565.58   40.37
  -2  -5   5  161.31    8.73
  -2   5   5  144.65    7.80
   2  -5   5  144.81   10.30
   2   5   5  158.21    8.30
  -2  -5   5  149.63    9.58
   2  -5   5  122.25    8.29
  -2  -5   5  151.19    8.70
   2  -5   5  155.90    9.25
  -2  -5   5  152.49    8.48
   2  -5   5  149.79    8.17
   2  -5   5  164.30    8.44
  -2  -5   5  158.73    9.06
   2  -5   5  120.81    7.69
  -2  -5   5  141.49    9.17
  -2  -5   6 1260.57   35.57
   2  -5   6 1128.10   36.23
  -2  -5   6 1407.51   37.37
   2  -5   6 1288.56   37.86
  -2  -5   6 1195.53   35.65
   2  -5   6 1297.32   36.12
  -2  -5   6 1297.87   37.59
  -2   5   6 1073.52   34.11
  -2  -5   6 1258.64   38.99
   2  -5   6 1283.68   41.39
   2   5   6 1295.51   35.25
  -2  -5   6 1200.19   38.26
   2  -5   6 1092.74   35.79
  -2  -5   7    9.17    2.24
   2  -5   7    9.84    2.64
  -2  -5   7   11.23    2.46
   2   5   7   10.40    2.70
  -2  -5   7    9.27    2.85
   2  -5   7    5.64    2.09
   2  -5   7    8.52    2.26
  -2  -5   7   14.66    3.33
  -2  -5   7   13.79    3.31
   2  -5   7    9.28    3.40
  -2  -5   8  509.21   21.91
   2  -5   8  542.72   23.99
  -2  -5   8  495.32   21.32
   2  -5   8  552.68   20.18
   2  -5   8  559.53   19.44
  -2  -5   8  569.64   21.17
   2  -5   8  562.64   20.25
  -2  -5   9   90.80    7.06
  -2  -5   9   89.05    6.96
   2  -5   9  100.04    7.13
   2  -5   9   82.58    5.97
  -2  -5  10  196.11    9.42
   2  -5  10  182.35    9.27
  -2  -5  10  176.02    9.10
  -2  -5  10  181.28    9.38
   2  -5  10  181.91    8.82
   2  -5  11    4.94    1.45
  -2   6 -11   26.17    2.33
   2   6 -11   23.48    2.24
  -2   6 -11   27.20    2.66
  -2   6 -11   25.32    2.26
   2   6 -11   29.12    2.45
  -2   6 -10   28.86    3.95
   2   6 -10   19.56    3.39
  -2   6 -10   18.72    2.64
   2   6 -10   23.70    2.98
  -2   6 -10   23.30    2.88
   2   6 -10   24.13    2.96
   2   6 -10   22.69    3.65
  -2   6 -10   18.81    3.29
  -2  -6 -10   21.80    3.44
   2  -6 -10   17.44    3.48
   2   6 -10   26.01    3.19
  -2   6 -10   18.96    2.90
  -2   6 -10   20.09    3.37
   2  -6  -9   11.51    2.82
  -2  -6  -9   13.49    3.35
   2  -6  -9   12.16    3.29
   2  -6  -9   12.16    2.84
   2  -6  -9    9.86    2.84
   2   6  -9   10.68    2.38
   2   6  -9   14.78    3.26
   2   6  -9   10.96    2.51
  -2   6  -9   11.04    2.54
   2   6  -9   12.79    3.40
   2   6  -9   12.00    2.72
  -2   6  -9   10.53    2.53
  -2   6  -9    8.17    3.04
   2   6  -9   13.15    3.34
  -2   6  -9   11.06    3.16
   2   6  -9   12.37    2.60
  -2  -6  -9    8.44    2.48
  -2   6  -9   14.07    2.95
   2   6  -9    7.89    2.75
   2   6  -8   54.19    6.39
   2   6  -8   58.87    6.44
  -2   6  -8   62.00    6.16
  -2   6  -8   60.03    5.42
   2   6  -8   57.72    5.56
  -2   6  -8   65.13    6.05
  -2  -6  -8   62.65    6.17
  -2  -6  -8   60.07    5.47
  -2   6  -8   68.42    7.10
   2   6  -8   67.76    7.11
  -2   6  -8   67.22    5.53
   2   6  -8   69.86    5.69
   2   6  -8   67.17    5.62
   2  -6  -8   60.03    5.96
   2  -6  -8   66.53    5.93
  -2   6  -8   66.75    5.55
   2   6  -8   65.86    5.62
  -2  -6  -8   63.53    5.98
   2  -6  -8   77.36    6.67
   2  -6  -8   69.56    6.16
   2  -6  -8   54.72    5.94
  -2  -6  -8   71.01    7.06
   2  -6  -8   63.57    6.94
   2   6  -8   61.44    6.75
  -2   6  -8   70.72    7.25
  -2   6  -7   20.72    3.69
   2   6  -7   25.55    4.58
   2  -6  -7   20.35    3.83
   2  -6  -7   27.05    4.05
   2  -6  -7   19.03    3.00
  -2  -6  -7   23.84    4.08
   2  -6  -7   28.81    4.79
  -2  -6  -7   20.77    4.21
   2  -6  -7   24.82    3.70
  -2   6  -7   28.57    4.83
  -2  -6  -7   22.67    3.66
   2   6  -7   19.21    2.83
   2   6  -7   24.67    4.59
  -2   6  -7   22.34    4.71
  -2   6  -7   20.20    3.83
  -2   6  -7   20.48    3.61
   2   6  -7   22.87    3.58
   2   6  -7   21.49    4.14
   2   6  -7   21.27    4.32
  -2   6  -7   23.70    4.53
  -2  -6  -7   18.58    3.37
  -2  -6  -7   22.44    3.62
   2  -6  -7   21.10    3.52
   2  -6  -7   17.99    3.40
  -2   6  -7   19.59    2.82
   2   6  -7   22.82    3.54
  -2   6  -7   18.11    3.09
   2   6  -7   20.92    3.36
   2   6  -7   22.83    3.42
  -2   6  -7   19.01    3.33
  -2  -6  -7   30.06    4.99
  -2  -6  -7   19.33    3.30
  -2  -6  -7   20.32    3.23
  -2  -6  -7   22.94    4.09
   2  -6  -7   21.55    3.16
   2  -6  -7   19.76    3.17
   2  -6  -7   21.19    4.46
  -2  -6  -7   25.09    4.76
   2  -6  -7   27.42    4.16
   2  -6  -7   24.57    4.72
  -2  -6  -7   29.51    4.33
  -2  -6  -7   24.56    3.76
   2  -6  -7   23.31    3.85
   2  -6  -7   26.88    4.24
   2   6  -6   68.13    5.26
   2   6  -6   66.50    6.00
  -2   6  -6   70.97    7.29
   2   6  -6   81.30    7.58
   2   6  -6   77.35    6.13
  -2   6  -6   86.50    6.79
  -2   6  -6   82.76    6.84
   2   6  -6   75.49    6.95
  -2  -6  -6   71.92    6.22
  -2  -6  -6   78.54    7.60
   2  -6  -6   71.38    5.57
   2  -6  -6   70.21    5.99
   2  -6  -6   74.80    7.52
  -2  -6  -6   75.14    7.00
  -2  -6  -6   70.50    5.71
   2  -6  -6   75.32    6.20
  -2   6  -6   76.38    7.41
  -2  -6  -6   75.47    6.21
   2  -6  -6   71.34    6.25
  -2  -6  -6   75.21    6.16
   2   6  -6   72.54    7.24
   2  -6  -6   83.30    6.87
   2  -6  -6   81.27    6.51
   2  -6  -6   70.12    6.17
  -2  -6  -6   68.37    6.04
  -2  -6  -6   72.71    6.05
   2   6  -6   79.29    6.07
   2  -6  -6   69.56    7.58
  -2  -6  -6   72.80    7.63
  -2   6  -6   75.97    5.34
   2  -6  -6   81.11    7.53
  -2  -6  -6   72.64    7.19
   2  -6  -6   74.56    6.40
  -2  -6  -6   79.60    6.95
   2  -6  -6   78.77    6.67
  -2   6  -6   70.48    6.05
   2  -6  -6   69.59    6.06
  -2  -6  -6   74.47    6.15
  -2   6  -6   77.24    7.45
   2   6  -6   73.93    7.35
  -2   6  -6   66.27    6.60
  -2   6  -5   18.08    3.70
   2   6  -5   12.64    3.37
   2   6  -5   12.86    2.61
  -2   6  -5   11.90    3.07
  -2  -6  -5   12.00    3.16
   2  -6  -5   12.70    2.69
  -2  -6  -5   14.84    2.68
  -2  -6  -5   11.98    2.86
  -2  -6  -5    8.86    2.42
   2  -6  -5    7.40    2.78
   2  -6  -5    9.47    2.50
   2  -6  -5   11.56    2.74
  -2   6  -5   12.12    3.30
   2   6  -5   12.98    3.32
   2   6  -5   10.01    2.36
   2   6  -5   12.66    2.59
  -2   6  -5   15.28    2.87
   2   6  -5   14.63    3.29
  -2  -6  -5   11.58    2.20
  -2   6  -5   11.40    2.76
   2  -6  -5   12.56    2.67
  -2  -6  -5   11.50    2.42
  -2  -6  -5   17.31    2.95
   2  -6  -5   12.31    2.54
   2  -6  -5   12.88    2.82
   2  -6  -5   10.07    2.93
  -2  -6  -5   12.52    2.99
   2  -6  -5   11.41    2.82
  -2  -6  -5   15.32    3.47
   2  -6  -5   13.71    2.79
   2  -6  -5   13.42    3.41
  -2  -6  -5   12.38    3.35
   2  -6  -5   11.31    2.45
   2  -6  -5    9.83    2.47
  -2  -6  -5   12.95    2.70
  -2  -6  -5    8.76    2.27
   2   6  -5   14.13    2.60
   2  -6  -5    9.50    2.50
  -2  -6  -5   10.82    2.99
  -2   6  -5   15.09    2.89
  -2  -6  -5   10.02    2.37
   2  -6  -5   13.13    2.44
   2   6  -4  173.27    9.75
  -2   6  -4  208.78   11.52
   2  -6  -4  193.13    9.85
   2  -6  -4  200.23   10.07
  -2  -6  -4  230.50   10.43
   2  -6  -4  194.70    9.85
  -2  -6  -4  207.23   10.72
   2  -6  -4  193.80   11.33
  -2  -6  -4  204.69   11.39
   2   6  -4  199.99    8.63
   2   6  -4  201.39    9.73
  -2  -6  -4  220.63   10.82
   2   6  -4  195.51   11.17
  -2   6  -4  205.26   11.35
   2   6  -4  197.46    9.42
  -2   6  -4  206.00   10.21
   2   6  -4  203.54   10.67
  -2   6  -4  202.18    9.90
  -2  -6  -4  224.33    9.75
  -2  -6  -4  197.94    9.76
  -2  -6  -4  210.54   10.01
   2  -6  -4  218.59   10.15
  -2  -6  -4  207.54    9.89
   2  -6  -4  205.80    9.83
   2  -6  -4  205.15   10.11
   2  -6  -4  207.51   11.86
  -2  -6  -4  210.80    9.58
  -2  -6  -4  232.94   12.29
   2  -6  -4  211.79   10.71
  -2  -6  -4  214.35   12.00
   2  -6  -4  202.77   11.91
   2   6  -4  202.90   11.50
  -2   6  -4  208.87   11.55
  -2  -6  -4  205.47    9.97
   2  -6  -4  212.92    9.95
   2  -6  -4  212.67   10.13
  -2  -6  -4  204.74    9.77
  -2  -6  -4  213.47   10.24
   2  -6  -4  199.69    9.76
   2  -6  -3   52.89    4.24
  -2  -6  -3   56.90    5.01
   2  -6  -3   52.99    5.53
  -2  -6  -3   50.39    5.36
   2  -6  -3   40.58    3.53
   2   6  -3   63.75    5.84
  -2   6  -3   66.20    5.81
   2   6  -3   49.87    4.91
  -2   6  -3   58.90    5.69
   2   6  -3   53.31    4.03
   2   6  -3   54.96    4.39
  -2   6  -3   58.31    4.79
  -2   6  -3   53.19    3.69
   2   6  -3   54.12    4.97
  -2   6  -3   56.14    4.56
  -2  -6  -3   50.14    4.61
   2  -6  -3   57.96    4.71
  -2  -6  -3   45.72    4.18
  -2  -6  -3   51.27    4.42
   2  -6  -3   69.00    5.06
   2  -6  -3   66.02    4.94
  -2  -6  -3   56.73    4.57
  -2  -6  -3   56.05    4.10
  -2  -6  -3   54.25    5.71
   2  -6  -3   47.85    5.48
  -2  -6  -3   62.70    5.25
   2  -6  -3   48.69    4.80
  -2  -6  -3   63.00    5.95
   2  -6  -3   62.57    6.08
  -2  -6  -3   54.68    4.52
   2  -6  -3   53.06    4.54
   2  -6  -3   57.80    4.66
  -2  -6  -3   56.92    4.58
  -2   6  -2    2.44    1.77
  -2   6  -2    2.94    1.20
   2   6  -2    2.41    1.40
  -2  -6  -2    4.83    1.61
  -2  -6  -2    1.97    1.31
  -2  -6  -2    3.54    1.34
   2  -6  -2    5.29    1.46
  -2  -6  -2    3.34    1.27
   2  -6  -2    4.49    1.45
  -2  -6  -2    2.43    1.02
   2  -6  -2    2.20    1.09
  -2  -6  -2    3.79    1.83
   2  -6  -2    1.15    1.56
  -2   6  -2    2.71    1.33
  -2   6  -2    3.13    1.15
   2   6  -2    2.57    1.12
   2   6  -2    2.84    1.19
  -2  -6  -2    2.09    0.94
   2  -6  -2    1.74    1.01
   2  -6  -2    2.66    1.11
   2  -6  -2    3.59    1.34
  -2  -6  -2    4.81    1.36
  -2  -6  -2    3.81    1.47
   2  -6  -2    2.03    0.91
  -2   6  -2    2.74    1.70
  -2  -6  -1  150.91    7.74
   2  -6  -1  159.78    7.95
  -2  -6  -1  145.03    7.55
   2  -6  -1  150.82    7.67
  -2  -6  -1  137.95    7.61
   2  -6  -1  154.15    7.54
  -2  -6  -1  150.80    7.73
  -2  -6  -1  152.54    7.66
   2  -6  -1  158.57    7.97
   2  -6  -1  152.47    7.75
   2   6  -1  149.18    6.99
   2   6  -1  150.99    7.37
  -2   6  -1  144.36    7.37
  -2   6  -1  159.42    7.95
   2   6  -1  151.72    8.06
   2  -6  -1  133.97    6.55
  -2  -6  -1  157.45    8.34
   2  -6  -1  155.64    7.44
  -2  -6  -1  148.89    6.93
  -2   6  -1  151.57    8.33
  -2  -6  -1  145.82    7.81
   2  -6  -1  150.91    7.57
   2  -6   0   28.59    3.09
  -2  -6   0   27.23    3.32
  -2  -6   0   29.32    3.30
   2  -6   0   31.88    3.41
   2  -6   0   32.53    3.47
  -2  -6   0   25.72    3.10
  -2  -6   0   25.85    3.16
   2  -6   0   29.16    3.21
  -2  -6   0   28.83    3.18
   2  -6   0   33.34    3.49
  -2  -6   0   29.36    3.31
   2  -6   0   29.18    3.29
   2  -6   0   31.72    4.25
  -2   6   0   26.97    3.11
   2   6   0   27.49    3.06
   2   6   0   26.87    2.64
  -2   6   0   28.25    3.16
   2   6   0   28.63    3.42
  -2  -6   0   28.06    3.35
  -2  -6   0   27.95    2.99
   2  -6   0   26.31    2.76
   2  -6   0   26.00    2.91
  -2   6   0   26.06    3.42
  -2   6   0   25.59    2.48
  -2  -6   0   29.61    3.27
   2  -6   1  143.62    7.91
  -2  -6   1  168.41    8.54
  -2  -6   1  158.07    8.18
   2  -6   1  165.61    8.36
   2  -6   1  167.80    8.61
   2  -6   1  159.56    9.93
  -2   6   1  160.23    8.06
   2   6   1  153.82    6.79
  -2  -6   1  164.26    8.65
  -2  -6   1  154.97    8.34
   2  -6   1  147.57    7.58
  -2  -6   1  151.75    8.06
   2  -6   1  159.91    7.55
  -2  -6   1  154.96    7.95
  -2  -6   1  157.66    8.43
  -2  -6   1  165.08    8.45
   2  -6   1  169.32    8.62
  -2  -6   1  158.43    8.21
   2  -6   1  174.06    8.54
  -2  -6   2    3.09    1.58
   2  -6   2    1.30    1.18
   2  -6   2    4.99    1.75
  -2  -6   2    3.71    1.67
   2  -6   2    5.36    1.82
  -2  -6   2    3.40    1.47
  -2   6   2    3.38    1.45
   2   6   2    3.30    1.54
   2  -6   2    5.59    2.34
   2   6   2    1.33    0.87
  -2  -6   2    3.09    1.78
  -2  -6   2    2.48    1.31
   2  -6   2    1.72    1.10
  -2  -6   2    4.24    1.80
  -2  -6   2    3.78    1.76
   2  -6   2    2.42    1.24
  -2  -6   2    1.91    1.28
  -2  -6   2    1.01    1.08
  -2  -6   2    3.79    1.14
   2  -6   2    3.43    1.35
  -2  -6   3   56.28    5.03
  -2  -6   3   53.14    5.53
   2   6   3   51.37    4.66
  -2   6   3   53.99    4.54
  -2  -6   3   54.12    5.12
   2  -6   3   59.89    5.18
  -2  -6   3   53.31    5.36
  -2  -6   3   46.35    4.00
   2  -6   3   53.39    4.48
  -2  -6   3   42.85    4.01
   2  -6   3   52.85    4.56
  -2  -6   3   55.78    4.98
   2  -6   3   51.94    4.22
  -2  -6   3   49.43    4.81
   2  -6   4  212.29    9.54
  -2  -6   4  234.57   11.18
  -2  -6   4  227.21   11.41
   2  -6   4  232.02   11.26
   2  -6   4  233.60   11.89
  -2  -6   4  256.35   11.87
   2  -6   4  211.76   11.36
  -2  -6   4  249.98   13.05
   2   6   4  247.34   11.23
  -2   6   4  219.17   10.26
  -2  -6   4  205.44   11.61
  -2  -6   4  228.53   11.31
   2  -6   4  232.80   10.70
  -2  -6   4  206.74    9.86
   2  -6   4  225.29   10.44
   2  -6   4  193.98    8.82
  -2  -6   5   11.55    2.64
  -2  -6   5   10.93    2.64
   2  -6   5    9.87    2.61
   2  -6   5   13.97    2.88
  -2  -6   5   12.83    2.71
  -2   6   5   11.09    2.26
   2   6   5   12.37    2.56
   2  -6   5   15.87    3.91
  -2  -6   5   16.21    3.47
  -2  -6   5    7.95    2.76
   2  -6   5   11.11    2.49
   2  -6   5   10.97    2.13
   2  -6   5    9.34    2.40
  -2  -6   5    9.70    2.40
  -2  -6   6   62.38    6.80
   2  -6   6   86.59    6.41
  -2  -6   6   79.73    6.27
  -2  -6   6   76.84    6.79
   2  -6   6   77.93    6.26
   2  -6   6   84.90    7.17
   2  -6   6   69.56    6.24
  -2  -6   6   84.36    6.63
  -2  -6   6   80.43    6.34
  -2  -6   6   67.56    5.91
  -2  -6   6   84.42    7.76
   2  -6   6   77.93    8.28
  -2   6   6   69.26    6.33
   2   6   6   73.08    5.96
  -2  -6   7   28.08    4.76
   2  -6   7   35.78    5.79
  -2   6   7   25.50    3.77
  -2  -6   7   28.23    4.28
   2  -6   7   25.13    3.72
   2  -6   7   27.17    3.94
  -2  -6   7   27.42    3.97
   2  -6   7   32.43    4.46
  -2  -6   7   39.65    4.53
  -2  -6   7   30.15    3.80
  -2  -6   7   28.26    4.64
   2  -6   8   63.25    5.18
  -2  -6   8   68.12    5.90
   2  -6   8   64.22    5.42
  -2  -6   8   67.76    6.21
   2  -6   8   71.03    6.03
  -2  -6   9    8.70    2.37
   2  -6   9    7.64    1.86
  -2  -6   9    7.52    2.16
  -2  -6  10   21.71    2.79
   2  -6  10   23.82    2.97
  -2  -6  10   19.31    2.75
  -2  -6  10   22.85    2.92
   2  -6  11   32.88    2.63
   2   7 -10  223.55    7.95
  -2   7 -10  207.22    7.68
  -2   7 -10  204.71    7.70
   2   7 -10  215.04    7.80
  -2   7 -10  200.75    8.33
  -2   7 -10  154.12    8.50
   2   7 -10  177.53    8.74
  -2   7 -10  177.02    8.74
  -2   7 -10  196.45    9.04
   2   7 -10  180.11    8.76
   2   7  -9   13.55    2.93
  -2   7  -9   17.72    2.70
   2   7  -9   14.11    2.51
   2   7  -9   14.15    2.37
   2   7  -9   18.19    3.41
  -2   7  -9   13.81    2.39
  -2   7  -9   16.89    3.34
   2   7  -9   17.31    2.71
  -2  -7  -9   14.72    3.19
  -2  -7  -9   13.86    2.99
   2  -7  -9   15.27    3.31
   2  -7  -9   17.64    3.14
   2   7  -9   14.07    3.14
  -2   7  -9   16.55    3.34
  -2   7  -9   11.16    2.37
   2   7  -9   13.43    2.39
   2   7  -9   11.65    2.66
   2   7  -8  313.62   15.30
  -2   7  -8  358.02   14.74
   2   7  -8  347.02   13.93
   2   7  -8  343.69   15.54
  -2   7  -8  321.17   14.37
  -2  -7  -8  315.88   14.50
   2   7  -8  360.93   16.23
  -2   7  -8  385.95   16.59
   2   7  -8  372.23   13.99
  -2   7  -8  356.13   13.62
   2   7  -8  342.30   13.57
   2  -7  -8  359.59   14.72
   2   7  -8  363.26   13.85
  -2   7  -8  344.89   13.57
   2  -7  -8  324.12   14.74
   2  -7  -8  345.74   15.97
  -2  -7  -8  346.61   15.48
   2  -7  -8  389.99   15.35
  -2  -7  -8  343.29   15.93
   2   7  -8  340.03   15.91
  -2   7  -8  366.40   16.28
   2   7  -7  172.46    8.57
   2  -7  -7  173.64   10.26
   2  -7  -7  200.54   10.62
  -2  -7  -7  160.77   10.38
  -2  -7  -7  185.83   11.54
   2  -7  -7  187.64   11.81
  -2   7  -7  151.71    9.49
   2   7  -7  177.02   11.29
  -2   7  -7  184.66   11.89
  -2   7  -7  181.36   10.17
   2   7  -7  180.90    9.59
  -2   7  -7  174.65   10.15
   2   7  -7  188.45   11.21
  -2  -7  -7  177.23   10.66
  -2  -7  -7  180.73    9.99
   2  -7  -7  185.03   10.12
   2   7  -7  183.46    9.50
  -2   7  -7  191.26    9.55
   2   7  -7  186.15    9.56
  -2  -7  -7  188.53   12.18
   2  -7  -7  181.03   12.17
  -2   7  -7  190.21   11.76
   2   7  -7  177.37   11.31
  -2  -7  -7  192.40   10.18
   2  -7  -7  183.00   10.11
   2  -7  -7  187.63   10.13
  -2   7  -6  185.88   11.23
   2  -7  -6  192.60   10.81
   2  -7  -6  207.70   10.94
  -2  -7  -6  194.71   11.39
   2  -7  -6  200.75   12.43
  -2  -7  -6  213.43   12.65
   2   7  -6  216.10   12.76
  -2   7  -6  215.04   12.93
   2   7  -6  210.42   10.38
  -2   7  -6  220.93   11.28
   2   7  -6  206.84    9.98
   2   7  -6  224.95   12.45
  -2   7  -6  210.14   11.19
  -2  -7  -6  187.68   10.56
   2  -7  -6  193.87   12.70
  -2  -7  -6  178.92   11.22
   2  -7  -6  217.41   10.53
   2  -7  -6  181.66   10.18
  -2  -7  -6  227.16   13.50
   2   7  -6  214.61   12.80
  -2  -7  -6  213.88   11.00
   2  -7  -6  199.11   10.97
  -2   7  -6  213.46   12.76
   2  -7  -6  225.10   11.26
  -2  -7  -6  208.70   10.96
   2  -7  -6  233.36   11.86
   2  -7  -6  196.14   10.69
  -2  -7  -6  219.60   10.67
   2  -7  -6  199.71   12.86
   2   7  -6  233.27   10.93
  -2   7  -6  183.99    9.11
  -2  -7  -6  215.08   13.19
  -2   7  -6  219.90   12.78
   2   7  -6  203.14   12.47
  -2  -7  -6  225.14   11.19
   2  -7  -6  226.53   11.25
  -2   7  -6  196.28   10.81
   2  -7  -5  215.13   11.03
  -2  -7  -5  219.98   12.79
   2  -7  -5  214.48   12.80
   2  -7  -5  208.02   10.94
  -2  -7  -5  209.43   11.61
   2   7  -5  217.08   10.97
   2   7  -5  237.32   13.28
  -2   7  -5  213.80   12.83
  -2   7  -5  239.75   11.60
  -2   7  -5  219.83   11.21
   2   7  -5  219.36   12.04
  -2  -7  -5  235.79   11.65
   2  -7  -5  203.66   11.07
  -2  -7  -5  246.10   13.74
   2  -7  -5  207.01   12.94
   2  -7  -5  224.35   11.02
  -2  -7  -5  201.73   11.93
  -2  -7  -5  227.13   11.39
   2  -7  -5  227.77   11.37
  -2  -7  -5  239.70   11.52
   2  -7  -5  229.70   11.31
   2  -7  -5  244.22   11.94
   2  -7  -5  216.48   11.08
  -2  -7  -5  230.53   10.71
   2  -7  -5  189.65   12.66
  -2  -7  -5  217.52   13.17
   2  -7  -5  230.02   12.14
  -2   7  -5  227.03   13.03
  -2  -7  -5  229.09   11.26
   2  -7  -5  244.36   11.56
  -2  -7  -5  234.81   11.49
   2  -7  -5  243.27   11.84
   2   7  -5  237.96   13.25
   2   7  -5  169.91    9.98
  -2   7  -5  209.22   12.28
  -2   7  -4  702.64   26.07
   2   7  -4  614.62   23.50
   2  -7  -4  676.37   23.02
  -2  -7  -4  709.68   26.18
   2  -7  -4  646.86   22.69
  -2  -7  -4  677.87   24.07
   2  -7  -4  679.65   26.05
   2   7  -4  704.99   23.29
  -2   7  -4  713.08   23.99
   2   7  -4  660.67   21.30
  -2  -7  -4  717.33   25.06
   2   7  -4  721.45   26.21
  -2   7  -4  749.80   26.40
  -2   7  -4  727.93   23.81
   2   7  -4  747.21   25.15
  -2   7  -4  718.37   23.47
  -2  -7  -4  704.41   23.76
  -2  -7  -4  755.29   23.50
   2  -7  -4  740.17   23.85
   2  -7  -4  764.01   24.17
  -2  -7  -4  719.17   23.74
  -2  -7  -4  733.47   23.73
   2  -7  -4  766.45   24.22
   2  -7  -4  687.88   23.41
   2  -7  -4  704.73   26.85
  -2  -7  -4  740.16   27.05
   2  -7  -4  651.30   26.33
  -2  -7  -4  756.56   27.28
   2  -7  -4  721.98   25.05
  -2   7  -4  753.71   26.73
   2  -7  -4  732.26   24.04
  -2  -7  -4  732.04   23.91
  -2  -7  -4  723.23   23.60
   2  -7  -4  738.72   23.85
   2   7  -4  701.29   26.07
   2  -7  -4  670.46   23.47
  -2  -7  -4  718.98   23.99
  -2   7  -3   31.60    4.69
   2   7  -3   18.19    3.44
  -2  -7  -3   20.47    3.40
  -2  -7  -3   26.65    4.50
   2  -7  -3   22.49    3.24
   2  -7  -3   29.63    4.56
   2   7  -3   28.68    3.19
  -2   7  -3   26.31    3.53
   2   7  -3   24.52    3.19
  -2   7  -3   22.41    2.65
   2  -7  -3   26.04    3.24
  -2   7  -3   29.50    4.40
   2   7  -3   24.98    4.22
  -2   7  -3   28.50    3.58
  -2   7  -3   26.66    3.35
   2   7  -3   24.83    3.77
  -2  -7  -3   22.36    3.36
   2  -7  -3   30.84    3.81
  -2  -7  -3   24.66    3.43
  -2  -7  -3   21.57    3.21
   2  -7  -3   25.56    3.50
  -2  -7  -3   22.97    3.36
   2  -7  -3   25.51    3.54
  -2  -7  -3   20.02    2.72
   2  -7  -3   24.77    3.73
  -2  -7  -3   26.36    4.52
  -2  -7  -3   25.71    3.71
   2  -7  -3   20.73    4.05
   2  -7  -3   31.13    4.77
  -2  -7  -3   23.82    4.34
   2  -7  -3   19.57    3.21
  -2  -7  -3   29.81    3.63
   2  -7  -3   23.58    3.42
  -2  -7  -3   28.43    3.62
   2  -7  -2 1476.39   40.34
  -2  -7  -2 1455.39   40.07
  -2  -7  -2 1388.73   39.51
   2  -7  -2 1494.08   40.13
  -2  -7  -2 1422.90   40.99
   2  -7  -2 1455.22   39.19
  -2  -7  -2 1387.90   37.33
   2  -7  -2 1297.44   38.72
  -2  -7  -2 1261.31   38.77
  -2   7  -2 1465.80   42.06
  -2  -7  -2 1525.54   41.26
  -2  -7  -2 1426.08   43.59
   2  -7  -2 1366.48   43.55
   2   7  -2 1448.66   40.63
  -2  -7  -2 1392.42   40.74
  -2   7  -2 1331.54   37.49
  -2  -7  -2 1475.92   40.36
   2  -7  -2 1485.27   40.14
  -2  -7  -2 1413.52   39.92
   2  -7  -2 1491.69   40.27
  -2  -7  -2 1404.16   39.66
  -2  -7  -2 1351.20   38.92
  -2   7  -2 1438.49   42.81
   2   7  -2 1468.60   39.02
   2   7  -2 1397.27   38.61
  -2   7  -2 1426.66   40.14
  -2   7  -2 1395.46   38.40
  -2  -7  -2 1449.87   43.77
   2  -7  -2 1379.74   43.61
  -2  -7  -2 1409.34   39.87
   2  -7  -1   14.86    2.19
  -2  -7  -1   13.07    2.18
   2  -7  -1   13.14    2.44
  -2  -7  -1   11.36    2.56
  -2  -7  -1   12.25    2.42
   2  -7  -1   12.22    2.37
   2  -7  -1   14.70    2.69
  -2  -7  -1   11.24    2.34
  -2   7  -1   10.53    2.21
  -2   7  -1   10.09    2.25
   2   7  -1   12.60    2.17
   2   7  -1   15.94    2.48
  -2   7  -1   12.72    2.80
   2  -7  -1   18.70    2.84
  -2  -7  -1   21.60    3.13
   2   7  -1   11.17    2.55
   2  -7  -1   13.02    2.46
  -2  -7  -1   11.42    2.31
   2  -7  -1   13.80    2.60
  -2  -7  -1   14.75    2.59
   2  -7  -1   14.33    2.51
  -2  -7  -1   12.19    2.40
  -2  -7  -1   13.48    3.22
   2  -7  -1   10.68    3.30
  -2  -7  -1   12.24    2.57
   2  -7  -1   13.70    2.84
  -2  -7  -1   12.40    3.29
   2  -7  -1   12.97    3.51
  -2  -7  -1   14.41    2.56
  -2   7   0  714.20   24.33
   2   7   0  728.27   23.75
   2   7   0  734.44   23.11
   2   7   0  754.11   21.88
  -2   7   0  729.90   23.42
  -2   7   0  713.57   23.44
  -2  -7   0  729.41   23.77
   2  -7   0  781.07   24.35
   2  -7   0  757.44   23.94
  -2  -7   0  725.21   23.44
   2  -7   0  709.67   22.93
  -2  -7   0  751.75   24.64
  -2  -7   0  734.20   23.79
   2  -7   0  784.77   24.29
   2  -7   0  761.63   23.87
  -2  -7   0  733.58   23.58
  -2  -7   0  684.55   23.72
   2  -7   0  690.12   23.25
  -2  -7   0  711.65   22.50
  -2  -7   0  690.47   23.56
   2  -7   0  676.33   21.45
   2  -7   0  713.18   22.80
   2  -7   0  708.27   23.39
  -2  -7   0  772.57   23.81
   2  -7   0  689.08   24.53
  -2  -7   0  671.67   26.16
  -2  -7   0  708.75   23.50
   2  -7   0  696.71   26.85
  -2  -7   0  680.18   22.57
  -2  -7   1   17.51    2.79
   2  -7   1   23.20    3.13
  -2  -7   1   27.64    3.43
   2  -7   1   18.93    2.70
  -2  -7   1   24.64    3.33
  -2  -7   1   20.23    3.26
   2  -7   1   17.85    3.13
   2  -7   1   21.82    3.32
  -2  -7   1   23.94    3.34
  -2  -7   1   24.44    3.49
   2  -7   1   18.28    2.88
  -2  -7   1   22.00    3.32
  -2  -7   1   22.33    3.35
   2  -7   1   21.08    3.32
   2  -7   1   20.86    3.24
  -2  -7   1   25.39    3.39
  -2  -7   1   20.92    3.35
   2  -7   1   19.53    3.11
  -2  -7   1   21.74    4.29
   2  -7   1   22.28    4.44
  -2  -7   1   20.34    2.98
  -2  -7   1   21.40    3.21
   2  -7   1   17.86    3.05
   2  -7   1   21.29    3.59
   2   7   1   21.48    3.30
  -2  -7   1   28.33    3.46
  -2   7   1   21.87    3.28
   2  -7   1   23.12    4.24
  -2   7   1   25.90    3.31
   2   7   1   19.84    2.50
  -2  -7   2 1521.69   42.84
   2  -7   2 1606.01   43.43
  -2  -7   2 1464.73   42.34
   2  -7   2 1565.29   42.83
  -2  -7   2 1468.79   42.19
  -2  -7   2 1530.38   42.92
   2  -7   2 1625.47   43.62
   2  -7   2 1562.47   42.85
   2  -7   2 1434.52   43.25
  -2  -7   2 1447.05   40.91
   2  -7   2 1455.62   42.70
  -2  -7   2 1426.34   41.01
   2  -7   2 1456.42   40.49
  -2  -7   2 1511.75   41.99
  -2  -7   2 1358.64   41.47
  -2  -7   2 1357.13   41.24
   2   7   2 1593.78   42.49
   2  -7   2 1404.25   45.87
  -2   7   2 1532.54   41.54
  -2  -7   2 1468.96   42.33
   2  -7   2 1444.02   40.72
  -2  -7   3   20.00    3.49
  -2  -7   3   30.52    4.01
   2  -7   3   19.46    3.51
  -2  -7   3   24.00    3.19
  -2  -7   3   21.53    2.88
   2  -7   3   24.84    3.31
   2  -7   3   23.03    3.28
  -2  -7   3   31.87    4.04
  -2  -7   3   26.46    3.93
   2  -7   3   21.63    3.56
   2  -7   3   21.80    3.61
  -2  -7   3   22.87    3.67
  -2  -7   3   27.99    3.95
   2  -7   3   22.09    3.58
  -2  -7   3   24.63    4.32
   2   7   3   26.11    3.63
  -2   7   3   23.02    3.26
  -2   7   3   24.26    3.77
  -2  -7   3   23.96    3.59
   2  -7   3   22.07    3.53
   2  -7   3   23.78    3.22
  -2  -7   4  560.82   22.99
   2  -7   4  663.29   24.07
  -2  -7   4  743.68   24.37
   2  -7   4  624.80   23.45
   2  -7   4  624.88   21.73
  -2  -7   4  604.81   21.02
   2  -7   4  689.50   22.69
  -2  -7   4  680.81   23.50
  -2  -7   4  685.46   23.93
   2  -7   4  690.99   23.90
  -2  -7   4  641.72   23.63
   2  -7   4  655.62   23.78
   2  -7   4  682.35   23.80
  -2  -7   4  671.75   23.54
  -2  -7   4  681.81   25.91
  -2   7   4  633.26   23.40
   2   7   4  699.95   23.28
  -2   7   4  624.67   21.49
  -2  -7   4  675.09   23.24
   2  -7   4  646.73   21.26
  -2  -7   5  194.21   12.18
  -2  -7   5  249.93   14.10
   2  -7   5  210.12   14.22
   2   7   5  244.68   11.73
  -2   7   5  216.64   11.98
  -2  -7   5  240.37   12.27
  -2  -7   5  229.23   11.63
   2  -7   5  225.56   10.08
  -2  -7   5  264.34   12.76
   2  -7   5  220.56   11.93
   2  -7   5  243.87   12.86
   2  -7   5  240.60   12.73
  -2  -7   5  207.83   10.58
   2  -7   5  244.32   11.52
   2  -7   5  246.37   11.75
  -2  -7   6  255.81   12.38
  -2  -7   6  225.61   13.61
   2  -7   6  230.99   15.02
   2   7   6  257.06   11.85
  -2   7   6  224.95   12.09
   2  -7   6  236.09   11.93
   2  -7   6  260.72   13.27
  -2  -7   6  239.44   11.71
   2  -7   6  248.56   11.98
  -2  -7   6  238.54   12.52
  -2  -7   6  231.74   11.36
   2  -7   6  255.55   12.03
  -2  -7   7  198.48   10.29
   2  -7   7  194.23   10.63
  -2  -7   7  155.51    8.65
   2  -7   7  172.77    9.52
   2  -7   7  175.41    9.45
  -2  -7   7  178.30   10.29
  -2  -7   7  156.24    9.02
   2  -7   8  402.32   15.28
   2  -7   8  360.93   14.14
  -2  -7   8  370.84   15.17
   2  -7   8  366.24   14.58
  -2  -7   8  349.67   14.16
  -2  -7   9   18.24    2.80
   2  -7   9   16.14    2.55
   2  -7   9   11.92    1.96
  -2  -7   9   15.38    2.55
   2  -7   9   11.67    2.40
  -2  -7   9   11.40    2.41
  -2  -7   9   13.20    2.28
   2  -7   9   13.12    2.03
  -2  -7  10  215.29    7.98
  -2  -7  10  151.91    7.07
   2  -7  10  204.55    7.65
   2   8 -10    2.19    0.73
   2   8 -10    2.37    0.75
  -2   8 -10    2.69    0.73
   2   8  -9   41.01    3.86
  -2   8  -9   52.32    4.50
   2   8  -9   46.72    4.23
  -2   8  -9   51.42    3.58
   2   8  -9   55.22    3.69
   2   8  -9   54.57    3.68
  -2   8  -9   50.76    3.59
  -2   8  -9   43.98    3.48
  -2  -8  -9   60.27    4.77
   2  -8  -9   57.28    4.74
  -2  -8  -9   53.74    4.42
  -2   8  -9   42.71    4.16
   2   8  -9   42.99    4.12
  -2  -8  -8   60.05    5.11
   2   8  -8   58.41    5.60
  -2   8  -8   62.87    5.82
   2   8  -8   64.82    4.67
  -2   8  -8   59.96    4.51
   2   8  -8   58.79    4.39
   2  -8  -8   69.17    5.12
  -2   8  -8   60.81    4.57
   2   8  -8   64.94    4.72
   2   8  -8   50.09    5.15
  -2   8  -8   56.82    5.78
   2   8  -8   52.45    4.00
  -2   8  -8   67.89    5.00
   2   8  -8   61.57    5.47
  -2  -8  -8   58.52    5.25
  -2  -8  -8   64.91    5.83
   2  -8  -8   65.97    6.05
  -2   8  -8   61.16    5.71
   2   8  -8   51.90    5.36
  -2  -8  -7   81.74    7.11
  -2  -8  -7   85.08    6.68
   2  -8  -7   82.84    7.25
  -2   8  -7   83.38    7.38
   2   8  -7   67.73    6.59
  -2   8  -7   61.82    5.37
   2   8  -7   77.08    6.67
   2   8  -7   77.47    5.26
  -2   8  -7   84.40    6.06
  -2  -8  -7   75.95    6.47
  -2   8  -7   86.46    7.37
   2   8  -7   73.42    6.91
  -2  -8  -7   73.79    5.85
   2  -8  -7   79.70    6.08
   2   8  -7   82.59    5.74
   2   8  -7   83.60    5.80
  -2   8  -7   80.54    5.63
  -2  -8  -7   76.90    7.32
   2  -8  -7   73.52    7.25
  -2  -8  -7   74.07    5.76
   2  -8  -7   78.92    6.08
  -2   8  -7   79.30    7.00
   2   8  -7   71.04    6.77
   2  -8  -7   79.06    5.98
   2   8  -7   83.73    5.82
  -2   8  -7   77.51    5.53
   2   8  -6   99.76    8.29
  -2   8  -6  103.68    8.43
  -2   8  -6   89.80    6.58
  -2   8  -6   83.84    7.03
   2  -8  -6  100.64    6.95
  -2  -8  -6   95.92    8.04
   2  -8  -6   79.97    7.65
   2  -8  -6   83.99    6.46
  -2  -8  -6   84.55    6.98
  -2   8  -6   85.82    6.43
   2   8  -6   92.87    7.42
  -2  -8  -6   83.35    7.25
   2  -8  -6   89.73    6.41
   2  -8  -6  104.13    7.20
  -2  -8  -6   88.37    6.68
   2  -8  -6   89.08    6.58
  -2  -8  -6  105.15    8.75
   2  -8  -6   84.05    8.13
   2   8  -6   94.92    6.52
   2   8  -6   93.21    6.27
   2   8  -6  101.93    8.30
  -2  -8  -6   94.23    6.85
   2  -8  -6   96.07    6.93
  -2   8  -6  100.71    8.19
   2   8  -5  618.51   21.22
   2   8  -5  650.85   24.82
  -2   8  -5  654.27   24.79
  -2   8  -5  632.90   21.62
   2  -8  -5  648.21   21.59
   2  -8  -5  620.56   24.60
   2  -8  -5  579.81   20.79
  -2  -8  -5  591.22   22.20
  -2  -8  -5  650.63   24.71
  -2  -8  -5  645.71   22.05
   2  -8  -5  661.05   22.90
  -2   8  -5  643.78   24.55
   2   8  -5  622.22   24.37
  -2  -8  -5  630.82   22.32
   2  -8  -5  687.87   22.66
   2   8  -5  606.80   22.93
  -2  -8  -5  559.83   21.66
  -2  -8  -5  633.59   25.14
  -2  -8  -5  637.44   22.32
   2  -8  -5  548.48   21.26
  -2  -8  -5  594.60   23.38
   2  -8  -5  627.03   25.25
   2  -8  -5  645.08   22.07
   2  -8  -5  645.04   22.47
  -2  -8  -5  630.60   22.22
  -2  -8  -5  619.20   21.90
   2  -8  -5  651.46   22.35
  -2  -8  -5  630.12   20.38
   2  -8  -5  640.93   21.77
  -2   8  -5  578.96   21.74
  -2   8  -5  580.34   23.13
   2  -8  -5  619.69   25.38
  -2  -8  -5  677.41   25.86
   2   8  -4   59.96    5.89
  -2   8  -4   71.38    7.04
  -2   8  -4   74.32    7.32
   2   8  -4   69.74    7.23
   2  -8  -4   69.78    6.12
  -2  -8  -4   66.86    5.83
   2  -8  -4   69.79    5.96
  -2  -8  -4   64.43    5.84
   2  -8  -4   67.02    7.20
   2  -8  -4   58.05    5.09
  -2  -8  -4   67.80    7.05
  -2  -8  -4   53.45    5.48
  -2   8  -4   73.44    7.19
   2   8  -4   74.27    7.36
   2   8  -4   72.78    6.50
  -2   8  -4   71.29    5.75
  -2  -8  -4   68.49    5.68
   2  -8  -4   66.54    5.98
   2  -8  -4   65.41    5.79
  -2  -8  -4   63.41    5.82
  -2  -8  -4   67.92    5.89
   2  -8  -4   63.14    5.46
   2   8  -4   62.88    5.50
  -2   8  -4   67.26    5.94
   2  -8  -4   70.02    7.63
  -2  -8  -4   61.47    6.99
   2  -8  -4   67.77    6.47
  -2  -8  -4   69.51    7.39
   2  -8  -4   64.42    7.30
   2  -8  -4   68.41    5.97
   2  -8  -3  573.14   19.67
  -2  -8  -3  534.40   22.58
   2  -8  -3  561.11   23.30
  -2  -8  -3  511.45   19.49
  -2   8  -3  456.91   18.98
   2   8  -3  527.71   21.16
  -2   8  -3  587.23   23.19
  -2   8  -3  583.46   22.64
  -2  -8  -3  579.77   20.68
   2  -8  -3  609.96   20.98
  -2  -8  -3  588.10   20.58
   2  -8  -3  591.13   20.99
   2   8  -3  575.20   21.22
  -2  -8  -3  591.66   20.71
   2  -8  -3  600.16   20.86
  -2  -8  -3  600.69   20.92
   2  -8  -3  592.33   20.93
  -2  -8  -3  593.98   20.72
  -2   8  -3  579.76   20.85
   2   8  -3  529.49   18.61
   2   8  -3  580.91   19.93
   2  -8  -3  536.15   19.35
   2  -8  -3  570.91   23.99
  -2  -8  -3  593.67   24.02
   2  -8  -3  571.00   24.04
  -2  -8  -3  560.08   23.49
  -2  -8  -3  630.11   22.12
   2  -8  -3  568.75   21.90
   2  -8  -3  553.47   20.70
  -2  -8  -3  572.62   20.72
   2   8  -2  152.36    8.42
   2   8  -2  158.88    8.57
  -2   8  -2  157.01    8.38
  -2   8  -2  166.20    9.50
  -2  -8  -2  165.77   10.07
  -2  -8  -2  159.58    7.76
   2  -8  -2  174.92    9.15
   2  -8  -2  154.08    8.45
   2  -8  -2  156.41   11.06
  -2  -8  -2  158.80   10.88
  -2   8  -2  177.98   10.87
  -2   8  -2  163.07   10.90
   2   8  -2  167.40   10.53
   2   8  -2  169.81    9.72
  -2  -8  -2  174.42    9.63
   2  -8  -2  173.43    9.59
   2  -8  -2  183.76    9.95
  -2  -8  -2  168.83    9.43
  -2  -8  -2  178.48    9.91
  -2  -8  -2  169.44    9.50
  -2  -8  -2  168.14    9.53
   2  -8  -2  182.51    9.89
   2  -8  -2  179.71    9.76
  -2  -8  -2  157.07    8.80
   2  -8  -2  166.22   11.68
  -2  -8  -2  169.13   11.53
  -2  -8  -2  182.67   12.04
   2  -8  -2  151.21   11.25
  -2  -8  -2  188.41   10.33
  -2  -8  -2  179.10    9.69
   2   8  -1  186.11    9.03
  -2   8  -1  169.16    9.63
   2   8  -1  184.95    9.50
  -2   8  -1  171.74    9.32
  -2   8  -1  190.22   11.05
   2   8  -1  201.77   11.91
  -2  -8  -1  178.84    8.77
   2  -8  -1  188.63    9.68
  -2  -8  -1  189.43   10.58
  -2  -8  -1  184.69    9.93
   2  -8  -1  193.75   10.41
  -2  -8  -1  187.21   10.19
   2  -8  -1  197.43   10.34
   2   8  -1  182.97   10.05
   2  -8  -1  196.79   10.16
  -2  -8  -1  189.81   10.45
  -2  -8  -1  174.24    9.85
   2  -8  -1  199.88   10.47
  -2  -8  -1  182.48    9.98
   2  -8  -1  188.33   10.12
  -2  -8  -1  168.20    9.55
   2  -8  -1  182.92   12.44
  -2  -8  -1  184.97   12.25
  -2  -8  -1  183.51   12.16
   2  -8  -1  183.80    9.48
   2  -8  -1  207.71   11.57
   2  -8  -1  172.18   12.11
  -2  -8  -1  186.01   10.28
  -2  -8  -1  185.47    9.86
   2   8   0   44.58    5.52
  -2   8   0   46.45    5.16
  -2  -8   0   38.47    4.25
   2  -8   0   43.67    3.85
  -2  -8   0   47.82    4.42
   2  -8   0   51.29    4.76
  -2  -8   0   39.60    4.63
   2  -8   0   46.77    4.84
  -2  -8   0   46.49    4.75
  -2  -8   0   48.79    4.96
   2  -8   0   49.42    5.10
   2   8   0   50.59    5.00
   2  -8   0   43.55    4.57
  -2  -8   0   51.30    5.04
   2  -8   0   55.59    5.23
  -2  -8   0   45.51    4.83
   2  -8   0   49.52    5.09
  -2  -8   0   46.81    4.95
   2  -8   0   42.06    4.56
   2   8   0   46.16    4.67
  -2   8   0   42.25    4.51
   2   8   0   40.17    3.86
  -2   8   0   45.27    4.77
  -2  -8   0   52.24    5.07
  -2  -8   0   45.46    6.07
   2  -8   0   52.21    5.67
   2  -8   0   46.43    6.29
   2  -8   0   42.64    4.59
  -2  -8   0   46.57    4.75
  -2  -8   0   47.73    4.60
  -2   8   1  257.64   12.85
   2   8   1  240.14   11.77
   2  -8   1  274.59   13.02
  -2  -8   1  254.12   12.55
  -2  -8   1  251.95   12.20
   2  -8   1  268.11   12.60
   2  -8   1  238.45   11.47
  -2  -8   1  249.96   12.42
  -2  -8   1  253.62   12.46
   2  -8   1  276.64   12.94
  -2  -8   1  256.54   12.37
   2  -8   1  270.37   12.75
  -2  -8   1  229.28   12.11
   2  -8   1  240.26   12.11
   2  -8   1  251.67   13.14
   2  -8   1  215.52   14.16
   2  -8   1  240.21   12.20
  -2  -8   1  274.28   12.62
  -2  -8   1  243.59   14.64
  -2  -8   1  249.63   11.76
  -2  -8   1  226.36   11.41
   2  -8   1  251.80   11.75
  -2  -8   1  255.02   11.69
   2  -8   1  238.11   10.49
  -2  -8   1  243.61   11.89
  -2  -8   1  227.79   10.94
  -2   8   1  252.19   11.78
  -2   8   1  238.47   12.12
   2  -8   2  160.43    9.02
  -2  -8   2  175.28   10.21
  -2  -8   2  184.21   10.61
   2  -8   2  197.91   10.93
   2  -8   2  186.15   10.51
  -2  -8   2  183.77   10.41
   2  -8   2  192.84   13.09
  -2   8   2  171.68    9.41
   2   8   2  191.55   10.23
  -2   8   2  164.68   10.10
  -2  -8   2  199.17   10.66
  -2  -8   2  172.57    9.35
   2  -8   2  187.94   11.04
   2  -8   2  190.17   10.75
  -2  -8   2  166.96   12.34
   2  -8   2  168.12   12.54
  -2  -8   2  176.04    9.50
  -2  -8   2  164.91    9.60
   2  -8   2  177.28    8.95
  -2  -8   2  161.23    9.55
  -2  -8   2  180.35   10.21
   2  -8   2  181.11   10.29
   2  -8   2  185.22   10.64
  -2  -8   2  187.87   10.63
   2   8   2  178.15    9.82
  -2  -8   2  166.88    8.73
   2  -8   3  639.08   21.41
  -2  -8   3  616.85   22.68
  -2  -8   3  633.36   23.45
  -2  -8   3  627.04   23.01
   2  -8   3  692.45   24.08
   2  -8   3  658.47   23.40
  -2  -8   3  610.75   23.12
   2  -8   3  671.23   23.92
  -2  -8   3  664.48   23.30
   2  -8   3  646.70   23.65
  -2  -8   3  606.05   22.45
  -2  -8   3  644.51   23.45
   2  -8   3  649.16   23.62
  -2  -8   3  655.66   23.18
   2  -8   3  665.95   23.55
   2   8   3  584.79   21.89
   2  -8   3  616.65   21.15
  -2  -8   3  607.23   20.78
  -2  -8   3  622.80   22.53
  -2   8   3  586.24   21.03
   2  -8   3  653.07   27.08
   2   8   3  662.80   22.97
  -2  -8   4   57.93    6.09
   2  -8   4   56.59    5.99
  -2  -8   4   61.73    6.06
   2  -8   4   55.43    5.77
  -2  -8   4   59.81    5.97
  -2  -8   4   63.79    5.90
   2  -8   4   44.51    5.36
   2  -8   4   56.70    5.83
  -2  -8   4   45.28    5.17
   2  -8   4   65.66    6.22
   2  -8   4   58.47    6.05
  -2  -8   4   60.32    5.93
  -2  -8   4   56.25    5.93
   2  -8   4   59.34    5.00
  -2  -8   4   56.40    5.49
  -2  -8   4   60.94    5.78
   2  -8   4   58.71    5.47
   2  -8   4   49.67    4.79
   2   8   4   62.32    5.78
  -2   8   4   57.98    6.04
  -2  -8   5  607.50   23.10
   2  -8   5  595.02   22.80
  -2  -8   5  614.62   22.75
   2  -8   5  633.09   22.90
  -2  -8   5  609.97   22.60
  -2  -8   5  681.75   23.43
   2  -8   5  653.61   23.60
   2  -8   5  600.29   22.16
  -2  -8   5  586.91   22.37
  -2  -8   5  631.59   22.01
   2  -8   5  602.39   19.81
   2   8   5  632.58   21.94
  -2   8   5  587.26   22.40
  -2  -8   5  638.21   25.32
  -2  -8   5  614.22   23.12
  -2  -8   5  627.48   22.82
   2  -8   5  629.51   23.31
   2  -8   5  615.41   22.70
   2  -8   5  628.60   21.28
   2  -8   5  621.41   21.74
  -2  -8   5  589.47   22.21
   2  -8   6  104.74    7.02
  -2  -8   6  132.08    8.29
   2  -8   6  124.03    8.39
  -2  -8   6   93.87    6.66
  -2  -8   6  110.29    7.85
   2  -8   6  112.12    7.94
  -2  -8   6   98.41    7.51
   2  -8   6  110.64    7.79
   2  -8   6  102.02    7.01
   2  -8   6  103.46    6.90
   2  -8   7   70.25    5.42
   2  -8   7   70.93    5.44
  -2  -8   7   65.74    5.61
   2  -8   7   75.31    5.99
  -2  -8   7   69.14    5.82
  -2  -8   7   67.66    5.72
   2  -8   7   68.89    5.78
   2  -8   7   85.69    6.44
  -2  -8   7   82.36    6.42
  -2  -8   8   65.59    5.16
   2  -8   8   72.66    5.01
   2  -8   8   64.74    4.65
   2  -8   8   63.93    4.97
  -2  -8   8   73.21    5.34
  -2  -8   8   65.76    5.14
   2  -8   8   73.57    5.42
   2  -8   8   87.53    5.62
  -2  -8   8   78.22    5.67
   2  -8   9   48.95    3.76
  -2  -8   9   48.42    3.75
  -2  -8   9   52.22    3.88
   2  -8   9   43.60    3.58
  -2  -8   9   56.44    3.93
   2  -8   9   57.50    3.78
  -2  -8  10    0.49    0.70
   2  -8  10    1.80    0.88
   2  -8  10    2.01    0.70
   2   9  -9    4.05    0.88
  -2   9  -9    3.61    0.83
   2   9  -9    4.06    0.83
  -2   9  -8   93.22    5.86
   2   9  -8   88.31    5.72
  -2   9  -8   95.62    4.75
   2   9  -8   99.40    4.88
   2   9  -8  104.01    4.96
  -2   9  -8   93.82    4.78
  -2   9  -8   83.37    5.83
   2  -9  -8   98.51    6.09
  -2  -9  -8   95.49    5.88
   2   9  -8   85.93    5.64
  -2   9  -8   86.40    5.75
  -2  -9  -7   54.96    5.23
   2  -9  -7   52.59    5.26
   2   9  -7   40.34    4.16
  -2   9  -7   44.08    3.63
  -2   9  -7   47.11    5.16
   2   9  -7   42.26    4.64
  -2  -9  -7   47.20    4.43
  -2   9  -7   52.11    5.13
   2   9  -7   51.17    5.05
  -2   9  -7   56.15    4.11
   2   9  -7   53.17    4.12
   2   9  -7   49.70    3.93
   2  -9  -7   46.49    5.24
  -2  -9  -7   55.74    5.49
  -2   9  -7   54.62    4.12
   2  -9  -7   56.93    4.28
   2   9  -7   57.12    4.25
   2   9  -7   51.40    5.02
  -2   9  -7   52.25    5.15
   2   9  -6  208.00    9.35
  -2   9  -6  184.26    8.90
   2  -9  -6  199.91   11.31
  -2  -9  -6  219.61   11.57
   2   9  -6  199.83   11.30
  -2   9  -6  202.27   11.40
  -2   9  -6  195.75    8.95
   2   9  -6  204.81   10.44
  -2  -9  -6  195.98   10.54
  -2  -9  -6  207.07    9.96
   2  -9  -6  214.92   10.26
   2   9  -6  232.84    9.82
  -2   9  -6  214.87    9.46
  -2  -9  -6  210.57   11.87
   2  -9  -6  224.19   12.31
   2   9  -6  222.28    9.64
  -2   9  -6  219.51   11.50
   2   9  -6  204.70   11.27
  -2  -9  -6  210.98    9.93
   2  -9  -6  204.34   10.09
   2  -9  -6  203.80    9.40
   2  -9  -5    7.33    2.87
   2  -9  -5    7.75    2.04
  -2  -9  -5   10.79    3.15
   2   9  -5   13.60    3.43
  -2   9  -5    7.76    2.91
   2   9  -5    9.84    2.62
  -2  -9  -5   10.89    2.48
   2  -9  -5   10.76    2.50
  -2   9  -5   14.70    3.53
   2   9  -5    7.75    2.74
  -2   9  -5   10.73    2.82
  -2  -9  -5    8.83    2.29
   2  -9  -5   10.57    2.63
   2  -9  -5    7.35    2.80
  -2  -9  -5   10.58    3.16
  -2   9  -5    8.54    1.96
   2  -9  -5    9.11    2.24
  -2  -9  -5   11.63    3.09
   2   9  -5    6.89    2.09
  -2   9  -4  137.54    9.55
   2   9  -4  129.94    8.40
  -2  -9  -4  122.38    9.23
   2  -9  -4  125.30    9.57
   2  -9  -4  114.12    7.91
  -2  -9  -4  111.21    8.62
   2  -9  -4  119.33    7.98
  -2  -9  -4  126.32    7.97
   2  -9  -4  128.08    8.08
   2  -9  -4  113.21    6.93
  -2  -9  -4  124.81    9.66
   2  -9  -4  126.08    8.78
   2  -9  -4  116.20    9.67
  -2   9  -4  107.81    8.49
  -2  -9  -4  125.81    7.89
   2  -9  -4  135.51    8.25
  -2   9  -4  133.45    9.56
   2   9  -4  127.36    9.34
  -2   9  -3  102.14    8.44
   2   9  -3   77.61    6.98
   2   9  -3   91.60    6.71
   2  -9  -3   96.36    6.50
  -2  -9  -3   94.78    7.08
   2  -9  -3   99.14    7.33
   2  -9  -3  107.44    7.35
  -2  -9  -3  112.91    7.43
  -2   9  -3   93.18    7.87
  -2  -9  -3  100.01    8.51
   2  -9  -3   80.46    7.88
   2   9  -3   81.59    6.70
  -2  -9  -3  103.65    7.25
   2  -9  -3   97.78    7.23
  -2  -9  -3   91.54    6.94
   2  -9  -3  104.92    7.29
  -2  -9  -3   90.25    6.81
  -2  -9  -3  101.10    8.87
   2  -9  -3   81.40    8.32
   2  -9  -3   87.37    5.89
  -2   9  -3   92.62    7.01
   2   9  -3   85.16    6.30
   2  -9  -3   89.98    8.51
  -2  -9  -3   96.09    8.56
  -2  -9  -3   96.77    7.11
   2  -9  -3   94.67    7.16
   2  -9  -2  197.36    9.97
   2  -9  -2  213.56   11.10
  -2  -9  -2  195.59   10.59
  -2  -9  -2  202.74   10.59
   2  -9  -2  208.13   10.79
  -2   9  -2  196.78   11.68
   2  -9  -2  173.65   11.97
  -2  -9  -2  179.88   11.80
   2   9  -2  188.24   10.41
   2  -9  -2  195.87   11.47
  -2  -9  -2  204.37   11.09
   2  -9  -2  192.53   12.93
  -2  -9  -2  203.56   12.91
  -2  -9  -2  207.57   10.96
  -2  -9  -2  201.63   10.61
  -2  -9  -2  198.14   10.62
   2  -9  -2  208.99   10.97
   2  -9  -2  203.60   10.67
   2   9  -2  188.32   11.41
  -2   9  -2  197.14   12.28
   2   9  -2  182.73    9.52
  -2   9  -2  187.73   10.32
   2   9  -2  196.94    9.73
  -2  -9  -2  179.14   12.26
   2  -9  -2  190.61   12.87
  -2  -9  -2  200.19   10.58
   2   9  -1  187.70    9.86
  -2   9  -1  172.66    9.50
  -2   9  -1  180.34   10.07
  -2   9  -1  200.03   11.59
   2   9  -1  197.51   12.07
   2  -9  -1  200.15   10.83
   2  -9  -1  213.58   11.00
  -2  -9  -1  201.91   10.67
  -2  -9  -1  200.93   10.78
   2   9  -1  194.88   10.35
   2  -9  -1  201.09   11.57
   2  -9  -1  185.24    9.62
  -2  -9  -1  179.58   12.32
   2  -9  -1  174.50   12.53
  -2  -9  -1  194.88   10.67
   2  -9  -1  208.03   10.73
  -2  -9  -1  204.38   11.02
  -2  -9  -1  193.69   10.53
  -2  -9  -1  187.55   10.46
   2  -9  -1  204.46   10.87
   2  -9  -1  211.02   10.91
  -2  -9  -1  169.96    9.85
  -2  -9  -1  177.03    8.74
  -2  -9  -1  200.90   11.16
   2  -9  -1  201.68   10.20
  -2   9  -1  196.57   12.33
  -2  -9  -1  193.40   12.95
   2  -9  -1  180.53   12.71
  -2  -9  -1  188.66   10.14
   2   9   0  222.48   11.31
  -2   9   0  249.72   11.85
  -2   9   0  215.45   11.39
   2  -9   0  248.48   11.69
  -2  -9   0  236.81   10.82
  -2  -9   0  248.92   12.41
  -2  -9   0  228.03   11.76
   2  -9   0  256.08   12.61
  -2  -9   0  246.45   12.31
   2  -9   0  250.00   12.27
   2   9   0  266.01   14.15
  -2   9   0  249.73   12.94
   2   9   0  237.54   11.55
   2  -9   0  257.95   12.13
  -2  -9   0  257.69   12.55
  -2  -9   0  247.69   12.21
   2  -9   0  261.77   12.69
   2  -9   0  269.18   12.72
  -2  -9   0  228.87   11.90
   2  -9   0  224.88   14.56
  -2  -9   0  225.93   14.35
  -2  -9   0  238.41   11.81
   2  -9   0  238.63   12.93
  -2  -9   0  238.97   14.48
   2  -9   0  242.00   11.73
   2  -9   0  215.60   14.16
  -2  -9   0  221.60   11.12
   2   9   1  204.29    9.79
   2  -9   1  216.23   11.35
   2  -9   1  217.71   11.60
  -2  -9   1  214.01   11.19
  -2  -9   1  213.72   11.39
  -2   9   1  195.33   11.24
   2   9   1  213.53   12.50
  -2  -9   1  176.80    9.93
   2  -9   1  209.23   10.64
  -2  -9   1  200.30   10.23
  -2  -9   1  204.96   10.73
   2   9   1  216.80   10.71
   2  -9   1  208.94   10.65
  -2  -9   1  216.40   11.50
   2  -9   1  220.14   11.41
  -2  -9   1  220.90   11.58
   2  -9   1  217.47   11.56
  -2  -9   1  195.59   10.86
  -2  -9   1  190.31   10.90
  -2   9   1  193.89   10.26
  -2   9   1  176.62   10.50
   2   9   1  198.60   10.66
   2  -9   1  202.00   11.70
   2  -9   1  207.15   11.05
  -2  -9   1  210.67   13.56
   2  -9   1  193.95   13.41
  -2  -9   1  207.06   10.56
  -2  -9   1  200.66   10.04
   2   9   2  187.38    8.84
   2  -9   2  190.49   10.17
  -2  -9   2  192.46    9.94
  -2  -9   2  183.22   10.01
  -2  -9   2  193.69   10.94
   2  -9   2  207.01   11.33
  -2  -9   2  189.37   10.61
   2  -9   2  209.16   11.11
   2   9   2  182.59    9.77
  -2  -9   2  170.63    9.90
  -2   9   2  195.70   10.91
   2  -9   2  205.70   10.27
  -2  -9   2  202.10   10.96
  -2  -9   2  197.77   11.08
   2  -9   2  200.65   11.14
  -2  -9   2  195.49   10.83
   2  -9   2  207.43   11.08
  -2  -9   2  182.23   10.72
  -2   9   2  187.22   10.79
   2  -9   2  175.42   12.81
  -2  -9   2  193.47    9.78
   2  -9   2  196.82   11.37
  -2  -9   2  209.76   11.14
  -2  -9   2  191.91   13.14
   2  -9   2  188.35   10.83
  -2  -9   2  184.06    9.20
  -2   9   3   81.10    6.65
   2  -9   3   68.89    5.92
  -2  -9   3   71.14    6.18
  -2  -9   3   85.81    6.78
   2  -9   3   91.51    6.37
  -2  -9   3   77.93    6.84
   2  -9   3   90.20    7.29
  -2  -9   3   89.38    7.00
   2  -9   3   88.57    7.03
  -2  -9   3   89.49    7.26
  -2  -9   3   80.69    6.89
   2  -9   3   88.36    7.24
  -2  -9   3   86.85    6.89
   2  -9   3   84.65    6.83
   2   9   3   84.21    6.29
   2  -9   3   79.32    5.64
  -2  -9   3   88.45    6.66
   2   9   3   79.26    6.48
   2  -9   3   90.99    7.19
   2  -9   3   93.61    7.34
  -2  -9   3   77.73    8.38
   2  -9   3   69.20    8.06
  -2  -9   4  110.59    7.54
   2  -9   4  113.66    6.81
  -2  -9   4  111.71    7.62
   2  -9   4  101.81    6.52
   2  -9   4  119.16    7.52
   2  -9   4   95.35    9.21
  -2  -9   4  102.29    9.40
  -2  -9   4  121.28    8.15
   2  -9   4  107.74    7.60
  -2   9   4  112.24    7.54
  -2  -9   4  104.17    7.50
   2  -9   4  124.84    8.20
  -2  -9   4  104.04    7.62
  -2  -9   4  107.08    7.62
   2  -9   4  115.53    7.87
   2   9   4   97.52    6.70
  -2  -9   5   13.30    2.91
   2  -9   5   10.02    2.62
  -2  -9   5    9.69    3.44
   2  -9   5    6.30    3.16
   2  -9   5   14.60    3.03
  -2  -9   5   18.00    3.14
   2  -9   5   11.51    2.42
  -2   9   5   13.98    2.66
   2  -9   5   11.35    2.25
  -2  -9   5   17.62    2.98
  -2  -9   5   11.32    2.70
   2  -9   5   12.74    2.78
   2  -9   5   11.21    2.56
  -2  -9   5   12.46    2.65
  -2  -9   5   10.06    2.48
   2  -9   6  191.78    9.27
  -2  -9   6  175.94    9.35
  -2  -9   6  207.22   10.37
   2  -9   6  224.68   10.78
   2  -9   6  191.13    8.65
  -2  -9   6  190.05    8.89
   2  -9   6  208.66   10.06
  -2  -9   6  198.81    9.98
   2  -9   6  209.60   10.14
  -2  -9   6  210.49   10.07
   2  -9   7   56.78    4.57
  -2  -9   7   53.19    4.45
   2  -9   7   52.87    4.58
  -2  -9   7   54.38    4.53
   2  -9   7   52.60    4.38
   2  -9   7   58.74    4.30
   2  -9   7   70.68    5.10
  -2  -9   7   50.26    5.41
   2  -9   8   64.86    4.18
  -2  -9   8   66.88    4.23
   2  -9   8   76.27    4.72
  -2  -9   8   79.05    4.81
  -2  -9   8   66.59    5.17
   2  -9   8   71.89    5.48
  -2  -9   8   67.13    4.30
   2  -9   8   54.43    3.91
  -2  -9   8   67.23    4.24
  -2  -9   9    2.41    0.89
   2  -9   9    3.06    0.98
  -2  -9   9    2.48    0.73
  -2 -10  -7  184.49    8.14
   2 -10  -7  191.86    8.36
  -2  10  -7  187.72    6.89
   2  10  -7  191.42    6.99
  -2  10  -7  175.15    6.73
   2  10  -7  193.89    7.04
  -2  10  -6  133.91    7.71
  -2 -10  -6  147.38    7.04
   2  10  -6  117.05    7.35
   2 -10  -6  143.61    7.10
  -2  10  -6  137.77    7.81
   2  10  -6  118.53    7.36
  -2 -10  -6  139.24    7.00
   2 -10  -6  141.14    7.10
  -2  10  -6  145.46    6.47
   2  10  -6  148.12    6.62
   2  10  -6  141.71    6.46
   2 -10  -6  145.39    8.45
  -2 -10  -6  161.25    8.68
   2  10  -6  143.53    6.53
   2  10  -6  124.78    7.66
  -2  10  -6  130.00    7.70
   2 -10  -6  151.24    8.28
  -2 -10  -6  154.43    8.21
  -2  10  -6  145.90    6.55
  -2 -10  -5  476.57   16.27
   2 -10  -5  484.86   16.45
  -2  10  -5  437.65   17.29
  -2 -10  -5  471.11   16.16
   2 -10  -5  487.77   16.44
   2  10  -5  436.81   17.31
   2  10  -5  480.48   15.86
  -2  10  -5  438.90   15.47
   2  10  -5  447.52   17.70
  -2  10  -5  445.81   17.55
   2 -10  -5  473.15   18.09
  -2 -10  -5  509.42   18.32
   2  10  -5  403.84   15.35
   2 -10  -5  489.23   16.46
  -2 -10  -5  452.46   17.01
   2  10  -5  470.57   15.49
  -2 -10  -5  528.81   19.07
   2 -10  -5  466.98   18.65
   2  10  -4    8.00    2.12
   2 -10  -4    6.94    1.97
  -2 -10  -4   10.93    2.27
   2 -10  -4    9.05    2.10
  -2 -10  -4    9.38    2.06
   2  10  -4    9.68    2.76
  -2  10  -4    8.32    2.51
  -2  10  -4    8.40    2.40
  -2  10  -4    9.82    2.68
   2 -10  -4    7.14    2.00
  -2 -10  -4    6.65    2.40
   2 -10  -4    7.94    2.70
  -2 -10  -4    8.26    2.53
   2 -10  -4   14.08    3.30
  -2 -10  -4    6.96    2.43
   2  10  -3  288.58   12.73
  -2 -10  -3  339.91   13.90
   2 -10  -3  312.50   13.72
   2 -10  -3  342.43   13.81
  -2 -10  -3  337.18   13.65
   2  10  -3  319.16   15.06
  -2  10  -3  324.44   15.16
   2 -10  -3  358.57   14.08
  -2 -10  -3  340.21   13.63
  -2  10  -3  288.48   14.46
  -2 -10  -3  326.75   15.43
   2 -10  -3  338.40   15.87
  -2  10  -3  324.22   14.84
   2  10  -3  335.81   13.42
   2 -10  -3  327.75   16.23
  -2 -10  -3  346.33   16.20
   2 -10  -2   13.19    2.48
   2  10  -2   16.46    2.93
   2 -10  -2   15.55    3.70
  -2 -10  -2   16.18    3.75
   2  10  -2   14.27    3.46
  -2  10  -2   15.30    3.25
  -2 -10  -2   18.90    3.26
   2  10  -2   12.69    2.54
   2 -10  -2   15.96    2.96
  -2 -10  -2   16.12    2.96
   2 -10  -2   16.21    3.06
  -2 -10  -2   13.95    2.77
   2  10  -2   13.16    3.07
  -2  10  -2   13.32    3.27
  -2 -10  -2   16.97    2.90
   2 -10  -2   15.84    3.00
  -2 -10  -2   13.95    3.65
   2 -10  -2   14.05    3.73
   2 -10  -2   20.78    3.63
   2 -10  -1  500.76   17.77
   2  10  -1  506.36   17.88
   2  10  -1  439.05   16.98
  -2 -10  -1  469.43   20.34
   2 -10  -1  465.55   20.66
   2 -10  -1  530.43   18.92
  -2 -10  -1  525.75   19.14
  -2 -10  -1  511.19   18.59
   2 -10  -1  538.96   18.95
  -2 -10  -1  496.46   18.37
   2 -10  -1  532.91   18.91
  -2  10  -1  477.09   20.38
   2  10  -1  489.79   19.90
  -2  10  -1  490.08   19.42
   2  10  -1  532.53   20.90
  -2 -10  -1  496.78   18.14
   2 -10  -1  469.17   18.56
  -2 -10  -1  526.85   18.92
  -2 -10  -1  510.34   21.55
   2 -10  -1  478.81   21.44
   2 -10  -1  529.08   20.10
   2 -10   0   60.59    5.14
   2 -10   0   64.84    5.56
  -2 -10   0   62.02    5.43
   2 -10   0   62.95    5.53
   2 -10   0   62.96    5.55
  -2 -10   0   61.23    5.40
   2  10   0   55.25    4.75
   2  10   0   50.34    4.62
  -2 -10   0   60.74    6.74
   2 -10   0   50.67    6.37
   2 -10   0   64.40    6.06
  -2 -10   0   53.51    4.93
  -2  10   0   61.46    5.88
   2  10   0   62.57    6.35
  -2 -10   0   57.70    4.94
   2 -10   0   58.34    5.35
   2  10   1  535.48   21.12
  -2  10   1  505.21   19.51
  -2 -10   1  539.33   19.57
   2 -10   1  547.01   19.59
  -2  10   1  496.30   21.01
  -2 -10   1  543.85   22.75
   2 -10   1  521.46   22.70
   2 -10   1  540.30   19.43
   2 -10   1  559.09   20.67
  -2 -10   1  549.26   18.72
   2 -10   1  550.20   19.72
  -2 -10   1  551.38   19.54
  -2 -10   1  527.23   18.13
  -2 -10   1  519.32   19.57
   2 -10   1  574.35   19.34
  -2 -10   1  495.66   17.72
   2 -10   1  535.25   18.91
   2  10   1  506.05   17.42
  -2 -10   2   26.86    3.65
   2 -10   2   25.09    3.34
  -2 -10   2   19.67    4.42
   2 -10   2   16.70    4.18
   2 -10   2   21.77    3.40
   2 -10   2   22.59    3.49
  -2 -10   2   20.48    2.83
  -2 -10   2   21.20    3.08
   2 -10   2   23.71    3.32
   2 -10   2   22.94    3.53
  -2 -10   2   21.97    3.32
   2 -10   2   18.16    3.19
  -2 -10   2   21.43    3.44
  -2 -10   2   20.78    2.67
   2  10   2   22.90    4.11
  -2  10   2   23.53    3.56
  -2 -10   3  335.70   13.99
   2 -10   3  367.50   13.44
  -2 -10   3  352.08   14.28
   2 -10   3  359.13   14.44
  -2  10   3  334.54   13.75
   2  10   3  363.08   15.61
  -2 -10   3  322.06   13.32
   2 -10   3  334.50   13.61
   2 -10   3  356.06   14.35
  -2 -10   3  350.09   14.29
   2 -10   3  304.23   12.63
  -2 -10   3  345.53   16.83
   2 -10   3  308.27   16.34
   2 -10   3  366.21   14.91
   2 -10   3  356.94   14.47
  -2 -10   4    8.09    2.04
   2 -10   4   10.64    1.94
  -2 -10   4   12.19    2.37
   2 -10   4   11.99    2.42
  -2 -10   4    8.73    2.10
   2  10   4    7.86    2.51
  -2 -10   4    7.66    1.94
  -2 -10   4   10.94    2.27
   2 -10   4   12.45    2.42
   2 -10   4   11.04    1.78
   2 -10   4   11.51    2.25
   2 -10   4    9.42    3.18
   2 -10   4   10.39    2.38
  -2 -10   4   13.42    3.32
   2 -10   5  451.33   15.89
  -2 -10   5  459.27   16.11
   2 -10   5  440.34   14.65
   2 -10   5  424.23   18.21
   2 -10   5  510.51   17.18
  -2 -10   5  463.89   18.56
   2  10   5  476.99   17.04
   2 -10   5  468.54   15.71
  -2 -10   5  421.49   15.37
  -2 -10   5  436.47   15.92
   2 -10   5  479.36   16.21
  -2 -10   5  447.57   15.86
  -2 -10   5  456.64   15.34
   2  10   6  126.58    7.02
   2 -10   6  134.62    8.26
  -2 -10   6  139.16    8.22
   2 -10   6  132.19    6.49
  -2 -10   6  133.87    6.63
   2 -10   6  134.83    6.74
  -2 -10   6  136.94    6.81
   2 -10   6  137.70    6.81
  -2 -10   6  139.16    6.93
  -2 -10   6  142.78    7.10
  -2 -10   7  175.24    7.22
  -2 -10   7  173.67    8.03
   2 -10   7  171.60    8.15
  -2  11  -6   28.62    1.90
   2  11  -6   28.53    1.93
  -2  11  -6   24.66    1.75
   2  11  -6   29.02    1.97
   2 -11  -6   24.43    2.32
  -2 -11  -6   28.55    2.40
   2  11  -5    8.89    1.52
  -2  11  -5    7.79    1.46
   2  11  -5    7.50    1.40
  -2 -11  -5    9.32    1.99
   2 -11  -5    8.49    1.96
  -2 -11  -5    8.82    1.94
   2 -11  -5   10.47    2.06
   2  11  -5   10.93    1.62
  -2  11  -5    9.29    1.47
  -2 -11  -4    6.27    1.49
   2 -11  -4    7.54    1.63
   2  11  -4    5.97    1.90
  -2  11  -4    5.78    1.82
  -2 -11  -4    7.18    2.12
   2 -11  -4    4.36    1.90
   2  11  -4    4.31    1.36
  -2 -11  -4    4.92    1.63
   2 -11  -4    5.45    1.51
  -2 -11  -4    6.28    1.47
   2 -11  -4    9.23    1.76
  -2  11  -4    7.56    1.90
   2 -11  -4    6.02    2.00
  -2 -11  -4    4.99    1.90
   2 -11  -3   14.12    2.28
  -2 -11  -3   14.00    2.22
  -2  11  -3   13.54    2.26
   2  11  -3   16.73    2.35
  -2  11  -3   12.78    2.63
  -2  11  -3   10.27    2.29
   2  11  -3   11.23    2.53
   2 -11  -3   11.49    2.78
  -2 -11  -3   14.08    2.87
  -2 -11  -3   15.94    2.83
  -2 -11  -3   12.56    2.13
   2 -11  -3   12.56    2.18
  -2  11  -3   10.60    2.29
   2 -11  -3   15.71    3.00
  -2 -11  -3   16.20    2.98
   2 -11  -2   18.74    2.67
  -2 -11  -2   18.23    2.60
   2  11  -2   16.16    2.54
  -2  11  -2   19.81    3.33
  -2  11  -2   16.94    3.03
   2  11  -2   16.72    3.14
  -2  11  -2   17.08    2.83
   2  11  -2   18.46    3.27
   2 -11  -2   17.79    2.63
  -2 -11  -2   15.18    2.40
   2 -11  -2   17.38    2.91
  -2 -11  -2   17.70    3.29
   2 -11  -2   14.75    3.20
  -2 -11  -2   14.44    2.98
   2 -11  -2   16.63    3.15
   2 -11  -2   18.73    2.76
  -2 -11  -2   17.48    2.60
   2 -11  -1    6.34    2.40
  -2 -11  -1    7.10    2.49
   2 -11  -1    5.17    1.65
  -2 -11  -1    5.19    1.61
  -2 -11  -1    6.61    1.82
   2 -11  -1    5.12    1.63
  -2 -11  -1    8.68    1.99
   2  11  -1    5.54    1.67
  -2  11  -1    4.96    1.86
   2  11  -1    8.27    2.48
  -2  11  -1    6.80    2.27
  -2 -11  -1    5.38    1.53
   2 -11  -1    7.89    1.99
  -2 -11  -1    8.81    2.58
   2 -11  -1    6.59    2.53
   2 -11  -1    8.00    2.09
  -2 -11   0    4.51    1.37
   2 -11   0    2.05    1.30
  -2 -11   0    3.20    1.47
   2 -11   0    4.49    1.64
   2 -11   0    3.01    1.40
   2  11   0    4.48    1.47
   2  11   0    5.45    1.98
  -2  11   0   10.47    2.59
   2 -11   0    2.56    2.06
  -2 -11   0    3.55    2.12
   2 -11   0    2.56    1.65
  -2 -11   0    4.00    1.52
   2 -11   0    4.24    1.60
   2  11   0    5.49    2.13
  -2  11   0    6.69    2.03
  -2 -11   0    6.43    2.52
   2 -11   0    2.59    2.16
   2 -11   1    6.78    2.56
  -2 -11   1    5.52    2.32
  -2 -11   1    5.09    1.63
   2 -11   1    8.49    2.02
   2 -11   1    7.42    1.89
  -2 -11   1    7.48    1.87
   2 -11   1    5.41    1.58
   2  11   1    6.88    1.49
  -2  11   1    6.05    1.47
  -2 -11   1    5.82    1.77
  -2 -11   1    7.36    1.53
   2 -11   1    6.05    1.64
   2  11   1    6.19    2.19
   2  11   1    6.80    2.25
  -2  11   1    4.99    1.65
   2 -11   1    7.37    2.61
  -2 -11   1    4.40    2.13
   2 -11   1    7.40    1.93
  -2 -11   2   18.48    2.61
   2 -11   2   16.55    2.56
   2 -11   2   15.57    2.31
   2  11   2   12.60    2.64
  -2  11   2   12.55    2.27
  -2  11   2   12.73    2.86
  -2 -11   2   16.60    2.59
  -2 -11   2   14.44    2.40
   2 -11   2   16.04    2.46
   2 -11   2   16.37    2.28
   2 -11   2   12.53    3.07
   2 -11   2   14.21    2.38
  -2 -11   2   11.45    2.88
  -2 -11   3   13.96    2.17
   2 -11   3   14.97    2.25
   2 -11   3   12.40    2.06
   2  11   3   12.24    2.37
  -2  11   3   14.02    2.73
  -2 -11   3   13.14    2.18
   2 -11   3   14.58    2.24
  -2 -11   3   15.00    2.26
   2 -11   3   10.26    1.56
  -2 -11   3   15.01    3.02
   2 -11   3   11.49    1.96
   2 -11   3   11.13    2.73
  -2 -11   4    7.31    1.49
  -2 -11   4    4.09    1.26
   2 -11   4    5.61    1.37
   2 -11   4    2.42    1.02
  -2 -11   4    4.84    1.35
   2 -11   4    5.40    1.39
   2  11   4    5.11    1.64
   2 -11   4    5.46    2.06
  -2 -11   4    2.42    1.67
   2 -11   4    3.45    1.02
  -2  11   4    3.75    1.63
  -2 -11   5    8.04    1.79
   2 -11   5    6.07    1.80
   2 -11   6   19.37    2.10
  -2 -11   6   21.70    2.10
  -2  12  -3   58.23    3.09
   2  12  -3   62.03    3.20
  -2  12  -3   56.79    2.78
   2  12  -3   65.67    3.10
  -2 -12  -3   58.90    3.70
   2 -12  -3   59.82    3.85
  -2 -12  -3   63.50    3.68
   2 -12  -3   56.77    3.63
   2  12  -2   19.24    1.89
  -2  12  -2   16.27    1.78
   2 -12  -2   19.90    2.12
  -2 -12  -2   13.52    1.93
   2 -12  -2   18.31    2.42
  -2 -12  -2   16.64    2.28
   2 -12  -2   14.38    2.13
  -2 -12  -2   17.00    2.20
   2  12  -1  405.42   11.94
  -2  12  -1  383.60   11.98
  -2 -12  -1  352.30   13.08
   2 -12  -1  457.11   13.31
   2 -12  -1  427.24   14.35
  -2 -12  -1  449.63   14.35
  -2 -12  -1  451.68   14.08
   2 -12  -1  401.60   13.80
  -2  12   0   36.93    2.38
   2  12   0   37.20    2.21
   2 -12   0   46.06    3.14
   2 -12   0   42.84    3.59
  -2 -12   0   46.99    3.68
  -2 -12   0   44.46    3.69
   2 -12   0   49.02    3.98
   2 -12   1  379.32   11.63
   2 -12   1  377.76   13.51
  -2 -12   1  411.00   13.60
   2 -12   1  367.65   13.12
  -2 -12   1  409.40   13.41
   2 -12   2   17.65    2.32
  -2 -12   2   16.39    2.24
   2 -12   2   13.58    2.04
  -2 -12   2   15.39    2.14
   2 -12   3   51.81    3.49
  -2 -12   3   51.52    3.35
  -2 -12   3   54.99    3.38
  -3   0 -13   -0.16    0.59
  -3   0 -12    1.25    1.26
   3   0 -12    0.75    1.31
   3   0 -12    1.06    1.29
   3   0 -12   -1.52    2.11
  -3   0 -12    0.21    1.37
   3   0 -12    2.66    1.38
  -3   0 -12   -1.49    2.13
   3   0 -12    1.31    1.19
  -3   0 -12    0.80    1.22
  -3   0 -12    0.38    1.10
  -3   0 -11    0.47    1.74
   3   0 -11    1.13    1.79
  -3   0 -11    0.38    1.49
   3   0 -11    1.38    1.67
   3   0 -11    1.46    1.70
  -3   0 -11   -0.39    1.81
   3   0 -11    1.04    1.53
  -3   0 -11    0.63    1.74
   3   0 -11   -1.66    2.12
  -3   0 -11   -0.49    2.65
   3   0 -11    0.76    2.62
  -3   0 -10    1.12    1.76
   3   0 -10    2.98    2.11
   3   0 -10    2.12    2.56
  -3   0 -10    4.42    2.85
   3   0 -10    3.33    2.29
  -3   0 -10    2.43    2.01
   3   0 -10    0.23    1.50
  -3   0 -10    1.04    1.44
  -3   0 -10    0.93    1.64
   3   0 -10    1.51    2.13
  -3   0 -10    1.73    2.25
   3   0 -10    0.88    1.93
   3   0 -10    1.67    1.76
  -3   0 -10    2.13    2.15
  -3   0 -10    0.25    1.63
  -3   0  -9    0.26    1.58
  -3   0  -9    0.43    1.18
  -3   0  -9    0.25    2.13
   3   0  -9    0.24    1.77
  -3   0  -9    1.32    1.52
  -3   0  -9    0.72    1.59
  -3   0  -9    0.62    2.25
   3   0  -9    3.19    2.53
   3   0  -9    0.93    2.69
   3   0  -9   -0.61    1.91
  -3   0  -9   -0.57    1.94
  -3   0  -9    0.20    1.39
   3   0  -9   -0.21    1.79
  -3   0  -9    1.81    2.98
   3   0  -9   -0.43    1.71
  -3   0  -9    0.73    1.77
   3   0  -9    0.54    1.39
   3   0  -9    2.98    2.19
  -3   0  -9    2.09    1.92
  -3   0  -9    0.82    1.73
   3   0  -9    3.44    2.03
  -3   0  -9    4.16    2.87
   3   0  -9    2.17    2.58
  -3   0  -9    0.23    1.55
  -3   0  -8    0.95    1.52
   3   0  -8    1.67    1.82
  -3   0  -8    1.62    2.21
   3   0  -8    0.67    1.39
   3   0  -8   -0.44    1.64
  -3   0  -8    0.22    1.48
  -3   0  -8    0.41    1.37
  -3   0  -8    0.84    1.89
   3   0  -8    0.29    1.98
   3   0  -8    0.56    2.44
  -3   0  -8    2.00    1.44
   3   0  -8    2.32    1.45
  -3   0  -8    0.69    1.65
   3   0  -8   -0.18    1.97
  -3   0  -8    4.10    2.61
   3   0  -8    1.00    1.73
  -3   0  -8    1.13    1.60
  -3   0  -8   -1.47    1.63
   3   0  -8    0.91    1.54
   3   0  -8    1.08    2.01
   3   0  -8    1.16    1.56
   3   0  -8    0.31    1.23
  -3   0  -8    4.66    2.68
   3   0  -8    0.84    2.06
  -3   0  -8    1.88    2.31
  -3   0  -8   -0.44    1.79
  -3   0  -7    2.21    1.45
   3   0  -7    1.90    1.59
   3   0  -7    4.03    2.37
  -3   0  -7    2.33    1.97
  -3   0  -7    4.69    1.71
   3   0  -7    2.73    1.67
  -3   0  -7    1.83    2.21
   3   0  -7    2.31    1.62
  -3   0  -7    2.03    1.47
   3   0  -7    2.10    2.40
   3   0  -7    0.88    1.42
  -3   0  -7    1.67    1.38
  -3   0  -7    2.03    1.40
   3   0  -7    5.61    1.91
   3   0  -7    6.02    1.95
   3   0  -7    4.54    1.74
   3   0  -7    2.19    1.58
  -3   0  -7    0.96    1.07
   3   0  -7    2.80    2.04
  -3   0  -7    4.29    2.30
  -3   0  -7    3.55    1.99
   3   0  -7    0.77    1.27
  -3   0  -7    0.97    1.31
   3   0  -7    1.50    1.24
   3   0  -6    0.44    1.02
   3   0  -6    0.80    1.29
  -3   0  -6    0.12    1.10
   3   0  -6    1.11    1.14
   3   0  -6    0.67    1.21
  -3   0  -6    1.33    1.32
  -3   0  -6    0.74    0.94
   3   0  -6   -0.37    1.60
  -3   0  -6    0.18    1.74
  -3   0  -6    0.24    1.09
   3   0  -6    0.64    0.97
   3   0  -6    0.37    1.74
  -3   0  -6   -2.00    1.96
   3   0  -6    0.37    1.78
  -3   0  -6    0.74    1.72
   3   0  -5    1.39    1.19
  -3   0  -5    0.78    1.35
  -3   0  -5    0.81    0.86
   3   0  -5    0.65    0.93
   3   0  -5   -0.13    1.03
  -3   0  -5    1.12    1.46
   3   0  -5    0.99    1.37
  -3   0  -5    0.46    0.82
   3   0  -5    0.19    0.87
   3   0  -5    0.57    1.14
  -3   0  -5    0.56    1.34
  -3   0  -5    2.32    1.10
  -3   0  -5    0.83    1.21
  -3   0  -5    1.51    1.24
   3   0  -5    0.86    1.38
  -3   0  -4   -0.07    0.71
   3   0  -4    1.13    0.74
  -3   0  -4    0.31    1.13
   3   0  -4    0.10    1.04
   3   0  -4    0.27    0.67
  -3   0  -4    0.13    0.71
  -3   0  -3    1.31    0.88
   3   0  -3    1.24    0.87
  -3   0  -3    1.87    0.66
  -3   0  -3    1.27    0.63
   3   0  -3    1.38    0.63
  -3   0  -3    1.01    0.40
  -3   0  -3    1.17    0.62
  -3   0  -3    1.80    0.66
   3   0  -3    1.05    0.61
  -3   0  -2    1.29    0.51
   3   0  -2    0.83    0.45
  -3   0  -2    1.15    0.81
   3   0  -2    0.92    0.68
  -3   0  -2    1.40    0.69
   3   0  -2    0.59    0.58
  -3   0  -2    2.06    0.42
  -3   0  -2    0.71    0.56
  -3   0  -2    1.06    0.47
   3   0  -2    0.78    0.52
   3   0  -2    0.41    0.84
  -3   0  -1    0.87    0.32
   3   0  -1    0.74    0.33
  -3   0  -1    0.51    0.29
   3   0  -1    1.13    0.35
  -3   0  -1    1.47    0.42
  -3   0  -1    0.26    0.52
   3   0  -1    0.32    0.46
  -3   0  -1    0.73    0.52
   3   0  -1    0.26    0.37
   3   0   0   10.94    0.96
  -3   0   0    4.76    0.87
   3   0   0    8.38    0.90
  -3   0   0    2.25    0.82
   3   0   1    1.30    0.46
  -3   0   1    1.00    0.76
  -3   0   1    0.30    0.64
   3   0   2    1.16    0.35
  -3   0   2    1.04    0.41
  -3   0   2    0.73    0.69
   3   0   2    0.68    0.67
  -3   0   2    0.38    0.56
   3   0   3    1.17    0.23
  -3   0   3    1.42    0.56
  -3   0   3    1.07    0.69
   3   0   3    2.00    0.85
  -3   0   3    0.68    0.49
  -3   0   4    0.28    0.65
   3   0   4    0.37    0.82
  -3   0   4    0.10    0.80
  -3   0   4    0.49    0.50
   3   0   5    0.83    1.22
  -3   0   5    1.44    0.90
   3   0   5    0.67    0.93
  -3   0   5    0.94    0.93
  -3   0   5    1.54    0.62
   3   0   6   -0.26    0.94
  -3   0   6    1.91    1.30
   3   0   6    0.42    1.41
  -3   0   6    0.25    1.06
   3   0   7    0.15    0.94
  -3   0   7    4.79    1.98
  -3   0   7    1.28    1.33
   3   0   7    3.56    1.98
  -3   0   8   -1.05    1.73
   3   0   8    0.90    1.81
  -3   0   9    0.89    1.70
   3   0   9   -0.33    2.10
   3   0  10    0.64    1.22
   3   0  12    0.22    1.01
  -3   1 -12  132.88    6.73
  -3   1 -12  117.92    7.44
   3  -1 -12  101.55    6.03
   3   1 -12  109.98    7.17
  -3  -1 -12  131.87    6.28
   3   1 -12  137.45    6.46
  -3   1 -12  122.29    6.07
   3   1 -12   96.90    5.77
   3  -1 -12  129.30    6.39
  -3  -1 -12  123.80    6.81
  -3   1 -12  118.09    6.02
   3  -1 -12  120.13    6.14
   3   1 -12  134.17    6.33
  -3  -1 -12  119.74    6.07
  -3   1 -12  126.21    6.13
   3  -1 -12  144.27    6.98
   3   1 -12  144.75    6.56
  -3   1 -11   36.43    4.32
  -3  -1 -11   46.32    4.46
   3  -1 -11   50.53    4.77
  -3   1 -11   41.38    4.21
   3   1 -11   44.81    4.49
  -3   1 -11   42.85    5.56
   3   1 -11   46.58    5.77
   3   1 -11   42.84    4.53
  -3   1 -11   45.48    4.43
  -3  -1 -11   41.63    4.41
   3   1 -11   48.26    4.68
  -3  -1 -11   38.65    5.37
   3  -1 -11   46.65    4.66
   3  -1 -11   36.80    4.33
   3  -1 -11   40.75    5.53
   3  -1 -11   48.60    5.07
  -3   1 -11   46.08    4.59
   3   1 -11   45.22    4.87
  -3  -1 -11   47.19    4.99
   3   1 -11   34.69    4.90
  -3   1 -11   42.20    5.37
   3  -1 -11   41.19    4.46
   3   1 -11   44.15    4.39
  -3   1 -10  457.24   19.99
   3   1 -10  420.89   19.64
   3  -1 -10  452.74   17.33
   3   1 -10  485.75   17.61
  -3  -1 -10  413.68   16.65
  -3   1 -10  444.06   16.87
   3  -1 -10  405.01   16.12
   3  -1 -10  412.45   17.52
  -3  -1 -10  460.07   20.31
   3   1 -10  445.51   19.93
   3   1 -10  470.60   17.48
   3   1 -10  423.94   17.46
  -3   1 -10  438.74   16.80
   3  -1 -10  458.74   17.55
   3  -1 -10  448.28   20.23
  -3   1 -10  492.23   20.52
  -3  -1 -10  438.10   17.01
  -3  -1 -10  412.02   16.94
   3  -1 -10  435.50   17.55
   3   1 -10  427.01   17.07
  -3  -1 -10  408.27   17.74
   3   1 -10  485.82   18.69
  -3   1 -10  429.11   17.60
   3  -1 -10  439.75   18.22
  -3  -1 -10  431.01   18.21
  -3   1 -10  424.17   17.82
  -3   1 -10  405.09   17.42
  -3  -1  -9   65.83    6.48
  -3   1  -9   58.84    5.92
   3   1  -9   50.91    5.75
  -3  -1  -9   49.02    5.16
  -3   1  -9   64.27    7.54
   3   1  -9   62.85    6.24
  -3  -1  -9   54.63    5.90
   3  -1  -9   62.14    6.19
  -3  -1  -9   58.90    6.22
  -3   1  -9   51.92    5.59
  -3   1  -9   56.35    6.83
  -3   1  -9   62.68    7.25
   3   1  -9   56.29    6.94
   3  -1  -9   53.53    6.86
  -3  -1  -9   52.32    6.68
   3   1  -9   63.12    7.43
  -3  -1  -9   66.59    7.42
  -3   1  -9   53.27    5.34
   3   1  -9   60.67    5.79
   3   1  -9   68.96    6.05
   3  -1  -9   59.91    6.06
   3  -1  -9   64.68    7.39
  -3  -1  -9   62.49    5.74
   3  -1  -9   67.18    6.02
   3   1  -9   51.66    5.61
  -3  -1  -9   50.50    4.49
  -3   1  -9   56.98    5.37
   3  -1  -9   63.29    5.94
   3   1  -9   60.12    5.72
  -3   1  -9   53.49    5.76
   3  -1  -9   51.87    5.32
  -3  -1  -9   52.80    5.37
   3  -1  -9   59.69    5.77
   3   1  -9   63.35    5.85
  -3   1  -9   63.78    5.83
   3   1  -9   56.76    5.68
   3  -1  -9   55.18    5.78
  -3  -1  -9   56.53    5.68
  -3   1  -9   61.43    5.60
   3  -1  -9   55.38    5.25
  -3  -1  -9   48.58    5.42
   3  -1  -9   58.47    7.09
  -3  -1  -9   61.88    7.17
  -3   1  -9   63.94    7.16
   3   1  -9   60.58    7.09
  -3   1  -9   57.07    5.85
  -3  -1  -8  625.37   22.54
   3  -1  -8  695.90   24.44
   3  -1  -8  620.81   21.76
  -3   1  -8  706.04   25.59
   3   1  -8  646.88   25.08
   3   1  -8  563.61   22.46
   3   1  -8  629.03   24.35
  -3  -1  -8  639.08   23.49
  -3  -1  -8  578.36   21.70
  -3   1  -8  637.37   22.94
  -3   1  -8  641.79   22.97
   3   1  -8  657.88   23.44
   3  -1  -8  650.56   23.34
  -3  -1  -8  647.54   23.89
  -3  -1  -8  635.95   23.52
  -3   1  -8  700.31   25.55
   3  -1  -8  642.81   25.34
   3   1  -8  620.63   24.80
   3   1  -8  664.43   25.20
  -3   1  -8  740.97   25.95
  -3  -1  -8  713.96   26.17
  -3  -1  -8  646.89   22.12
   3  -1  -8  666.69   22.57
  -3   1  -8  669.62   22.18
   3   1  -8  713.20   22.95
   3  -1  -8  676.86   22.43
  -3  -1  -8  634.27   21.83
  -3  -1  -8  714.38   25.95
   3  -1  -8  661.84   25.40
  -3   1  -8  678.06   21.96
   3   1  -8  687.48   22.36
   3   1  -8  647.39   22.91
  -3  -1  -8  564.68   20.06
  -3   1  -8  588.77   22.72
   3  -1  -8  640.36   22.65
  -3  -1  -8  617.76   23.18
   3   1  -8  630.97   22.35
  -3  -1  -8  665.31   22.08
   3  -1  -8  675.71   22.37
   3  -1  -8  630.57   22.45
   3   1  -8  610.69   21.16
  -3   1  -8  654.71   21.84
   3   1  -8  673.92   22.23
  -3   1  -8  669.97   22.20
  -3  -1  -8  676.10   22.60
   3  -1  -8  716.95   23.17
   3   1  -8  726.66   23.01
   3  -1  -8  636.45   21.89
   3  -1  -8  675.85   25.64
  -3  -1  -8  616.39   23.20
  -3  -1  -8  720.41   25.86
  -3   1  -8  652.74   23.33
  -3   1  -7  167.55    9.66
   3   1  -7  162.65    9.57
  -3  -1  -7  165.08    9.51
  -3   1  -7  180.46    9.63
   3  -1  -7  167.00    9.53
   3   1  -7  177.65   10.38
   3  -1  -7  165.56    8.93
   3  -1  -7  186.14   10.28
  -3  -1  -7  182.70   10.35
   3  -1  -7  171.21   10.19
  -3  -1  -7  175.13    9.43
  -3  -1  -7  163.91    9.72
   3   1  -7  199.68   10.23
  -3  -1  -7  173.49    9.84
  -3   1  -7  171.48    9.46
   3  -1  -7  188.70    9.29
  -3   1  -7  194.21    9.10
   3   1  -7  213.33    9.70
   3  -1  -7  177.56    9.02
   3  -1  -7  184.16   10.83
  -3  -1  -7  175.68    8.87
  -3  -1  -7  191.91   11.09
  -3   1  -7  174.84    8.68
   3   1  -7  194.23    9.24
  -3  -1  -7  192.73    9.22
  -3  -1  -7  180.78    9.07
   3  -1  -7  168.44    8.74
  -3  -1  -7  160.14    8.52
   3  -1  -7  175.76    8.90
   3   1  -7  188.93    9.19
   3  -1  -7  156.43    9.07
  -3   1  -7  183.08    8.86
   3   1  -7  172.91    8.81
   3  -1  -7  197.06    9.54
  -3   1  -7  185.78    8.94
  -3   1  -7  187.55   10.08
   3  -1  -7  166.19   10.36
  -3  -1  -7  191.34   10.94
  -3  -1  -7  168.92    9.82
  -3  -1  -7  156.76    8.47
   3   1  -7  184.23   10.83
  -3   1  -7  199.59   11.07
   3  -1  -7  171.87    9.32
   3   1  -7  184.09    9.46
   3  -1  -7  170.89   10.57
  -3   1  -7  197.93   11.05
   3   1  -7  178.50   10.60
  -3  -1  -7  186.14   10.99
  -3   1  -7  196.35   11.03
   3   1  -7  192.01   10.96
   3   1  -6 1476.58   37.28
   3  -1  -6 1406.81   37.10
  -3  -1  -6 1333.76   36.62
  -3   1  -6 1379.56   36.62
  -3  -1  -6 1383.25   36.86
   3  -1  -6 1393.01   37.02
  -3   1  -6 1317.35   36.26
   3   1  -6 1393.00   36.77
  -3  -1  -6 1434.52   39.61
   3  -1  -6 1293.29   39.08
  -3   1  -6 1349.09   38.52
  -3   1  -6 1199.13   35.65
  -3  -1  -6 1311.17   38.18
  -3  -1  -6 1322.24   36.94
  -3  -1  -6 1424.31   39.81
   3  -1  -6 1294.88   38.96
   3   1  -6 1410.17   39.55
  -3   1  -6 1481.45   39.70
   3   1  -6 1362.81   39.26
   3  -1  -6 1368.09   39.43
  -3  -1  -6 1384.52   39.47
  -3   1  -6 1472.36   39.70
   3   1  -6 1237.57   37.69
   3   1  -6 1341.32   38.64
  -3   1  -6 1433.27   39.52
   3   1  -6 1398.86   39.44
  -3  -1  -5   18.78    1.79
  -3   1  -5   22.31    3.09
   3   1  -5   22.47    3.05
   3  -1  -5   26.97    3.34
   3  -1  -5   27.87    3.38
  -3  -1  -5   22.85    3.00
   3   1  -5   21.49    3.02
  -3   1  -5   22.69    3.07
  -3  -1  -5   21.02    3.00
  -3  -1  -5   27.02    2.60
   3  -1  -5   24.18    2.48
  -3   1  -5   25.83    2.50
   3   1  -5   33.93    2.88
  -3  -1  -5   25.07    2.60
   3   1  -5   20.74    2.32
  -3   1  -5   19.34    2.17
   3  -1  -5   24.09    2.55
  -3  -1  -5   24.39    3.21
   3  -1  -5   25.63    3.24
  -3  -1  -5   18.68    2.42
  -3  -1  -5   20.55    2.78
  -3   1  -5   23.36    3.06
   3   1  -5   21.23    2.88
  -3   1  -5   22.07    2.87
  -3   1  -5   20.14    2.91
   3   1  -5   19.63    2.88
  -3   1  -5   24.81    3.27
   3  -1  -5   20.38    2.62
  -3   1  -4  565.85   17.01
   3   1  -4  509.08   16.52
  -3  -1  -4  572.22   17.00
   3  -1  -4  512.66   16.57
   3   1  -4  515.61   15.12
   3  -1  -4  554.30   15.45
  -3  -1  -4  537.67   15.37
  -3   1  -4  518.07   14.99
  -3   1  -4  465.40   13.97
  -3   1  -4  521.09   14.81
  -3  -1  -4  558.89   16.64
   3  -1  -4  523.56   16.59
  -3  -1  -4  523.32   15.18
   3  -1  -4  542.02   15.37
  -3   1  -4  564.06   15.23
   3   1  -4  558.98   15.42
   3  -1  -3 2223.05   54.06
  -3   1  -3 2173.53   53.74
   3   1  -3 2273.79   53.99
  -3  -1  -3 2207.92   53.91
  -3   1  -3 2227.30   54.96
   3  -1  -3 2331.74   54.11
  -3  -1  -3 2236.55   53.95
  -3   1  -3 2266.29   53.73
  -3  -1  -3 2271.20   54.74
   3   1  -3 2049.99   54.13
  -3   1  -3 2299.40   53.82
  -3  -1  -3 2378.29   55.14
   3  -1  -3 2220.85   55.13
  -3  -1  -3 2282.16   53.92
   3  -1  -3 2213.70   55.25
  -3   1  -3 2425.48   55.37
  -3  -1  -3 2377.89   55.49
   3  -1  -3 2296.92   54.07
   3   1  -3 2180.38   55.05
   3  -1  -2 4701.37  117.83
  -3  -1  -2 4731.76  116.79
  -3  -1  -2 5027.78  117.90
   3  -1  -2 5181.75  117.00
  -3  -1  -2 4835.90  116.90
   3  -1  -2 4802.11  116.94
  -3  -1  -2 4865.14  116.95
   3  -1  -2 4949.61  117.01
   3   1  -2 5269.21  117.43
   3  -1  -2 5200.91  118.14
  -3  -1  -2 5051.54  116.95
   3  -1  -2 5330.25  117.09
  -3   1  -2 5136.16  117.65
  -3  -1  -2 5373.73  118.26
   3   1  -2 5000.45  117.66
  -3   1  -2 5437.37  117.35
   3  -1  -2 4908.75  117.73
  -3  -1  -2 5259.55  117.78
  -3  -1  -2 5208.65  116.94
   3  -1  -1  893.69   22.99
  -3  -1  -1  958.10   23.01
  -3  -1  -1  904.56   22.61
   3  -1  -1  891.72   22.62
   3   1  -1 1017.22   23.22
   3  -1  -1  959.40   22.47
  -3  -1  -1  935.34   22.43
  -3   1  -1 1012.15   23.32
   3  -1  -1  910.55   23.17
  -3  -1  -1  933.42   22.44
   3  -1  -1  939.64   22.46
  -3  -1  -1  957.90   23.23
  -3   1  -1  888.40   23.50
  -3  -1  -1  994.37   22.78
   3  -1  -1  908.43   23.04
  -3  -1   0 3277.68   77.25
   3  -1   0 3431.78   77.25
  -3  -1   0 3856.93   78.94
  -3   1   0 3417.02   77.59
   3  -1   0 3578.44   78.64
  -3  -1   0 3079.83   77.24
   3  -1   0 3177.26   77.16
   3  -1   0 3403.50   77.98
   3   1   0 3614.34   78.14
  -3   1   1 1137.55   25.87
  -3   1   1 1046.42   26.39
  -3  -1   1 1100.88   26.39
   3   1   1 1075.40   25.75
  -3  -1   1 1000.13   25.78
   3  -1   1 1030.18   26.71
   3  -1   2 5037.32  125.31
  -3   1   2 6266.39  124.94
  -3  -1   2 5834.40  125.96
  -3  -1   2 5080.62  124.11
  -3  -1   2 5595.24  124.20
  -3  -1   2 5116.23  124.23
   3  -1   2 4893.77  125.66
   3   1   2 5267.21  123.70
   3   1   3 2370.04   57.88
  -3  -1   3 2608.10   58.55
   3  -1   3 2367.68   57.76
  -3  -1   3 2327.93   55.57
  -3  -1   3 2165.37   55.64
  -3  -1   3 2634.94   57.14
   3   1   3 2382.22   55.48
   3   1   4  456.15   14.39
   3  -1   4  463.23   14.28
  -3  -1   4  414.78   11.43
  -3  -1   4  492.16   13.84
   3   1   4  433.70   11.46
   3  -1   5   17.23    2.27
  -3  -1   5   18.95    2.69
   3   1   5   18.49    2.40
  -3   1   5   19.64    1.93
   3  -1   5   17.56    2.89
  -3   1   5   14.89    2.08
  -3  -1   5   13.23    2.01
  -3  -1   5   13.71    1.57
  -3   1   6 1637.81   42.03
  -3  -1   6 1549.45   42.01
   3  -1   6 1525.28   45.10
   3   1   6 1506.37   42.00
   3  -1   6 1541.37   41.74
  -3  -1   7  185.33    9.58
   3   1   7  198.74   11.80
   3  -1   7  183.17   11.38
  -3   1   7  194.95    9.51
  -3  -1   7  211.77   11.27
   3   1   7  190.80    9.37
   3  -1   7  201.82    9.39
  -3   1   7  231.78   11.60
   3  -1   8  720.57   27.79
   3   1   8  686.71   27.51
  -3   1   8  773.68   27.11
  -3  -1   8  752.77   27.02
   3  -1   9   54.35    6.87
   3   1   9   63.42    7.29
  -3   1   9   69.71    7.19
  -3  -1   9   59.87    6.72
   3  -1  10  447.00   16.84
  -3  -1  11   34.56    3.81
   3  -1  11   46.54    4.06
   3  -1  12  164.74    7.59
  -3  -2 -12    1.18    1.17
   3   2 -12    1.19    0.95
  -3   2 -12    1.73    1.11
  -3  -2 -12    1.31    1.28
   3  -2 -12    2.77    1.43
  -3  -2 -12    1.34    1.30
  -3   2 -12    1.83    1.29
   3   2 -12    2.06    1.39
  -3  -2 -12    1.15    1.21
   3  -2 -12    1.32    1.34
  -3   2 -12    1.45    1.26
   3   2 -12    2.02    1.28
  -3   2 -12    0.29    1.46
   3   2 -12    0.15    1.40
   3   2 -11  168.66    8.45
  -3   2 -11  159.88    8.14
   3  -2 -11  170.29    8.72
   3   2 -11  141.31    8.14
   3  -2 -11  139.42    8.43
  -3   2 -11  165.73   10.13
  -3  -2 -11  164.23    8.42
   3   2 -11  139.03    9.45
   3   2 -11  163.01    8.01
  -3  -2 -11  153.19    8.32
   3  -2 -11  171.61    8.66
  -3  -2 -11  150.06    8.10
   3   2 -11  159.31    8.19
  -3   2 -11  154.27    7.98
  -3  -2 -11  148.62    8.71
  -3   2 -11  150.76    8.36
  -3  -2 -11  169.53    9.44
  -3   2 -11  146.16    7.71
  -3   2 -11  141.19    9.41
   3   2 -11  133.03    9.31
  -3   2 -11  147.52    8.53
  -3   2 -10   15.25    3.41
  -3   2 -10   13.40    2.84
  -3  -2 -10   12.32    3.17
   3   2 -10   10.99    2.97
  -3   2 -10   13.61    3.08
  -3  -2 -10   13.26    3.19
  -3  -2 -10   16.05    3.53
   3   2 -10   12.38    2.68
  -3   2 -10   15.58    3.24
  -3  -2 -10   16.00    3.23
   3  -2 -10   14.10    3.22
   3   2 -10   12.04    3.75
  -3  -2 -10   12.36    3.92
   3  -2 -10   14.80    4.28
   3   2 -10   18.30    3.45
  -3   2 -10   13.12    2.82
  -3   2 -10   15.39    4.14
  -3   2 -10   15.22    3.14
  -3  -2 -10   13.16    3.01
   3  -2 -10   15.05    3.24
   3  -2 -10   15.32    3.10
   3   2 -10   17.38    3.31
   3  -2 -10   11.21    3.03
   3   2 -10   14.60    3.18
  -3   2 -10   17.69    4.00
   3   2 -10   11.80    3.59
  -3  -2 -10   17.02    3.36
   3  -2 -10   14.96    2.87
   3   2  -9   67.34    6.60
  -3   2  -9   85.90    7.19
  -3   2  -9   81.57    7.37
   3   2  -9   82.78    7.11
  -3  -2  -9   78.96    7.00
  -3   2  -9   60.93    6.05
   3   2  -9   64.48    7.43
  -3   2  -9   87.43    8.17
   3   2  -9   78.37    7.61
  -3   2  -9   75.55    7.77
   3   2  -9   80.88    8.09
  -3   2  -9   85.10    8.26
  -3  -2  -9   93.21    8.78
   3  -2  -9   75.10    8.00
   3   2  -9   83.76    8.29
   3  -2  -9   84.11    7.29
   3  -2  -9   81.95    8.31
   3   2  -9   80.67    6.63
  -3  -2  -9   77.86    6.46
  -3   2  -9   73.39    6.22
   3   2  -9   82.84    6.54
  -3  -2  -9   93.85    8.67
  -3  -2  -9   61.85    5.19
   3  -2  -9   89.67    7.01
  -3   2  -9   73.64    6.20
   3   2  -9   82.55    6.84
  -3   2  -9   78.78    6.77
   3   2  -9   76.29    6.28
  -3  -2  -9   77.90    6.99
   3  -2  -9   90.13    7.74
  -3  -2  -9   77.47    6.88
   3  -2  -9   85.96    6.63
   3  -2  -9   77.00    6.62
  -3  -2  -9   88.39    6.77
   3  -2  -9   96.05    7.16
  -3   2  -9   77.63    6.24
   3   2  -9   81.95    6.52
  -3  -2  -9   91.42    7.09
   3  -2  -9   87.38    7.05
  -3   2  -9   72.08    6.20
   3   2  -9   71.79    6.26
   3  -2  -9   76.89    6.44
   3   2  -9   88.01    7.21
  -3  -2  -9   71.12    6.91
  -3   2  -9   76.24    6.44
  -3  -2  -9   77.81    7.08
   3  -2  -8    9.01    3.35
   3   2  -8   10.18    3.49
  -3  -2  -8    9.00    3.30
  -3   2  -8   12.03    2.89
  -3   2  -8   14.61    3.75
  -3  -2  -8    7.89    3.06
   3  -2  -8   14.58    2.92
   3  -2  -8    9.08    3.07
   3  -2  -8    8.21    2.34
   3  -2  -8    8.94    3.07
  -3  -2  -8   11.20    3.02
   3   2  -8    8.81    2.80
   3   2  -8   14.21    3.11
  -3  -2  -8   13.26    2.43
  -3  -2  -8   10.37    2.65
  -3   2  -8   10.35    2.85
   3   2  -8   13.05    3.34
  -3   2  -8   14.50    3.75
   3   2  -8   13.46    3.59
  -3  -2  -8   11.31    3.43
   3  -2  -8   12.79    3.74
  -3  -2  -8   12.96    3.90
  -3   2  -8   12.31    2.67
   3   2  -8   13.41    2.76
  -3  -2  -8   12.89    2.86
   3  -2  -8   10.44    2.77
  -3   2  -8   14.02    2.88
  -3   2  -8   10.35    3.82
   3   2  -8   10.90    3.76
   3  -2  -8    7.66    3.40
   3   2  -8   11.18    2.75
   3   2  -8    8.29    2.46
  -3   2  -8   14.41    3.16
  -3  -2  -8   11.34    2.83
  -3  -2  -8   11.44    2.84
   3  -2  -8   13.28    2.97
  -3   2  -8    9.59    2.45
   3  -2  -8   13.75    3.24
   3   2  -8   14.12    3.08
  -3   2  -8    7.90    2.39
  -3  -2  -8   10.49    2.65
   3  -2  -8   11.09    2.79
   3   2  -8   10.30    2.56
   3   2  -8   12.73    2.94
  -3  -2  -8    7.65    2.92
   3   2  -8   13.34    3.05
  -3   2  -8   11.31    2.53
   3  -2  -8   11.43    2.91
  -3   2  -8   11.73    2.81
  -3   2  -7  108.98    7.90
  -3  -2  -7  117.67    7.97
   3  -2  -7  139.07    8.73
   3  -2  -7  121.16    8.55
   3  -2  -7  125.22    7.86
  -3  -2  -7  121.44    8.51
   3   2  -7  117.69    8.10
   3   2  -7  100.61    7.76
   3   2  -7  116.24    7.71
  -3   2  -7  107.25    7.85
  -3   2  -7  118.49    7.88
  -3  -2  -7  110.99    7.56
   3   2  -7  127.49    8.68
  -3   2  -7  139.72    9.23
   3   2  -7  120.68    8.74
  -3   2  -7  130.73    9.01
   3   2  -7  117.73    8.66
  -3  -2  -7  129.33    9.21
   3  -2  -7  135.72    9.43
  -3   2  -7  118.24    7.00
   3   2  -7  133.37    7.60
   3  -2  -7  132.37    9.30
   3  -2  -7  132.18    7.74
  -3  -2  -7  133.88    9.26
   3   2  -7  114.28    7.46
  -3  -2  -7  114.01    7.12
  -3  -2  -7  112.16    6.63
  -3   2  -7  116.06    6.92
   3   2  -7  122.49    7.29
  -3  -2  -7  127.63    7.46
   3  -2  -7  137.68    7.81
   3  -2  -7  118.61    7.82
   3   2  -7  129.44    7.46
   3  -2  -7  116.85    7.36
   3  -2  -7  143.35    8.05
  -3   2  -7  125.65    7.18
   3   2  -7  126.27    7.36
  -3  -2  -7  129.78    7.74
  -3   2  -7  119.40    7.08
  -3  -2  -7  134.12    7.73
   3   2  -7  130.35    9.09
  -3   2  -7  133.39    9.02
  -3   2  -7  113.34    7.36
  -3  -2  -7  123.59    8.33
   3   2  -7  129.05    8.06
   3  -2  -7  131.91    8.23
  -3  -2  -7  118.44    7.79
   3  -2  -7  122.54    7.72
   3   2  -7  121.66    7.44
  -3  -2  -7  123.25    7.99
  -3   2  -7  126.88    8.33
   3  -2  -7  122.40    8.88
  -3  -2  -7  142.03    9.41
  -3  -2  -7  122.14    7.51
  -3  -2  -6  128.27    8.00
   3  -2  -6  109.28    7.52
  -3   2  -6  125.54    8.00
  -3  -2  -6  117.71    7.99
   3  -2  -6  110.36    7.72
   3   2  -6  130.93    8.17
  -3   2  -6  118.20    7.81
   3   2  -6  114.67    7.79
   3  -2  -6  115.52    7.87
  -3   2  -6  119.05    6.40
   3   2  -6  126.99    6.75
  -3  -2  -6  119.90    8.04
   3  -2  -6  113.39    6.53
  -3  -2  -6  117.18    6.64
   3  -2  -6  112.04    6.59
  -3   2  -6  110.36    6.16
   3   2  -6  124.29    6.60
  -3   2  -6  115.78    7.68
   3   2  -6  110.42    7.69
  -3   2  -6  112.34    7.89
   3   2  -6  115.34    7.47
   3   2  -6  117.11    7.41
  -3  -2  -6  120.51    7.04
  -3  -2  -6  115.33    7.41
   3  -2  -6  104.84    7.61
  -3  -2  -6  121.97    7.99
  -3   2  -6  117.60    7.59
   3   2  -6  106.04    7.31
  -3   2  -6  117.45    7.32
   3   2  -5  779.92   24.67
  -3   2  -5  744.22   24.03
  -3   2  -5  816.39   23.00
  -3   2  -5  845.65   25.83
   3   2  -5  760.22   24.46
   3   2  -5  769.87   24.38
  -3  -2  -5  749.58   21.88
   3   2  -5  799.53   25.18
  -3  -2  -5  859.04   23.48
   3   2  -5  790.62   25.09
  -3  -2  -5  873.56   25.90
   3  -2  -5  862.85   23.61
  -3  -2  -5  813.69   23.31
   3  -2  -5  830.32   25.62
   3  -2  -5  836.35   23.46
  -3   2  -5  902.56   25.77
  -3  -2  -5  869.97   25.81
   3   2  -5  864.39   23.47
   3  -2  -5  785.30   25.26
  -3   2  -5  832.97   23.09
  -3  -2  -5  814.50   23.35
   3  -2  -5  813.31   23.51
  -3  -2  -5  832.74   23.64
   3  -2  -5  865.00   23.83
   3   2  -5  779.00   25.10
  -3   2  -5  851.86   25.34
  -3  -2  -5  797.06   23.17
   3  -2  -5  817.19   23.36
  -3  -2  -5  864.99   25.08
  -3  -2  -5  854.50   24.46
  -3  -2  -5  847.16   25.51
   3  -2  -5  742.47   24.98
  -3   2  -5  826.65   25.29
  -3  -2  -5  881.12   25.65
   3  -2  -5  836.78   25.39
  -3   2  -4   38.99    2.16
  -3  -2  -4   50.00    3.18
   3  -2  -4   51.17    4.18
  -3   2  -4   55.18    4.16
   3   2  -4   45.78    3.86
   3  -2  -4   49.56    3.28
  -3  -2  -4   53.91    3.35
  -3  -2  -4   51.69    4.18
   3  -2  -4   50.75    3.33
  -3   2  -4   47.10    4.03
   3   2  -4   47.85    3.74
   3   2  -4   41.65    3.60
   3  -2  -4   55.50    3.53
  -3  -2  -4   50.57    3.36
  -3  -2  -4   61.37    4.26
   3  -2  -4   50.69    3.94
   3   2  -4   45.56    3.02
  -3   2  -4   47.81    3.21
  -3  -2  -4   47.37    3.66
  -3   2  -4   47.72    4.11
   3  -2  -3  146.70    5.71
  -3  -2  -3  137.66    5.56
  -3  -2  -3  148.75    5.88
  -3   2  -3  138.11    5.05
   3   2  -3  131.40    5.41
  -3   2  -3  133.19    5.55
  -3  -2  -3  141.50    5.43
   3  -2  -3  132.62    6.40
   3  -2  -3  133.91    5.39
  -3  -2  -3  135.66    6.37
  -3  -2  -3  149.20    6.43
   3  -2  -3  141.21    6.31
  -3  -2  -3  150.63    5.63
   3  -2  -3  135.84    5.49
  -3  -2  -2  742.17   20.80
   3  -2  -2  797.48   21.05
  -3  -2  -2  859.09   22.01
   3  -2  -2  769.74   21.72
  -3  -2  -2  863.69   21.85
  -3   2  -2  766.18   20.90
   3   2  -2  850.82   21.19
   3   2  -2  819.36   21.11
  -3   2  -2  866.30   21.51
   3  -2  -2  783.80   22.01
  -3  -2  -2  806.10   20.72
   3  -2  -2  833.59   20.80
  -3  -2  -2  831.54   22.08
   3   2  -2  808.96   20.35
  -3  -2  -2  842.34   20.81
   3  -2  -2  821.17   20.77
  -3   2  -2  845.63   22.03
  -3  -2  -1  623.27   16.81
   3  -2  -1  543.72   16.59
  -3  -2  -1  600.99   15.82
   3  -2  -1  633.49   15.89
  -3  -2  -1  641.13   17.13
  -3   2  -1  605.03   16.34
   3   2  -1  612.01   15.86
  -3   2  -1  594.62   16.53
   3  -2  -1  599.56   16.45
  -3  -2  -1  645.35   15.96
   3  -2  -1  627.50   15.87
  -3  -2  -1  636.49   14.95
   3  -2  -1  657.02   16.90
  -3   2  -1  605.21   16.79
  -3  -2   0 5052.41  116.31
   3  -2   0 4974.57  116.18
   3  -2   0 5126.87  117.44
  -3   2   0 5202.71  117.04
  -3  -2   0 5195.63  117.11
  -3  -2   0 5478.31  117.52
   3   2   0 5043.09  116.55
   3   2   0 4945.57  115.57
   3  -2   0 4734.46  117.11
  -3  -2   0 4876.54  116.23
   3  -2   0 4907.29  116.43
   3  -2   0 4938.69  116.18
  -3  -2   1  747.09   19.58
  -3  -2   1  718.25   19.01
   3   2   1  736.09   18.97
   3   2   1  770.57   17.47
   3  -2   1  721.51   20.19
  -3  -2   1  747.58   19.66
  -3   2   1  753.71   19.34
  -3   2   1  706.40   17.57
  -3  -2   2  769.67   20.84
  -3  -2   2  870.43   21.81
  -3  -2   2  908.35   22.46
   3  -2   2  830.88   23.24
   3   2   2  828.68   21.30
   3  -2   2  851.54   22.68
  -3  -2   3  149.89    5.37
   3   2   3  156.70    5.41
  -3  -2   3  167.58    6.45
   3  -2   3  146.39    6.41
  -3  -2   4   44.72    2.34
   3  -2   4   49.72    3.69
  -3  -2   4   55.54    3.81
   3   2   4   51.87    2.88
   3  -2   5  848.91   23.99
  -3  -2   5  862.58   24.05
  -3  -2   5  818.30   26.10
   3   2   5  900.15   25.86
   3  -2   5  944.68   25.71
  -3  -2   5  926.51   25.72
   3  -2   5  827.82   27.42
   3   2   5  870.16   22.58
   3  -2   6  124.80    6.37
   3   2   6  122.30    7.18
   3  -2   6  126.62    7.02
  -3  -2   6  124.68    7.89
  -3  -2   6  129.75    7.39
   3  -2   6  117.77    8.39
  -3   2   6  124.90    6.94
  -3  -2   7  112.15    7.15
   3  -2   7  117.55    9.03
  -3   2   7  125.49    7.52
  -3  -2   7  110.47    7.41
  -3  -2   7  118.24    8.36
   3   2   7  127.27    7.56
   3  -2   7  112.28    6.94
   3   2   8   10.05    3.31
   3  -2   8   12.58    3.38
  -3   2   8   10.51    2.86
  -3  -2   8   11.52    3.32
   3  -2   9   93.53    7.06
   3   2   9   95.27    9.02
   3  -2   9   89.81    8.81
  -3  -2   9   87.54    8.29
   3  -2   9   89.80    8.09
  -3   2   9  112.58    8.98
   3  -2  10   11.94    2.75
  -3  -2  10   10.63    2.73
   3  -2  11  142.67    7.42
  -3  -2  11  121.96    7.26
  -3  -2  12    0.81    1.02
   3  -2  12    1.55    1.12
   3  -3 -12   33.80    2.89
  -3  -3 -12   32.52    2.85
   3   3 -12   33.02    2.75
  -3   3 -12   32.63    2.74
  -3   3 -12   35.32    2.78
   3   3 -12   35.16    2.86
   3  -3 -12   37.14    3.23
  -3   3 -12   34.54    2.53
   3  -3 -11   14.15    2.81
  -3   3 -11   10.48    2.50
   3  -3 -11   13.63    2.68
  -3  -3 -11   13.79    2.62
  -3   3 -11   15.16    2.60
   3   3 -11   13.45    2.54
  -3   3 -11   14.82    3.34
  -3   3 -11   14.60    2.57
  -3  -3 -11   13.57    2.62
   3  -3 -11   12.78    2.65
   3   3 -11   14.36    3.26
   3  -3 -11   16.20    2.87
  -3   3 -11   15.39    2.55
  -3  -3 -11   15.07    2.69
   3   3 -11   13.88    2.64
   3   3 -11   15.06    2.64
   3  -3 -11   14.46    2.83
   3   3 -11   14.43    3.17
  -3   3 -11   11.57    2.90
  -3  -3 -11   13.65    2.74
   3   3 -11   15.22    2.25
  -3   3 -10  173.34   10.37
  -3   3 -10  177.35   10.25
   3   3 -10  180.04   10.45
  -3   3 -10  169.45   10.96
   3   3 -10  160.58   10.83
  -3  -3 -10  143.29    9.34
   3  -3 -10  158.72    9.56
  -3   3 -10  183.74   11.38
   3   3 -10  179.86   11.38
  -3  -3 -10  168.52    9.36
  -3   3 -10  172.80    9.06
   3  -3 -10  170.64    9.61
   3  -3 -10  156.74    9.71
   3   3 -10  146.03    8.92
   3   3 -10  183.74    9.47
  -3  -3 -10  151.67    9.36
  -3   3 -10  160.43    9.09
  -3   3 -10  173.67   11.54
   3   3 -10  167.08    8.58
   3  -3 -10  182.46    9.70
  -3  -3 -10  182.68   10.40
   3  -3 -10  160.14    9.29
   3  -3 -10  172.54    9.49
  -3   3 -10  172.89    9.06
   3   3 -10  185.81    9.47
  -3  -3 -10  172.16    9.38
   3  -3 -10  160.19    9.34
   3  -3  -9    1.50    1.87
  -3  -3  -9    2.70    2.11
  -3  -3  -9    1.62    2.38
   3  -3  -9    1.80    2.21
   3  -3  -9    3.38    2.04
   3  -3  -9    3.01    2.49
   3   3  -9    3.57    1.94
   3   3  -9    3.67    2.22
   3  -3  -9    3.11    2.10
   3   3  -9    3.03    2.05
   3  -3  -9    3.08    2.33
  -3  -3  -9    3.58    2.27
  -3   3  -9    3.44    2.03
  -3  -3  -9    2.38    1.80
   3  -3  -9    4.93    2.17
  -3   3  -9    1.15    1.92
   3   3  -9   -0.40    2.16
  -3   3  -9    3.06    2.13
   3   3  -9    3.14    2.56
  -3   3  -9    3.56    2.43
   3   3  -9    6.43    2.71
  -3  -3  -9    3.25    2.49
   3  -3  -9    3.65    2.94
   3   3  -9    3.82    2.15
   3  -3  -9    1.91    3.00
  -3   3  -9    2.58    2.67
  -3  -3  -9    5.22    2.27
   3  -3  -9    4.20    2.25
  -3   3  -9    1.75    1.59
   3   3  -9    4.32    1.90
  -3  -3  -9    3.11    2.97
   3   3  -9    5.02    3.17
  -3   3  -9    3.60    2.06
  -3   3  -9    2.32    1.67
   3   3  -9    3.26    2.58
  -3   3  -9    2.57    2.49
   3   3  -9    3.33    1.92
  -3  -3  -9    2.28    1.86
   3  -3  -9    2.08    1.95
  -3  -3  -9    2.71    2.18
  -3   3  -9    3.64    2.12
   3   3  -9    2.13    1.78
   3   3  -9    2.79    1.67
  -3  -3  -9    5.51    2.39
   3  -3  -9    2.98    2.04
  -3   3  -9    3.39    1.87
   3  -3  -8  429.04   17.59
  -3  -3  -8  427.78   18.33
   3  -3  -8  417.29   18.92
  -3  -3  -8  431.39   19.08
   3  -3  -8  432.99   18.43
  -3   3  -8  405.97   17.45
   3   3  -8  460.66   19.54
  -3   3  -8  456.61   18.39
  -3   3  -8  407.93   18.04
  -3  -3  -8  366.35   16.32
   3   3  -8  439.01   17.87
   3   3  -8  380.46   17.82
   3  -3  -8  408.68   17.40
  -3  -3  -8  445.26   18.58
   3   3  -8  442.99   17.50
  -3  -3  -8  414.92   18.10
  -3   3  -8  458.61   19.77
   3   3  -8  447.33   19.72
  -3  -3  -8  466.08   20.57
  -3   3  -8  493.40   20.26
   3   3  -8  469.41   20.00
   3  -3  -8  427.36   20.03
  -3   3  -8  437.19   16.68
   3   3  -8  460.03   17.32
   3  -3  -8  429.00   17.10
  -3  -3  -8  474.08   20.44
   3  -3  -8  430.93   19.86
  -3  -3  -8  412.98   16.70
   3   3  -8  453.63   17.50
  -3  -3  -8  381.30   15.40
  -3   3  -8  443.41   16.48
   3   3  -8  469.38   17.14
   3  -3  -8  439.01   17.15
   3   3  -8  480.47   17.22
   3  -3  -8  423.15   17.09
   3  -3  -8  423.76   17.68
   3  -3  -8  445.97   17.67
  -3   3  -8  459.54   16.71
   3   3  -8  468.47   17.22
  -3  -3  -8  412.81   16.64
  -3  -3  -8  432.82   17.30
  -3   3  -8  437.29   16.55
  -3  -3  -8  417.92   17.55
  -3   3  -8  412.54   17.10
   3  -3  -8  406.99   17.02
   3   3  -8  427.14   16.32
   3   3  -8  449.83   19.77
  -3   3  -8  503.13   20.22
   3  -3  -7   42.98    4.70
   3  -3  -7   35.71    4.92
  -3  -3  -7   38.17    4.79
  -3  -3  -7   42.66    5.26
  -3   3  -7   34.24    4.51
  -3   3  -7   42.45    5.49
   3   3  -7   32.54    4.55
   3   3  -7   37.34    4.77
  -3  -3  -7   35.16    4.11
   3   3  -7   40.61    4.58
  -3   3  -7   34.15    4.49
  -3   3  -7   39.13    4.64
  -3   3  -7   34.77    4.65
   3   3  -7   43.57    5.28
   3  -3  -7   39.34    4.53
   3   3  -7   35.22    4.21
  -3  -3  -7   41.38    5.01
  -3  -3  -7   37.38    4.68
  -3  -3  -7   39.16    4.59
   3   3  -7   43.19    5.44
  -3  -3  -7   54.03    6.18
   3  -3  -7   39.01    5.31
  -3   3  -7   43.10    5.44
  -3   3  -7   48.81    5.79
   3   3  -7   36.76    5.13
  -3   3  -7   39.25    4.07
   3   3  -7   41.95    4.38
   3  -3  -7   40.37    4.37
  -3   3  -7   37.80    4.00
   3   3  -7   37.00    4.10
  -3  -3  -7   38.17    4.23
  -3  -3  -7   39.22    3.99
  -3  -3  -7   42.21    5.72
   3  -3  -7   37.95    5.31
   3   3  -7   37.14    4.33
  -3   3  -7   35.02    3.98
  -3  -3  -7   45.34    4.64
   3  -3  -7   39.91    4.32
   3  -3  -7   37.95    4.61
   3  -3  -7   47.83    4.76
  -3  -3  -7   39.50    4.30
  -3   3  -7   39.25    4.02
   3  -3  -7   42.13    4.50
   3   3  -7   38.84    4.16
   3   3  -7   37.57    4.08
   3  -3  -7   35.96    4.21
   3   3  -7   35.54    3.99
  -3  -3  -7   30.08    4.03
  -3   3  -7   43.42    5.46
   3   3  -7   37.79    5.21
  -3   3  -6  640.92   22.59
  -3  -3  -6  630.91   22.36
   3  -3  -6  621.92   21.79
  -3   3  -6  658.82   22.87
   3   3  -6  643.06   22.24
   3   3  -6  652.92   22.76
  -3   3  -6  651.30   23.49
   3   3  -6  622.13   21.35
  -3   3  -6  676.98   22.38
  -3  -3  -6  642.42   22.44
   3  -3  -6  667.73   23.22
  -3  -3  -6  675.99   23.37
  -3  -3  -6  614.14   21.99
  -3   3  -6  705.71   23.44
   3   3  -6  675.18   23.33
  -3   3  -6  715.07   23.58
   3  -3  -6  634.95   23.52
   3   3  -6  689.22   23.53
  -3  -3  -6  701.90   24.09
  -3  -3  -6  627.52   20.76
   3  -3  -6  628.26   20.82
   3  -3  -6  606.22   21.48
  -3   3  -6  672.41   20.53
   3   3  -6  706.54   21.11
  -3  -3  -6  664.19   23.59
   3  -3  -6  613.77   23.16
   3  -3  -6  617.84   21.23
  -3  -3  -6  651.46   21.07
  -3  -3  -6  697.72   22.23
  -3   3  -6  660.10   20.44
   3  -3  -6  670.19   21.38
   3   3  -6  706.94   21.08
  -3   3  -6  693.39   23.34
   3   3  -6  661.31   23.29
   3  -3  -6  632.25   20.89
  -3  -3  -6  651.70   21.04
  -3   3  -6  627.84   20.50
   3   3  -5   60.43    4.90
   3   3  -5   53.52    4.83
  -3   3  -5   58.83    5.18
   3   3  -5   53.15    3.60
  -3   3  -5   51.82    4.06
  -3  -3  -5   51.35    3.81
  -3   3  -5   51.92    4.47
  -3  -3  -5   54.78    3.73
  -3  -3  -5   58.32    4.22
   3  -3  -5   57.67    4.22
  -3  -3  -5   55.47    4.14
   3  -3  -5   58.24    4.24
  -3  -3  -5   67.74    5.60
   3  -3  -5   70.13    5.77
  -3   3  -5   64.75    5.27
   3   3  -5   66.85    5.42
  -3   3  -5   59.36    4.12
   3  -3  -5   65.78    5.67
  -3  -3  -5   60.94    5.35
   3  -3  -5   63.05    4.57
  -3  -3  -5   66.50    4.55
  -3   3  -5   59.47    5.16
  -3  -3  -5   51.90    4.46
  -3   3  -5   50.58    3.98
  -3  -3  -5   55.62    4.12
   3  -3  -5   67.58    4.47
  -3   3  -5   58.48    5.12
   3   3  -5   56.48    5.13
   3  -3  -5   65.66    5.32
  -3  -3  -5   66.91    5.33
  -3   3  -4 1268.74   33.53
   3   3  -4 1163.69   32.93
  -3  -3  -4 1301.20   32.84
  -3  -3  -4 1278.41   32.73
   3  -3  -4 1244.74   32.69
  -3  -3  -4 1250.64   32.62
  -3  -3  -4 1308.15   35.23
   3  -3  -4 1210.91   32.53
   3  -3  -4 1237.56   34.99
  -3  -3  -4 1246.56   34.86
  -3  -3  -4 1102.54   30.52
   3  -3  -4 1155.28   34.52
   3  -3  -4 1333.36   33.30
  -3  -3  -4 1227.49   32.91
   3   3  -4 1219.52   33.80
   3   3  -4 1183.81   34.11
  -3   3  -4 1317.25   35.04
   3   3  -4 1264.74   32.23
  -3   3  -4 1298.39   33.20
  -3  -3  -4 1228.22   33.94
  -3   3  -4 1259.81   35.20
  -3  -3  -4 1278.33   32.67
  -3   3  -4 1331.28   34.96
   3  -3  -4 1263.14   32.69
  -3  -3  -4 1261.25   32.79
   3  -3  -4 1253.64   32.89
   3   3  -4 1197.33   34.58
   3  -3  -4 1270.48   34.66
  -3  -3  -4 1324.50   34.86
  -3   3  -3  154.11    6.95
  -3  -3  -3  158.43    7.27
  -3  -3  -3  143.06    6.16
   3  -3  -3  147.44    6.28
   3  -3  -3  134.71    6.82
  -3  -3  -3  158.56    6.67
  -3   3  -3  143.21    5.41
  -3   3  -3  134.07    7.16
   3   3  -3  153.35    6.00
   3   3  -3  142.30    6.15
  -3   3  -3  135.19    4.48
  -3   3  -3  160.89    6.58
  -3  -3  -3  143.64    5.96
   3  -3  -3  140.32    5.93
   3  -3  -3  142.40    5.99
  -3  -3  -3  140.06    5.94
  -3  -3  -2 1000.09   26.02
   3  -3  -2  894.71   25.66
   3  -3  -2  930.33   24.25
   3   3  -2  877.88   22.52
  -3  -3  -2  964.89   24.30
  -3   3  -2  949.33   25.02
   3   3  -2  935.43   24.26
   3   3  -2  925.92   24.21
  -3  -3  -2  970.05   24.31
   3  -3  -2  961.78   24.28
  -3  -3  -2  998.28   25.54
  -3   3  -2  906.37   23.97
  -3   3  -2  952.91   25.41
   3  -3  -1  266.83    9.52
   3   3  -1  268.66    8.48
  -3   3  -1  295.97    9.55
  -3  -3  -1  302.04   10.42
  -3  -3  -1  287.27    8.87
   3  -3  -1  288.33    8.86
   3  -3  -1  247.61    8.71
  -3  -3  -1  282.29    8.85
   3  -3  -1  287.48    8.81
  -3  -3   0  798.17   20.81
   3  -3   0  827.71   20.86
   3   3   0  784.33   19.72
   3   3   0  759.18   20.70
   3  -3   0  742.17   21.80
  -3   3   0  820.97   21.52
  -3   3   0  800.49   21.01
  -3  -3   0  777.84   22.46
  -3  -3   0  829.81   21.83
   3  -3   0  813.26   20.87
   3  -3   0  711.40   20.01
  -3  -3   0  775.00   20.76
   3  -3   0  840.84   21.35
   3   3   1  264.13    7.18
  -3   3   1  284.80    9.30
  -3  -3   1  286.44    9.65
   3  -3   1  271.87   10.13
   3   3   1  268.49    8.65
  -3  -3   1  277.00   10.09
   3  -3   1  286.94    9.78
  -3   3   1  273.98    8.57
  -3  -3   1  275.60    9.31
   3  -3   1  248.36    7.64
   3  -3   1  291.80    9.29
  -3  -3   2  951.72   25.68
   3   3   2  909.30   22.13
   3   3   2  968.40   24.59
   3  -3   2  866.94   26.42
  -3   3   2  906.34   24.11
   3  -3   2  945.89   25.83
  -3  -3   2  901.62   26.06
   3  -3   2 1019.22   25.51
  -3  -3   2  949.46   25.01
  -3  -3   3  190.61    8.05
   3   3   3  181.49    7.03
  -3   3   3  159.78    6.51
   3  -3   3  182.50    7.97
  -3  -3   3  189.43    8.44
  -3  -3   3  186.71    7.08
   3  -3   3  172.36    7.11
  -3  -3   4 1520.00   40.07
  -3  -3   4 1415.95   37.38
  -3  -3   4 1546.39   41.05
   3  -3   4 1532.65   40.12
  -3  -3   4 1589.32   40.59
   3   3   4 1548.56   38.40
  -3  -3   4 1551.77   39.97
   3  -3   4 1468.45   38.55
   3  -3   4 1433.86   38.83
  -3  -3   5   73.77    5.42
   3  -3   5   80.60    5.44
  -3  -3   5   76.44    5.80
   3  -3   5   67.92    6.16
  -3  -3   5   84.64    5.87
   3   3   5   82.06    4.52
  -3  -3   5   78.55    5.06
   3  -3   5   71.97    4.68
  -3  -3   6  639.55   20.73
   3  -3   6  670.54   20.54
  -3  -3   6  670.72   22.27
   3   3   6  654.09   20.95
   3  -3   6  604.34   23.08
  -3  -3   6  610.43   18.38
   3  -3   6  665.90   19.41
   3  -3   7   37.80    5.38
  -3  -3   7   36.38    4.46
   3  -3   7   32.67    3.89
   3   3   7   37.15    4.35
  -3  -3   7   32.63    4.57
   3  -3   7   35.47    3.84
  -3  -3   7   36.15    4.20
   3  -3   8  455.67   21.30
   3   3   8  480.40   21.68
  -3  -3   8  421.38   19.42
  -3   3   8  513.69   19.75
   3  -3   8  417.77   18.60
   3  -3   8  471.67   18.07
  -3  -3   9    4.67    2.36
   3  -3   9    7.21    3.04
   3   3   9    5.37    2.84
   3  -3   9    3.26    1.88
  -3  -3   9    3.34    2.29
   3  -3   9    8.76    2.55
  -3  -3  10  152.06    9.23
   3  -3  10  169.54    9.26
  -3  -3  11   13.12    2.34
   3  -3  11   20.97    2.84
   3   4 -12   13.20    1.55
  -3  -4 -12   15.77    1.94
   3   4 -12   12.93    1.62
   3   4 -11  154.41    7.81
  -3   4 -11  172.31    9.55
   3   4 -11  174.33    9.52
  -3   4 -11  193.49    8.14
   3   4 -11  195.52    8.35
  -3   4 -11  172.23    9.44
   3   4 -11  150.82    9.00
  -3   4 -11  167.96    7.17
  -3   4 -11  177.40    8.98
  -3  -4 -11  161.67    8.23
  -3  -4 -11  191.92    9.23
   3  -4 -11  184.99    8.78
  -3  -4 -11  200.59    9.38
   3  -4 -11  187.44    8.59
  -3  -4 -11  192.03    8.48
   3  -4 -11  193.84    8.56
  -3   4 -11  191.32    8.10
   3   4 -11  205.19    8.39
   3  -4 -10   24.53    3.78
  -3  -4 -10   27.22    4.09
  -3  -4 -10   19.33    3.43
  -3   4 -10   20.52    2.98
  -3  -4 -10   22.05    3.39
   3   4 -10   26.19    3.57
   3   4 -10   20.86    3.31
  -3  -4 -10   26.07    3.73
   3  -4 -10   25.77    3.74
  -3   4 -10   21.09    4.17
   3   4 -10   22.09    4.30
  -3   4 -10   25.93    3.48
  -3  -4 -10   26.41    3.71
  -3   4 -10   25.26    3.45
   3   4 -10   25.19    3.46
   3  -4 -10   22.00    3.59
   3  -4 -10   23.37    3.73
  -3   4 -10   22.81    3.64
   3   4 -10   23.55    3.80
  -3   4 -10   23.52    3.80
   3  -4 -10   29.11    3.77
   3  -4 -10   27.09    3.80
  -3  -4 -10   28.87    4.26
  -3   4 -10   29.42    4.52
   3   4 -10   26.55    4.40
   3   4  -9  575.06   23.84
   3  -4  -9  757.30   25.06
  -3  -4  -9  724.13   25.80
  -3  -4  -9  724.07   26.68
   3  -4  -9  693.82   26.19
   3  -4  -9  685.31   23.86
   3  -4  -9  731.95   26.00
  -3   4  -9  753.89   26.91
   3   4  -9  710.63   26.74
  -3  -4  -9  691.75   25.15
   3  -4  -9  671.74   24.09
  -3  -4  -9  659.60   24.72
  -3   4  -9  771.64   27.11
   3   4  -9  734.63   26.85
  -3  -4  -9  713.32   24.00
   3   4  -9  702.60   23.86
   3  -4  -9  736.94   24.44
  -3   4  -9  717.05   23.16
   3   4  -9  763.22   23.94
  -3   4  -9  532.47   22.18
   3   4  -9  732.97   25.24
  -3   4  -9  701.90   25.12
   3  -4  -9  735.55   24.70
  -3  -4  -9  715.29   23.93
   3  -4  -9  738.12   24.29
  -3   4  -9  711.13   23.15
   3   4  -9  775.99   23.93
   3  -4  -9  743.36   25.19
  -3  -4  -9  634.11   23.42
  -3   4  -9  682.16   23.13
   3   4  -8   21.78    4.17
   3  -4  -8   24.90    3.97
   3  -4  -8   22.53    4.40
  -3  -4  -8   25.16    4.53
  -3  -4  -8   28.57    4.49
   3  -4  -8   25.74    3.81
   3   4  -8   28.83    4.86
  -3   4  -8   25.52    4.05
   3   4  -8   26.96    4.12
   3  -4  -8   22.46    3.72
  -3  -4  -8   23.65    3.99
  -3  -4  -8   26.87    4.30
  -3  -4  -8   23.83    3.77
  -3   4  -8   25.28    4.52
   3   4  -8   28.15    4.84
   3   4  -8   25.61    3.77
  -3   4  -8   21.42    3.30
   3   4  -8   23.46    3.52
  -3  -4  -8   19.06    3.44
   3  -4  -8   21.20    3.79
  -3   4  -8   28.16    4.86
   3   4  -8   22.47    4.53
   3   4  -8   25.08    3.71
  -3   4  -8   28.37    3.75
  -3   4  -8   23.42    4.56
  -3   4  -8   23.00    3.83
  -3  -4  -8   22.18    3.78
   3  -4  -8   24.22    3.94
   3   4  -8   25.48    3.67
   3  -4  -8   26.97    3.99
  -3   4  -8   29.67    3.77
   3   4  -8   31.86    4.14
  -3   4  -8   25.49    3.68
  -3  -4  -8   26.50    3.91
  -3   4  -8   25.39    3.70
  -3   4  -7  585.09   22.46
   3   4  -7  647.02   24.26
  -3   4  -7  641.54   24.03
   3  -4  -7  617.82   23.07
  -3  -4  -7  641.80   23.55
   3  -4  -7  613.00   21.43
   3  -4  -7  620.21   23.58
  -3  -4  -7  658.76   24.03
   3   4  -7  601.31   22.57
   3   4  -7  581.25   23.05
  -3   4  -7  661.07   24.99
  -3   4  -7  597.50   22.65
  -3   4  -7  594.94   22.36
  -3   4  -7  600.16   22.51
   3   4  -7  621.90   22.14
   3  -4  -7  612.94   21.73
  -3  -4  -7  595.07   21.94
  -3  -4  -7  613.31   22.61
  -3  -4  -7  665.45   24.82
   3  -4  -7  626.55   24.26
  -3  -4  -7  617.39   23.16
  -3   4  -7  685.66   24.59
   3   4  -7  611.99   23.88
   3   4  -7  640.99   24.11
  -3   4  -7  675.62   24.33
  -3   4  -7  626.41   20.71
   3   4  -7  623.16   21.59
   3   4  -7  629.32   21.12
   3  -4  -7  624.76   22.63
  -3   4  -7  612.10   20.74
   3   4  -7  668.36   21.63
   3  -4  -7  615.87   21.61
  -3  -4  -7  615.30   21.42
  -3   4  -7  612.75   20.71
  -3  -4  -7  588.97   21.10
   3  -4  -7  642.58   21.76
  -3   4  -7  633.26   20.88
   3  -4  -7  622.18   22.10
   3   4  -7  641.96   21.21
   3   4  -7  659.12   21.41
   3  -4  -7  584.04   23.86
  -3  -4  -7  657.78   25.08
  -3  -4  -7  573.80   21.13
  -3   4  -6  262.36   11.52
   3   4  -6  267.65   13.35
  -3   4  -6  302.86   13.79
  -3  -4  -6  252.87   11.55
   3  -4  -6  241.44   11.43
  -3   4  -6  275.50   13.14
   3  -4  -6  255.26   11.47
   3  -4  -6  271.71   12.63
  -3  -4  -6  276.70   13.20
   3  -4  -6  258.48   12.35
   3  -4  -6  263.99   12.99
  -3  -4  -6  266.68   12.97
  -3   4  -6  259.15   12.83
   3   4  -6  273.93   13.21
  -3   4  -6  284.42   13.84
   3   4  -6  250.87   12.27
  -3   4  -6  272.17   12.52
   3   4  -6  284.46   12.22
  -3   4  -6  287.92   12.79
  -3   4  -6  264.36   12.38
  -3  -4  -6  274.78   13.53
  -3  -4  -6  246.45   11.97
   3  -4  -6  261.63   11.69
   3  -4  -6  261.55   13.23
  -3  -4  -6  254.57   12.68
  -3  -4  -6  238.40   11.92
   3   4  -6  264.88   13.29
   3  -4  -6  248.54   11.44
  -3  -4  -6  267.44   11.70
  -3  -4  -6  251.40   11.40
   3  -4  -6  241.00   11.38
  -3   4  -6  282.07   13.50
  -3   4  -6  252.69   10.84
   3   4  -6  265.68   11.29
  -3   4  -6  268.88   11.12
   3  -4  -6  257.50   11.53
   3   4  -6  286.79   11.63
  -3  -4  -6  243.29   11.28
   3  -4  -6  255.36   12.18
  -3  -4  -6  240.76   11.16
  -3  -4  -6  271.62   13.77
   3  -4  -6  230.12   12.92
  -3  -4  -6  248.98   11.30
   3  -4  -6  249.91   11.38
   3  -4  -6  266.19   12.39
  -3  -4  -6  287.20   12.44
  -3  -4  -5  559.58   18.04
  -3  -4  -5  607.58   18.90
   3  -4  -5  601.87   19.00
  -3  -4  -5  613.04   19.07
   3  -4  -5  589.66   18.78
  -3   4  -5  610.70   21.25
   3   4  -5  570.13   19.79
   3   4  -5  587.39   20.72
  -3   4  -5  614.73   21.04
   3   4  -5  571.33   20.75
   3  -4  -5  564.54   18.64
  -3  -4  -5  605.88   18.89
  -3  -4  -5  593.04   19.05
   3  -4  -5  566.66   18.98
  -3   4  -5  582.49   20.97
   3   4  -5  510.48   17.05
  -3   4  -5  588.94   19.11
  -3  -4  -5  573.81   18.70
  -3   4  -5  576.54   19.59
   3   4  -5  559.12   20.21
  -3  -4  -5  634.03   21.35
   3  -4  -5  593.69   21.00
   3   4  -4  253.66   11.08
  -3   4  -4  233.37   10.05
  -3  -4  -4  259.76    9.87
   3   4  -4  242.08   11.28
  -3  -4  -4  259.74   10.07
  -3   4  -4  249.46   11.22
   3  -4  -4  260.32    9.92
   3  -4  -4  262.50   10.16
  -3   4  -4  218.56    9.83
  -3   4  -4  243.13   11.46
   3   4  -4  241.50    9.20
   3   4  -4  254.82   10.08
  -3   4  -4  248.86   10.19
  -3  -4  -4  270.16   10.36
  -3  -4  -4  279.37   10.15
   3  -4  -4  255.51    9.94
   3  -4  -4  259.33    9.87
  -3  -4  -4  251.82    9.80
  -3  -4  -4  231.38    8.23
  -3  -4  -4  270.21   10.54
  -3   4  -4  257.24   11.35
   3   4  -4  255.34   11.27
   3   4  -4  236.86   10.37
   3  -4  -4  263.03   11.51
  -3  -4  -4  270.63   11.68
  -3   4  -3 1379.50   37.73
   3  -4  -3 1260.55   35.50
   3   4  -3 1392.12   37.90
   3   4  -3 1337.61   36.56
  -3   4  -3 1222.39   36.52
  -3   4  -3 1394.22   38.52
   3   4  -3 1411.67   37.70
   3  -4  -3 1344.47   36.02
  -3  -4  -3 1407.03   37.24
  -3   4  -3 1452.53   36.99
  -3   4  -3 1323.52   34.04
   3   4  -3 1474.90   35.77
   3   4  -3 1393.94   36.12
  -3   4  -3 1330.23   34.66
  -3  -4  -3 1462.47   37.30
  -3  -4  -3 1388.85   35.97
  -3  -4  -3 1435.82   36.14
   3  -4  -3 1453.25   36.19
   3  -4  -3 1397.48   35.97
  -3  -4  -3 1402.01   35.69
   3  -4  -3 1402.18   38.30
  -3  -4  -3 1509.10   38.64
  -3   4  -3 1423.28   37.48
  -3  -4  -3 1401.60   35.94
   3  -4  -3 1410.98   36.10
   3  -4  -3 1374.83   35.88
  -3  -4  -3 1431.64   36.15
  -3   4  -2  240.93    8.18
  -3  -4  -2  222.13    9.28
  -3  -4  -2  230.71    8.49
   3  -4  -2  235.52    8.52
  -3  -4  -2  223.48    8.36
  -3  -4  -2  231.09    8.47
   3  -4  -2  239.78    8.59
  -3  -4  -2  214.77    8.24
   3   4  -2  224.59    9.39
  -3  -4  -2  220.12    9.29
   3  -4  -2  225.00    8.44
   3   4  -2  223.36    9.59
  -3   4  -2  236.56    9.46
  -3   4  -2  222.00    7.98
   3   4  -2  244.32    8.48
   3   4  -2  247.07    8.51
   3  -4  -2  214.92    9.67
  -3  -4  -2  243.24   10.00
  -3   4  -2  237.29    9.27
  -3  -4  -1 3177.35   75.24
  -3   4  -1 3173.41   73.98
  -3   4  -1 2774.32   73.67
   3   4  -1 3130.07   72.58
   3   4  -1 3107.85   73.21
   3   4  -1 2897.55   74.40
  -3  -4  -1 3106.70   73.38
   3  -4  -1 3332.48   73.58
  -3  -4  -1 3238.75   73.47
   3  -4  -1 3333.95   73.65
   3   4  -1 2858.91   70.23
  -3  -4   0 1387.80   34.90
   3  -4   0 1413.93   35.04
   3  -4   0 1308.81   36.55
   3   4   0 1290.72   33.39
  -3   4   0 1355.22   35.52
  -3  -4   0 1346.14   34.84
   3  -4   0 1441.63   35.10
  -3  -4   0 1358.72   35.95
   3  -4   0 1365.60   35.20
  -3  -4   0 1334.10   36.59
  -3   4   0 1342.81   34.66
  -3   4   1 3180.44   74.34
  -3  -4   1 3108.98   77.14
  -3  -4   1 3244.02   76.12
  -3  -4   1 3251.44   75.28
   3  -4   1 3383.50   75.62
  -3  -4   1 3407.82   77.27
   3   4   1 3255.17   75.05
   3   4   1 3149.04   72.93
   3  -4   1 3149.31   77.61
  -3   4   1 3377.46   76.03
   3  -4   2  213.98    8.26
   3  -4   2  206.48    8.08
  -3  -4   2  222.47    9.00
   3  -4   2  242.41    9.78
  -3  -4   2  225.31    9.82
   3  -4   2  196.15    6.95
  -3   4   2  209.15    7.60
  -3  -4   2  224.12    8.87
  -3  -4   2  235.71    9.51
   3  -4   2  247.10    9.20
   3  -4   2  186.54    6.08
  -3   4   2  219.56    8.82
   3  -4   2  220.09   10.31
  -3  -4   2  230.60    9.61
   3   4   2  207.16    6.41
   3   4   2  221.87    8.45
  -3  -4   3 1478.85   37.95
  -3  -4   3 1449.93   39.27
   3  -4   3 1501.15   39.53
   3  -4   3 1247.87   36.53
  -3   4   3 1395.09   36.39
  -3  -4   3 1421.95   39.82
   3  -4   3 1400.04   37.53
  -3  -4   3 1481.51   39.49
   3  -4   3 1600.25   39.18
   3  -4   3 1370.95   40.89
  -3  -4   3 1592.60   40.13
   3   4   3 1593.60   38.29
  -3  -4   4  257.39    9.80
  -3  -4   4  281.98   11.71
   3  -4   4  246.69   10.18
  -3   4   4  260.74    9.27
   3  -4   4  289.77   11.85
  -3  -4   4  278.56   12.27
   3  -4   4  272.86   10.48
  -3  -4   4  274.87   11.44
  -3  -4   4  286.66   12.08
   3   4   4  291.37   10.67
  -3  -4   5  702.99   22.55
   3  -4   5  690.44   22.44
   3  -4   5  605.28   21.10
  -3  -4   5  699.51   23.66
   3  -4   5  653.18   21.27
   3  -4   5  682.37   21.08
  -3  -4   5  678.26   21.81
  -3  -4   5  688.66   23.14
   3   4   5  714.21   20.86
  -3  -4   6  297.38   14.15
   3  -4   6  257.33   12.22
   3  -4   6  277.31   12.49
   3   4   6  296.43   13.20
  -3  -4   6  272.34   12.46
   3  -4   6  272.92   13.20
   3  -4   6  254.76   12.91
   3  -4   6  291.22   11.82
   3  -4   6  281.14   12.15
  -3  -4   6  271.08   11.49
  -3  -4   6  300.37   13.66
   3  -4   6  294.08   15.34
   3  -4   7  720.19   25.12
   3  -4   7  665.77   24.46
  -3  -4   7  721.92   25.34
   3  -4   7  694.94   27.90
  -3  -4   7  713.19   23.96
   3   4   7  773.06   25.27
   3  -4   7  658.51   24.29
  -3  -4   7  686.94   26.09
   3  -4   7  718.47   22.95
   3  -4   7  734.76   24.13
  -3  -4   7  723.80   25.24
   3  -4   8   24.40    3.83
   3  -4   8   19.27    3.34
   3  -4   8   27.36    4.25
  -3  -4   8   27.37    4.69
   3  -4   8   28.10    5.13
   3  -4   8   24.10    3.31
  -3  -4   8   25.02    4.13
   3  -4   8   33.09    4.28
  -3  -4   9  772.62   27.10
   3  -4   9  812.25   26.54
  -3  -4  10   27.97    3.45
   3  -4  10   32.97    3.94
  -3  -4  10   19.89    3.37
   3  -4  11  204.80    8.80
   3  -4  11  214.88    9.06
  -3   5 -11    5.39    1.50
   3   5 -11    4.51    1.47
  -3  -5 -11    5.23    1.83
  -3   5 -11    3.88    1.66
   3   5 -11    4.20    1.72
  -3   5 -11    4.49    1.44
   3   5 -11    6.13    1.95
  -3   5 -11    3.26    1.80
   3   5 -11    4.67    1.51
  -3   5 -10  118.40    8.17
   3   5 -10  107.92    7.87
  -3   5 -10  107.99    6.38
   3   5 -10  119.87    6.73
   3   5 -10  108.90    6.66
   3  -5 -10  108.04    6.82
  -3  -5 -10  109.85    6.82
  -3   5 -10  119.06    6.65
   3   5 -10  116.24    6.68
   3  -5 -10  123.95    7.66
  -3  -5 -10  111.58    7.72
  -3  -5 -10  106.32    7.02
  -3  -5 -10   96.30    6.79
  -3   5 -10  109.55    7.88
   3   5 -10   99.87    7.64
   3   5 -10  118.81    7.28
   3   5  -9   46.90    5.80
  -3   5  -9   45.36    5.14
   3   5  -9   44.33    4.88
  -3   5  -9   48.72    5.16
  -3  -5  -9   50.81    5.79
  -3  -5  -9   49.78    5.89
   3  -5  -9   51.97    6.01
   3  -5  -9   45.72    4.67
  -3  -5  -9   42.47    5.11
  -3  -5  -9   43.79    5.11
   3  -5  -9   40.08    4.54
   3   5  -9   52.78    6.22
  -3   5  -9   53.82    6.28
   3   5  -9   50.20    4.96
  -3   5  -9   54.57    4.93
   3   5  -9   56.11    5.20
  -3  -5  -9   41.19    4.69
   3  -5  -9   51.89    5.25
  -3   5  -9   47.32    4.68
   3   5  -9   49.77    4.82
   3   5  -9   40.97    5.10
  -3   5  -9   46.94    5.86
   3   5  -9   50.39    6.14
  -3   5  -8   81.60    6.97
  -3   5  -8  111.65    8.93
   3   5  -8  112.28    9.06
   3  -5  -8   94.35    6.91
   3  -5  -8   92.20    8.08
   3  -5  -8   90.17    7.66
  -3  -5  -8  103.37    8.33
  -3  -5  -8  103.75    8.53
   3   5  -8   92.09    7.97
  -3   5  -8   99.96    8.93
   3   5  -8  109.76    8.81
   3   5  -8  102.66    7.47
  -3   5  -8  106.08    7.71
  -3   5  -8  108.11    8.02
  -3   5  -8   98.93    7.87
   3   5  -8  102.06    8.71
  -3   5  -8  103.09    8.80
   3   5  -8  100.86    8.74
  -3   5  -8  117.62    9.17
   3   5  -8  104.05    7.06
   3   5  -8   97.05    7.07
  -3   5  -8   96.85    6.87
   3   5  -8  105.24    7.32
  -3  -5  -8   91.89    7.04
   3  -5  -8   90.13    7.16
  -3   5  -8  104.95    6.92
  -3  -5  -8   74.36    6.15
  -3  -5  -8   94.80    7.09
   3  -5  -8   98.81    7.33
  -3   5  -8  104.64    7.01
   3   5  -8  101.35    7.04
  -3   5  -8  106.17    7.01
   3   5  -8   98.45    6.99
   3  -5  -8  100.98    7.86
   3  -5  -8   87.57    6.84
  -3  -5  -8   82.86    7.41
  -3  -5  -8   88.74    7.29
  -3  -5  -8   86.82    6.91
  -3   5  -7   14.29    3.17
  -3   5  -7   25.28    4.51
   3   5  -7   18.50    4.21
   3  -5  -7   22.84    3.98
  -3  -5  -7   19.25    3.84
  -3  -5  -7   16.47    3.84
   3  -5  -7   20.11    3.28
   3  -5  -7   17.44    3.42
   3  -5  -7   15.95    3.64
   3   5  -7   17.88    2.67
   3   5  -7   23.64    4.22
   3   5  -7   19.34    3.67
  -3   5  -7   18.57    4.32
  -3  -5  -7   17.17    3.17
   3  -5  -7   18.33    3.34
  -3   5  -7   21.85    3.70
   3   5  -7   21.45    3.43
  -3   5  -7   18.67    3.42
  -3   5  -7   19.71    3.76
   3   5  -7   22.90    4.30
  -3   5  -7   19.01    4.00
   3   5  -7   16.50    3.80
   3   5  -7   21.95    3.47
  -3   5  -7   24.37    3.39
   3   5  -7   19.78    3.16
  -3  -5  -7   23.33    3.70
   3  -5  -7   20.55    3.55
   3  -5  -7   25.57    4.03
  -3   5  -7   22.90    4.53
  -3   5  -7   16.90    2.96
   3   5  -7   20.23    4.34
   3   5  -7   20.23    3.33
   3   5  -7   16.52    2.99
   3  -5  -7   22.10    3.74
   3  -5  -7   20.99    3.81
   3   5  -7   23.78    3.55
  -3  -5  -7   18.25    3.39
   3  -5  -7   19.04    4.04
  -3  -5  -7   20.96    4.18
  -3   5  -7   18.55    3.11
  -3   5  -7   20.17    3.15
   3  -5  -7   22.87    3.69
   3  -5  -7   20.58    4.36
  -3  -5  -7   18.37    4.06
  -3  -5  -7   22.71    3.74
   3  -5  -7   20.33    3.29
  -3  -5  -7   13.57    3.40
  -3  -5  -7   19.74    3.50
  -3  -5  -6   81.72    6.07
   3   5  -6   98.16    7.97
   3  -5  -6   87.69    6.33
  -3   5  -6  107.00    8.09
  -3   5  -6   82.68    7.18
  -3  -5  -6   84.32    7.37
   3  -5  -6   69.52    5.73
   3  -5  -6   81.24    6.81
   3  -5  -6   78.97    6.61
   3  -5  -6   77.57    7.17
   3   5  -6   91.17    5.84
  -3   5  -6   99.07    8.14
   3   5  -6   96.83    7.88
   3   5  -6   98.94    7.26
  -3   5  -6   88.71    6.74
   3   5  -6   91.90    6.62
  -3   5  -6   88.97    6.99
   3   5  -6   99.22    7.80
  -3   5  -6   91.17    6.99
  -3  -5  -6   73.10    6.38
  -3  -5  -6   79.85    7.04
  -3  -5  -6   74.60    6.26
  -3  -5  -6   91.35    7.70
   3  -5  -6   88.73    7.63
   3  -5  -6   77.45    5.96
  -3  -5  -6   77.49    6.05
   3  -5  -6   84.02    6.27
  -3  -5  -6   82.54    6.17
   3  -5  -6   87.15    6.27
  -3   5  -6   95.73    7.78
   3   5  -6   90.12    7.73
  -3   5  -6   83.91    5.89
  -3   5  -6   91.14    6.11
  -3  -5  -6   76.00    6.06
   3  -5  -6   68.98    5.89
   3  -5  -6   76.68    6.58
   3  -5  -6   72.53    6.19
  -3  -5  -6   84.93    6.31
   3  -5  -6   72.63    6.06
   3  -5  -6   81.31    6.67
  -3  -5  -6   89.04    6.56
  -3   5  -6   89.34    6.44
   3  -5  -6   88.93    7.82
   3   5  -6  101.37    6.75
  -3  -5  -6   89.39    7.85
   3   5  -5   46.23    3.74
  -3   5  -5   67.80    5.31
   3   5  -5   48.00    5.37
  -3  -5  -5   65.20    5.10
   3  -5  -5   59.13    5.02
  -3  -5  -5   60.14    4.83
   3  -5  -5   57.68    4.79
  -3   5  -5   56.78    5.72
  -3   5  -5   56.79    5.76
  -3   5  -5   58.90    5.56
   3   5  -5   58.03    4.58
   3  -5  -5   65.44    5.64
   3  -5  -5   54.19    5.18
  -3  -5  -5   55.14    5.61
   3  -5  -5   50.08    5.41
  -3  -5  -5   57.51    5.68
   3  -5  -5   62.96    5.40
  -3  -5  -5   57.94    5.02
   3   5  -5   59.42    5.28
  -3   5  -5   58.18    5.84
   3   5  -5   54.60    5.59
  -3   5  -5   55.03    5.01
   3   5  -5   62.94    5.78
  -3   5  -5   67.51    5.68
   3   5  -5   59.93    4.97
  -3  -5  -5   55.15    4.49
  -3  -5  -5   55.25    4.74
   3  -5  -5   59.62    4.88
  -3  -5  -5   56.92    4.74
   3  -5  -5   52.88    4.69
   3  -5  -5   57.86    5.31
   3  -5  -5   53.40    4.93
   3  -5  -5   54.91    5.86
   3  -5  -5   56.91    5.11
  -3  -5  -5   57.70    5.93
  -3  -5  -5   56.90    4.96
   3  -5  -5   57.87    5.04
   3  -5  -5   60.18    5.37
  -3  -5  -5   55.79    4.94
  -3  -5  -5   68.22    6.23
  -3  -5  -5   56.77    5.62
   3  -5  -5   54.87    5.64
  -3  -5  -5   64.04    5.21
  -3  -5  -5   56.05    5.03
  -3  -5  -4   55.52    4.01
  -3  -5  -4   45.21    4.14
  -3  -5  -4   55.31    4.35
   3  -5  -4   53.12    4.26
  -3  -5  -4   55.09    4.30
   3  -5  -4   48.44    4.12
   3   5  -4   56.20    4.67
  -3   5  -4   69.26    5.87
   3   5  -4   44.39    4.87
  -3  -5  -4   57.28    4.41
   3  -5  -4   55.65    4.39
   3  -5  -4   51.76    4.22
  -3  -5  -4   50.93    4.17
  -3   5  -4   68.07    5.82
   3   5  -4   50.30    5.14
  -3   5  -4   62.24    5.71
  -3   5  -4   49.82    4.44
   3   5  -4   56.04    3.97
   3   5  -4   54.83    4.32
  -3   5  -4   57.12    4.66
  -3  -5  -4   48.19    4.54
   3   5  -4   55.72    5.07
  -3   5  -4   64.19    4.87
   3  -5  -4   44.19    4.79
  -3  -5  -4   54.63    5.26
  -3   5  -3   59.90    4.29
   3   5  -3   62.33    4.98
  -3   5  -3   60.37    5.40
   3   5  -3   42.75    4.10
  -3  -5  -3   58.08    4.66
  -3   5  -3   57.00    3.56
  -3  -5  -3   54.64    4.08
   3  -5  -3   61.03    4.28
  -3  -5  -3   63.06    4.35
   3  -5  -3   58.49    4.23
  -3  -5  -3   59.17    4.20
  -3  -5  -3   58.90    4.08
   3  -5  -3   55.82    5.16
  -3  -5  -3   67.21    5.48
  -3  -5  -3   64.99    4.42
   3  -5  -3   67.79    4.51
  -3  -5  -3   59.39    4.21
   3  -5  -3   67.23    4.46
  -3   5  -3   59.82    5.06
   3  -5  -3   55.65    3.94
   3   5  -3   54.18    4.27
   3   5  -3   55.47    4.96
   3   5  -3   56.26    3.89
   3   5  -3   58.05    4.18
  -3   5  -3   52.16    3.29
  -3  -5  -3   52.30    4.59
   3  -5  -3   61.47    4.32
   3   5  -2  321.78   12.44
   3  -5  -2  281.66   10.56
   3  -5  -2  303.72   11.16
  -3  -5  -2  299.95   11.10
   3  -5  -2  304.93   11.16
   3  -5  -2  322.56   11.40
  -3  -5  -2  301.27   11.05
  -3  -5  -2  316.95   12.35
  -3   5  -2  296.21   10.52
  -3  -5  -2  311.59   11.58
  -3  -5  -2  314.18   11.29
   3  -5  -2  325.44   11.41
   3  -5  -2  318.19   11.25
  -3  -5  -2  304.80   11.15
  -3  -5  -2  308.36   11.55
   3   5  -2  305.99   10.91
   3   5  -2  310.87   10.94
  -3   5  -2  299.49   10.68
   3   5  -2  312.81   12.79
  -3   5  -2  300.70   12.16
   3   5  -2  303.63   11.16
  -3  -5  -2  325.22   13.29
   3  -5  -2  306.51   13.15
  -3   5  -2  303.68   11.70
   3  -5  -1  230.45    9.21
  -3  -5  -1  235.03    9.79
  -3  -5  -1  240.47    9.38
   3  -5  -1  254.15    9.53
   3  -5  -1  231.14    9.20
  -3  -5  -1  238.20    9.22
  -3  -5  -1  234.98    9.89
   3   5  -1  236.68    8.62
   3   5  -1  224.05    8.95
  -3   5  -1  234.02    9.77
  -3  -5  -1  226.70    9.03
   3  -5  -1  240.12    9.30
   3  -5  -1  251.25    9.53
  -3  -5  -1  239.71    9.34
   3   5  -1  222.28    9.93
  -3  -5  -1  227.12   10.12
   3  -5  -1  226.39    9.08
   3  -5  -1  216.95    8.69
   3   5  -1  216.16    8.74
  -3   5  -1  227.78    9.79
  -3  -5  -1  249.93   10.39
  -3   5  -1  242.02    9.44
  -3  -5   0    3.61    1.20
   3  -5   0    2.16    1.14
  -3  -5   0    2.65    1.22
   3  -5   0    1.78    1.07
  -3  -5   0    4.16    1.42
   3  -5   0    3.63    1.30
   3   5   0    2.36    0.84
  -3   5   0    4.14    1.23
   3  -5   0    4.33    1.75
  -3   5   0    3.04    1.31
  -3  -5   0    2.33    1.34
  -3  -5   0    3.72    1.16
  -3  -5   0    3.94    1.36
   3  -5   0    2.66    1.06
  -3  -5   0    1.82    1.19
  -3  -5   0    2.12    1.12
  -3  -5   0    3.12    1.17
   3  -5   0    1.88    0.99
   3  -5   0    3.55    1.28
  -3  -5   0    7.11    1.85
   3  -5   0    2.50    1.02
  -3   5   0    3.98    1.40
   3   5   1  210.04    8.82
  -3  -5   1  240.07   10.98
   3  -5   1  242.78   11.57
   3   5   1  227.98    9.35
   3   5   1  224.05    7.87
  -3   5   1  243.16    9.99
  -3  -5   1  243.81    9.79
  -3  -5   1  238.77   10.07
   3  -5   1  239.78    9.32
   3  -5   1  229.56    9.16
   3  -5   1  224.00    8.99
  -3  -5   1  242.87   10.27
  -3  -5   1  253.23    9.91
   3  -5   1  261.69   10.11
   3  -5   1  246.04    9.79
  -3  -5   1  238.68    9.62
  -3   5   1  224.34    8.57
  -3  -5   1  241.36   10.87
  -3  -5   1  243.62    9.83
   3  -5   1  245.17    9.90
  -3  -5   1  231.63    9.62
   3  -5   1  246.70    9.80
   3  -5   2  324.85   11.95
   3  -5   2  338.18   12.03
  -3  -5   2  321.43   12.39
  -3  -5   2  339.44   12.82
  -3  -5   2  345.52   13.51
   3  -5   2  380.00   13.44
  -3   5   2  325.54   10.78
  -3  -5   2  327.95   13.79
   3  -5   2  317.67   11.49
  -3  -5   2  340.56   12.92
  -3  -5   2  352.01   13.49
   3  -5   2  314.71   14.41
  -3  -5   2  329.04   13.71
   3   5   2  331.16   10.02
   3   5   2  351.70   12.52
  -3   5   2  343.46   12.81
  -3  -5   3   56.17    5.09
   3   5   3   61.09    4.56
  -3   5   3   57.55    4.57
   3  -5   3   57.94    4.36
  -3  -5   3   59.01    4.87
  -3  -5   3   54.21    4.34
   3  -5   3   51.79    4.11
  -3  -5   3   66.25    5.26
   3  -5   3   60.99    4.85
  -3  -5   3   54.56    5.15
   3  -5   3   53.73    3.86
   3  -5   3   53.67    3.84
  -3  -5   3   67.31    5.28
  -3  -5   3   58.71    4.52
  -3  -5   4   59.50    5.19
   3  -5   4   60.40    4.65
   3  -5   4   62.36    4.76
  -3  -5   4   69.46    5.53
   3  -5   4   42.47    3.86
  -3  -5   4   54.72    5.48
  -3  -5   4   65.34    5.52
  -3   5   4   55.92    4.67
  -3  -5   4   55.69    5.30
   3   5   4   57.42    4.62
  -3   5   5   61.40    5.16
  -3  -5   5   74.56    6.47
   3   5   5   68.93    5.17
   3  -5   5   74.67    5.47
  -3  -5   5   68.68    5.67
   3  -5   5   55.59    4.89
  -3  -5   5   74.05    6.63
  -3  -5   5   68.10    5.79
   3  -5   5   71.86    6.38
  -3  -5   5   83.53    6.26
   3  -5   5   63.88    6.06
  -3   5   6   78.16    6.06
   3   5   6   96.57    6.13
   3  -5   6   77.03    8.15
  -3  -5   6   88.70    7.45
   3  -5   6  102.66    6.72
  -3  -5   6  102.38    7.63
  -3  -5   6  103.93    6.89
   3  -5   6   93.34    7.56
  -3  -5   6  108.33    7.27
   3  -5   6   88.00    7.27
   3  -5   6   75.89    6.32
  -3  -5   6   94.64    7.95
  -3  -5   6   95.96    7.02
   3   5   7   20.97    3.68
  -3  -5   7   20.63    4.08
  -3  -5   7   20.69    3.84
   3  -5   7   17.82    3.01
  -3  -5   7   21.79    3.88
  -3   5   7   12.50    2.58
   3  -5   7   24.53    4.82
   3  -5   7   18.15    3.52
   3  -5   7   20.77    3.76
   3  -5   7   17.99    3.30
  -3  -5   7   19.25    3.32
  -3  -5   8   93.43    8.59
   3  -5   8  112.86    7.10
   3  -5   8  115.95    7.83
  -3  -5   8  128.06    8.88
   3  -5   8  117.24    8.14
   3  -5   8   94.66    7.24
   3  -5   8   95.10    9.41
  -3  -5   9   43.24    4.94
   3  -5   9   54.38    5.17
   3  -5   9   43.67    3.99
  -3  -5  10  116.68    6.81
  -3  -5  10  111.75    7.13
  -3  -5  10  107.27    6.90
   3  -5  10  119.00    7.05
   3  -5  10  128.80    7.02
   3  -5  11    5.97    1.44
  -3  -5  11    4.10    1.37
  -3   6 -11  228.49    8.46
   3   6 -11  224.75    7.52
   3   6 -11  202.55    7.25
  -3   6 -10   51.64    3.82
   3   6 -10   44.70    3.81
   3   6 -10   50.70    3.89
  -3   6 -10   53.68    3.88
   3   6 -10   53.05    3.94
  -3   6 -10   49.13    4.80
   3   6 -10   40.18    4.48
   3   6 -10   43.71    4.57
  -3   6 -10   44.71    4.74
  -3  -6 -10   50.79    4.83
  -3   6 -10   55.01    4.61
   3   6  -9  409.42   16.10
  -3   6  -9  437.59   17.10
  -3  -6  -9  432.35   16.99
   3   6  -9  429.52   17.77
  -3   6  -9  441.20   17.91
   3   6  -9  405.50   15.56
  -3   6  -9  434.50   15.36
   3   6  -9  453.17   15.77
   3   6  -9  447.09   15.62
  -3   6  -9  426.29   15.35
   3  -6  -9  416.43   16.54
   3  -6  -9  494.73   17.91
   3   6  -9  447.81   18.21
   3  -6  -9  385.80   16.99
   3  -6  -9  487.75   17.61
  -3  -6  -9  429.35   17.77
  -3  -6  -9  423.58   17.69
   3  -6  -9  430.29   17.86
  -3   6  -9  460.36   18.26
   3   6  -9  401.88   17.46
  -3   6  -8   55.47    6.44
   3   6  -8   42.63    5.40
   3   6  -8   42.56    4.74
  -3   6  -8   55.50    5.49
  -3   6  -8   44.07    4.63
   3   6  -8   46.41    5.84
  -3   6  -8   51.40    6.15
   3   6  -8   49.12    5.86
  -3  -6  -8   43.34    4.72
  -3  -6  -8   36.78    4.35
  -3  -6  -8   41.40    5.15
  -3   6  -8   48.46    5.98
   3   6  -8   43.69    5.71
  -3   6  -8   47.83    4.58
   3   6  -8   53.14    4.92
   3   6  -8   45.34    4.73
   3  -6  -8   44.93    5.68
   3  -6  -8   43.57    5.34
   3  -6  -8   49.45    5.22
  -3  -6  -8   50.98    5.85
  -3  -6  -8   42.22    4.88
   3  -6  -8   48.57    5.13
   3  -6  -8   49.50    5.30
  -3   6  -8   41.99    4.47
   3   6  -8   41.25    4.53
   3  -6  -8   54.10    5.66
  -3   6  -8   34.42    4.38
   3   6  -7  399.39   14.93
   3  -6  -7  382.00   15.45
   3  -6  -7  414.59   18.62
   3  -6  -7  417.61   17.74
  -3  -6  -7  453.52   19.24
   3  -6  -7  443.19   17.79
  -3   6  -7  448.68   19.18
   3   6  -7  398.18   18.43
  -3  -6  -7  434.83   16.86
   3  -6  -7  424.41   16.81
   3   6  -7  435.15   18.88
  -3   6  -7  430.60   19.62
  -3   6  -7  412.96   17.43
   3   6  -7  448.69   19.16
  -3   6  -7  434.12   16.75
   3   6  -7  432.93   16.87
  -3   6  -7  433.98   17.91
  -3  -6  -7  377.96   16.58
  -3  -6  -7  441.43   19.66
   3  -6  -7  395.83   18.93
  -3  -6  -7  401.12   16.45
  -3  -6  -7  429.14   18.40
   3   6  -7  405.56   18.73
  -3  -6  -7  371.10   16.09
  -3   6  -7  444.87   19.25
   3   6  -7  425.94   18.84
  -3   6  -7  476.60   19.56
  -3  -6  -7  425.24   16.75
   3  -6  -7  410.40   16.79
  -3   6  -7  429.53   16.03
   3   6  -7  450.07   16.48
  -3   6  -7  416.35   16.02
   3   6  -7  425.79   16.40
   3   6  -7  412.98   16.40
   3  -6  -7  410.67   19.49
  -3  -6  -7  440.99   19.89
  -3   6  -7  382.51   17.27
  -3  -6  -7  413.85   16.75
   3  -6  -7  439.20   17.23
   3  -6  -7  453.57   18.17
  -3   6  -7  438.54   16.28
   3  -6  -7  435.88   17.60
  -3   6  -7  420.21   16.07
   3   6  -7  409.20   16.11
  -3  -6  -6    4.38    2.10
   3  -6  -6    2.60    1.71
  -3   6  -6    6.36    2.98
  -3   6  -6    8.03    2.82
   3   6  -6    4.58    2.64
   3   6  -6    3.12    1.64
   3   6  -6    4.29    2.31
  -3   6  -6    3.05    2.62
   3   6  -6    3.44    1.89
   3  -6  -6    9.32    2.71
  -3  -6  -6    2.85    2.20
   3  -6  -6    3.99    2.42
   3  -6  -6    1.98    1.69
  -3  -6  -6    3.93    1.79
  -3  -6  -6    3.32    2.23
   3  -6  -6    5.75    2.15
   3   6  -6    4.59    2.52
  -3   6  -6    4.71    2.09
   3   6  -6    4.07    2.56
   3  -6  -6    3.90    1.80
  -3   6  -6    5.93    2.75
  -3  -6  -6   11.69    2.61
   3  -6  -6    4.97    2.01
  -3  -6  -6   11.04    2.63
  -3  -6  -6    0.28    1.69
  -3  -6  -6    5.67    2.55
   3  -6  -6    3.20    2.15
   3  -6  -6    4.88    2.51
   3  -6  -6    4.54    2.29
  -3   6  -6    3.98    1.78
   3   6  -6    3.50    1.76
  -3   6  -6    1.64    1.12
  -3  -6  -6    1.98    2.24
   3  -6  -6    5.47    2.65
  -3   6  -6    3.14    1.93
  -3  -6  -6    5.07    2.11
   3  -6  -6    3.65    1.44
  -3  -6  -6    3.76    1.76
   3   6  -6    5.91    1.96
  -3  -6  -6   13.98    3.37
   3  -6  -5 1534.88   43.71
  -3  -6  -5 1540.30   43.60
  -3  -6  -5 1584.97   43.40
   3  -6  -5 1612.02   43.71
  -3   6  -5 1635.44   46.63
   3   6  -5 1555.09   46.38
  -3   6  -5 1527.54   46.20
   3   6  -5 1563.09   42.57
  -3  -6  -5 1689.21   45.05
   3  -6  -5 1515.48   44.19
   3  -6  -5 1483.28   45.85
   3  -6  -5 1531.19   44.15
  -3  -6  -5 1597.90   46.29
  -3  -6  -5 1544.44   45.64
   3   6  -5 1462.21   43.44
  -3   6  -5 1648.98   46.98
   3   6  -5 1523.35   46.16
  -3   6  -5 1552.55   43.82
   3   6  -5 1624.48   46.09
  -3   6  -5 1620.57   44.93
  -3  -6  -5 1473.59   42.75
   3  -6  -5 1604.07   43.32
  -3  -6  -5 1544.76   43.49
  -3  -6  -5 1610.46   43.50
   3  -6  -5 1544.51   43.41
   3  -6  -5 1541.72   44.23
   3  -6  -5 1505.79   44.14
  -3  -6  -5 1691.51   43.69
   3  -6  -5 1560.23   44.54
  -3  -6  -5 1643.36   47.38
   3  -6  -5 1520.60   46.84
  -3   6  -5 1537.32   43.94
  -3  -6  -5 1663.76   44.61
   3  -6  -5 1485.12   46.42
   3  -6  -5 1474.45   42.62
  -3  -6  -5 1630.07   47.23
  -3  -6  -5 1479.66   45.39
  -3   6  -4   73.93    5.93
  -3   6  -4   75.36    6.98
  -3  -6  -4  100.66    7.39
   3  -6  -4   89.87    6.54
   3  -6  -4   80.69    6.20
   3  -6  -4   90.58    6.63
   3  -6  -4   86.26    7.38
  -3  -6  -4   99.39    7.62
   3   6  -4   87.18    5.53
   3   6  -4   95.67    6.29
  -3   6  -4   90.89    6.49
  -3  -6  -4   98.53    7.05
   3   6  -4   97.26    6.49
   3   6  -4  108.50    7.92
  -3   6  -4   97.39    7.57
  -3   6  -4  102.64    7.06
  -3   6  -4   84.76    6.09
   3   6  -4  104.52    7.46
  -3  -6  -4  102.56    6.16
  -3  -6  -4   99.04    6.76
   3  -6  -4   99.44    6.44
   3  -6  -4   97.25    6.47
  -3  -6  -4  100.92    6.48
  -3  -6  -4  105.30    6.52
   3  -6  -4   85.67    6.31
   3  -6  -4   98.54    7.82
   3  -6  -4   94.61    6.89
  -3  -6  -4   96.94    7.82
   3  -6  -4   96.28    7.97
  -3  -6  -4   99.39    6.33
  -3  -6  -4  103.83    6.55
   3  -6  -4   95.47    6.47
  -3   6  -4   94.62    7.43
   3   6  -4  101.66    7.87
   3  -6  -4   95.32    6.38
  -3  -6  -4  101.83    6.82
  -3  -6  -4   96.69    7.60
   3   6  -3  756.62   24.79
  -3   6  -3  791.37   26.95
  -3  -6  -3  801.65   25.72
   3  -6  -3  783.59   24.03
   3   6  -3  801.18   23.34
   3   6  -3  783.11   23.81
  -3   6  -3  750.32   21.98
  -3  -6  -3  809.66   24.30
   3  -6  -3  801.33   24.46
  -3  -6  -3  807.52   24.12
   3  -6  -3  830.18   24.39
   3  -6  -3  704.69   22.67
   3   6  -3  753.73   23.73
   3   6  -3  824.10   26.74
  -3   6  -3  777.16   25.93
   3   6  -3  841.00   26.06
   3  -6  -3  775.41   24.86
  -3  -6  -3  797.46   24.13
  -3  -6  -3  807.90   25.48
  -3  -6  -3  824.56   24.40
   3  -6  -3  840.63   24.56
  -3  -6  -3  818.02   24.22
   3  -6  -3  816.57   24.24
  -3  -6  -3  734.31   23.25
   3  -6  -3  794.64   27.13
  -3  -6  -3  846.21   27.41
  -3  -6  -3  825.02   27.34
   3  -6  -3  784.43   25.71
   3  -6  -3  781.51   27.18
  -3  -6  -3  858.53   26.05
  -3   6  -3  843.16   25.56
   3  -6  -3  705.93   25.83
   3  -6  -3  760.08   24.84
  -3  -6  -3  777.13   25.63
  -3  -6  -3  771.58   26.30
  -3   6  -2   14.29    2.13
  -3  -6  -2   10.12    2.18
   3   6  -2   10.97    2.43
  -3  -6  -2    9.37    2.18
   3  -6  -2   13.08    2.29
  -3  -6  -2   11.16    2.06
   3  -6  -2   15.03    2.38
  -3  -6  -2    9.04    1.85
  -3  -6  -2   10.50    2.08
   3  -6  -2   13.05    3.05
  -3  -6  -2    9.50    2.63
  -3  -6  -2   12.62    2.20
   3  -6  -2   12.13    2.21
  -3  -6  -2   11.74    2.16
   3  -6  -2    9.34    2.08
   3  -6  -2   12.77    2.18
   3   6  -2    9.11    1.86
  -3   6  -2   10.79    2.28
   3   6  -2    9.88    1.88
  -3   6  -2   11.05    1.95
   3   6  -2   10.19    2.02
  -3   6  -2   11.26    2.49
   3   6  -2   12.32    2.84
   3  -6  -2   10.53    1.84
   3  -6  -1 1528.96   41.76
  -3  -6  -1 1593.05   42.86
  -3  -6  -1 1566.59   41.95
   3  -6  -1 1696.52   42.55
  -3  -6  -1 1554.33   41.68
   3  -6  -1 1632.94   42.11
  -3  -6  -1 1530.33   42.70
   3   6  -1 1534.15   41.45
   3   6  -1 1553.83   40.59
  -3   6  -1 1589.48   42.74
  -3   6  -1 1521.70   41.68
  -3  -6  -1 1544.13   41.61
  -3  -6  -1 1650.63   42.17
   3  -6  -1 1688.50   42.52
   3  -6  -1 1651.14   42.09
   3   6  -1 1510.94   42.97
   3  -6  -1 1563.41   41.60
  -3  -6  -1 1503.43   43.11
   3  -6  -1 1478.54   40.68
  -3  -6  -1 1540.85   40.29
  -3   6  -1 1636.09   43.36
   3   6  -1 1480.68   40.49
  -3   6  -1 1528.14   41.35
  -3  -6   0    7.64    1.87
   3  -6   0    4.96    1.67
  -3  -6   0    6.13    1.65
   3  -6   0    4.23    1.52
  -3  -6   0    5.94    1.84
   3  -6   0    4.81    1.54
   3   6   0    5.40    1.27
  -3   6   0    5.36    1.35
  -3   6   0    6.85    1.94
   3  -6   0    4.49    1.93
   3  -6   0    6.75    1.74
  -3  -6   0    5.70    1.71
  -3  -6   0    4.77    1.50
   3  -6   0    6.90    1.83
  -3  -6   0    6.86    1.93
   3  -6   0    3.75    1.48
  -3  -6   0    4.32    1.66
   3   6   0   12.95    2.60
  -3  -6   0    3.36    1.65
  -3  -6   0    6.26    1.58
   3  -6   0    4.58    1.44
  -3   6   0   11.95    2.33
  -3  -6   0   17.86    2.81
   3  -6   1 1577.06   44.31
   3  -6   1 1565.11   47.36
   3   6   1 1656.71   41.38
   3   6   1 1661.16   44.04
  -3   6   1 1739.10   44.87
  -3  -6   1 1615.70   43.82
  -3  -6   1 1667.41   44.37
   3  -6   1 1794.87   44.99
   3  -6   1 1675.92   44.32
  -3  -6   1 1584.76   44.79
   3  -6   1 1583.41   43.05
  -3  -6   1 1620.20   43.83
   3  -6   1 1597.32   43.12
  -3  -6   1 1579.63   44.43
  -3   6   1 1607.79   41.75
  -3  -6   1 1582.14   45.46
  -3  -6   1 1692.24   44.44
   3  -6   1 1755.02   44.82
   3  -6   1 1646.63   44.07
  -3  -6   1 1609.92   43.97
   3  -6   2   17.34    2.57
  -3  -6   2   17.60    2.76
  -3  -6   2   22.77    3.16
   3  -6   2   18.40    2.64
  -3  -6   2   21.94    3.11
   3  -6   2   19.10    3.02
   3  -6   2   18.86    2.96
  -3  -6   2   19.49    2.94
  -3  -6   2   19.39    3.40
  -3  -6   2   19.82    2.92
   3  -6   2   16.83    2.40
  -3  -6   2   13.70    2.69
   3  -6   2   16.53    3.51
  -3  -6   2   24.11    3.66
   3   6   2   20.31    2.83
  -3   6   2   21.99    3.01
  -3  -6   2   15.02    2.77
   3  -6   2   20.07    3.05
  -3  -6   3  836.31   27.74
   3  -6   3  882.11   27.80
  -3  -6   3  922.87   27.64
   3  -6   3  833.56   28.32
  -3  -6   3  882.13   27.27
   3  -6   3  935.33   27.93
  -3  -6   3  814.57   26.62
   3  -6   3  906.35   27.24
  -3  -6   3  829.02   28.48
  -3  -6   3  938.24   29.42
   3   6   3  916.68   26.89
   3  -6   3  853.24   30.70
  -3   6   3  863.34   26.66
  -3  -6   3  887.99   27.47
   3  -6   3  902.22   26.32
  -3  -6   3  797.19   25.68
   3  -6   3  869.52   26.08
  -3  -6   3  749.65   24.45
  -3  -6   3  865.72   27.67
   3  -6   3  837.06   25.02
  -3  -6   3  886.94   26.90
  -3  -6   4  118.16    7.92
   3  -6   4  116.04    6.39
  -3  -6   4  112.83    8.46
   3  -6   4  101.13    7.87
  -3  -6   4  117.33    7.75
   3  -6   4  127.93    8.63
  -3  -6   4  119.33    8.08
  -3  -6   4  120.40    8.66
  -3   6   4  110.66    7.15
   3   6   4  124.20    7.48
  -3  -6   4  109.75    7.68
   3  -6   4  120.28    7.21
   3  -6   4  123.31    7.27
  -3  -6   4   97.04    6.44
   3  -6   4  103.30    6.06
  -3  -6   5 1675.86   46.23
  -3  -6   5 1632.25   46.10
  -3  -6   5 1538.03   47.69
  -3  -6   5 1884.19   47.23
   3  -6   5 1586.04   47.05
   3  -6   5 1480.08   46.14
  -3  -6   5 1753.56   48.54
   3   6   5 1743.34   45.12
  -3   6   5 1488.31   44.01
  -3  -6   5 1430.87   43.53
   3  -6   5 1661.04   44.56
   3  -6   5 1607.46   44.54
   3  -6   5 1523.99   42.65
  -3  -6   6    2.99    1.83
  -3  -6   6    4.48    1.88
  -3  -6   6    4.34    2.14
   3  -6   6    1.27    1.45
  -3  -6   6    4.81    1.97
   3  -6   6    1.65    1.59
  -3  -6   6    0.19    1.37
   3  -6   6    3.70    1.88
   3  -6   6    5.28    1.79
   3  -6   6    4.97    1.97
  -3  -6   6    3.23    2.17
   3   6   6    2.98    1.48
  -3   6   6    4.99    1.80
   3  -6   6    2.89    2.56
   3  -6   7  405.26   15.37
  -3  -6   7  524.08   17.94
   3  -6   7  395.82   16.92
   3  -6   7  448.74   18.22
  -3  -6   7  398.13   16.35
   3   6   7  435.44   18.07
  -3  -6   7  393.64   18.79
  -3   6   7  339.04   15.92
  -3  -6   7  416.43   18.43
   3  -6   7  393.28   20.38
  -3  -6   7  383.51   16.24
   3  -6   7  433.18   16.29
  -3  -6   7  428.56   17.99
   3  -6   8   51.24    4.59
   3  -6   8   56.82    5.48
  -3  -6   8   49.53    5.47
  -3  -6   8   47.37    4.92
   3  -6   8   52.52    4.71
   3  -6   9  454.30   15.66
  -3  -6   9  427.53   16.77
  -3  -6   9  400.02   15.83
   3  -6   9  414.13   14.55
   3  -6   9  469.13   16.56
  -3  -6   9  462.52   17.00
   3  -6  10   48.06    3.98
  -3  -6  10   40.10    3.80
  -3  -6  10   41.93    3.82
  -3  -6  10   48.01    3.95
  -3   7 -10   28.31    2.83
  -3   7 -10   29.01    2.47
   3   7 -10   27.38    2.46
   3   7 -10   27.47    2.48
  -3   7  -9   25.55    3.89
  -3   7  -9   29.04    3.47
  -3   7  -9   32.85    4.12
   3   7  -9   30.12    3.96
   3   7  -9   27.98    3.16
  -3   7  -9   31.21    3.15
   3   7  -9   32.54    3.33
  -3   7  -9   29.58    3.18
   3  -7  -9   31.95    3.63
   3   7  -9   28.05    3.14
   3   7  -9   25.98    3.77
  -3  -7  -9   30.42    3.64
   3   7  -9   23.70    3.63
  -3   7  -9   29.23    3.92
   3  -7  -9   24.30    3.95
  -3  -7  -9   24.36    3.70
  -3   7  -8  164.05   10.58
   3   7  -8  152.26    9.78
   3   7  -8  174.75   10.46
  -3  -7  -8  175.51   10.00
  -3   7  -8  193.79   10.89
   3   7  -8  164.34   10.24
  -3   7  -8  165.74    8.40
   3   7  -8  171.57    8.65
   3   7  -8  177.58    9.00
   3  -7  -8  190.37    9.88
  -3   7  -8  180.11    8.76
   3   7  -8  184.19    8.88
   3  -7  -8  216.75   10.55
  -3  -7  -8  196.52   10.86
   3  -7  -8  179.03    9.81
  -3  -7  -8  182.39   10.50
   3  -7  -8  188.20   10.77
  -3   7  -8  170.26   10.32
   3   7  -8  164.38   10.26
   3   7  -8  159.91    8.60
  -3   7  -8  187.79    9.91
   3   7  -7    7.04    2.96
  -3   7  -7    5.64    2.13
  -3   7  -7    7.76    2.95
  -3  -7  -7    7.58    2.98
   3  -7  -7    7.60    2.87
   3  -7  -7    6.94    2.34
   3  -7  -7    6.45    2.51
  -3  -7  -7    7.94    2.67
   3  -7  -7    7.00    2.33
   3   7  -7    5.74    1.83
   3   7  -7    4.92    2.45
  -3   7  -7    2.76    2.54
  -3  -7  -7    8.72    2.35
   3  -7  -7    5.05    2.08
  -3   7  -7    2.83    1.83
   3   7  -7    4.29    2.35
  -3  -7  -7    6.97    2.17
   3  -7  -7    5.99    2.21
  -3   7  -7    4.94    2.05
   3   7  -7    5.00    2.13
   3   7  -7    7.22    3.14
  -3   7  -7    2.84    2.85
  -3  -7  -7    6.06    2.56
  -3  -7  -7    7.38    2.29
  -3   7  -7    7.66    2.41
   3   7  -7    5.27    1.91
   3   7  -7    5.52    2.15
  -3  -7  -7    6.39    2.98
   3  -7  -7    4.86    2.60
  -3   7  -7    6.18    2.21
   3   7  -7    4.67    2.26
   3  -7  -7    8.43    2.81
  -3   7  -6  206.72   11.92
   3  -7  -6  217.00   11.27
   3  -7  -6  232.93   11.66
  -3  -7  -6  210.78   12.11
  -3  -7  -6  219.28   12.63
   3  -7  -6  236.16   13.07
   3   7  -6  210.49   12.48
   3   7  -6  189.40   10.08
  -3   7  -6  232.07   13.25
   3   7  -6  217.77   10.39
  -3   7  -6  223.86   11.61
   3   7  -6  213.76   10.20
   3   7  -6  216.27   12.43
  -3   7  -6  198.50   10.76
  -3  -7  -6  214.53   12.29
  -3  -7  -6  225.71   13.15
   3  -7  -6  219.38   13.20
   3  -7  -6  211.74   10.34
  -3  -7  -6  209.95   11.41
  -3   7  -6  213.36   12.66
  -3  -7  -6  211.85   10.92
   3  -7  -6  242.54   11.43
  -3  -7  -6  226.57   11.08
   3   7  -6  195.92   12.26
   3  -7  -6  204.71   10.90
   3  -7  -6  228.72   11.56
   3  -7  -6  243.03   12.13
  -3   7  -6  188.24    8.86
  -3  -7  -6  253.80   13.90
   3  -7  -6  215.95   13.11
   3   7  -6  208.42   10.57
  -3   7  -6  203.67   11.00
  -3   7  -6  226.84   12.79
   3   7  -6  198.93   12.14
  -3  -7  -6  212.08   10.82
   3  -7  -6  234.08   11.31
  -3   7  -5   62.57    6.75
   3  -7  -5   66.26    5.91
  -3  -7  -5   69.04    6.60
   3  -7  -5   72.88    7.06
  -3  -7  -5   74.85    7.08
   3  -7  -5   58.95    5.68
   3   7  -5   69.39    5.60
  -3   7  -5   87.56    7.65
   3   7  -5   69.07    6.93
  -3   7  -5   71.61    6.26
   3   7  -5   76.63    6.96
  -3   7  -5   71.94    5.96
   3  -7  -5   54.82    5.22
  -3  -7  -5   77.89    7.56
  -3  -7  -5   72.39    6.90
  -3  -7  -5   82.32    6.52
   3  -7  -5   65.81    5.63
   3  -7  -5   68.12    7.15
   3  -7  -5   64.78    5.80
  -3  -7  -5   69.11    5.85
  -3  -7  -5   73.50    5.96
   3  -7  -5   67.10    5.86
   3  -7  -5   64.65    5.92
  -3  -7  -5   66.45    5.50
   3  -7  -5   73.96    6.34
   3  -7  -5   71.53    7.43
   3  -7  -5   73.13    6.46
  -3  -7  -5   65.22    6.94
  -3   7  -5   67.69    5.97
  -3  -7  -5   70.93    5.84
   3  -7  -5   72.76    6.09
  -3  -7  -5   70.14    5.87
   3  -7  -5   79.22    6.21
  -3   7  -5   88.84    7.71
   3   7  -5   71.41    7.10
  -3   7  -4  305.47   14.84
   3  -7  -4  292.22   12.85
  -3  -7  -4  283.27   12.62
   3   7  -4  267.24   14.11
   3  -7  -4  300.35   12.80
  -3  -7  -4  290.00   12.53
  -3   7  -4  240.94   11.66
  -3   7  -4  276.76   14.56
   3   7  -4  231.71   11.88
   3   7  -4  288.46   12.43
  -3  -7  -4  296.00   13.93
   3  -7  -4  276.53   12.50
   3  -7  -4  267.20   14.23
   3  -7  -4  271.76   12.80
  -3  -7  -4  299.83   14.69
  -3  -7  -4  258.60   13.19
  -3   7  -4  302.49   14.75
   3   7  -4  304.91   14.93
   3   7  -4  278.80   13.75
  -3   7  -4  288.80   13.13
  -3  -7  -4  288.57   13.16
  -3  -7  -4  312.48   12.57
  -3  -7  -4  289.66   12.55
   3  -7  -4  303.50   12.91
  -3  -7  -4  283.64   12.64
   3  -7  -4  289.62   12.63
  -3  -7  -4  317.20   15.46
   3  -7  -4  287.98   13.71
   3  -7  -4  280.83   14.96
   3  -7  -4  290.54   12.85
   3   7  -4  262.66   11.14
   3   7  -4  280.08   12.30
  -3  -7  -4  299.96   15.11
   3  -7  -4  263.42   12.49
   3  -7  -4  284.90   14.97
  -3  -7  -3    2.35    1.38
   3  -7  -3    2.41    1.54
  -3  -7  -3    1.73    1.40
   3  -7  -3    3.36    1.69
  -3   7  -3    4.74    2.48
   3   7  -3    3.24    1.98
   3  -7  -3    1.60    1.38
  -3  -7  -3    5.07    2.27
   3   7  -3    3.59    1.51
  -3   7  -3    6.07    2.08
   3   7  -3    5.89    1.68
  -3   7  -3    2.59    2.11
   3   7  -3    2.77    2.13
   3  -7  -3    1.55    1.01
   3  -7  -3    2.79    2.17
   3  -7  -3    2.25    1.55
  -3  -7  -3    4.76    2.31
  -3  -7  -3    4.98    1.98
  -3  -7  -3    2.71    1.60
  -3  -7  -3    4.15    1.80
   3   7  -3    3.01    2.06
  -3  -7  -3    2.55    1.46
   3  -7  -3    3.25    1.63
  -3  -7  -3    2.26    1.31
   3  -7  -3    4.75    1.78
  -3  -7  -3    2.97    1.20
  -3  -7  -3    3.24    2.14
   3  -7  -3    2.34    2.20
   3  -7  -3    3.36    1.74
  -3  -7  -3    7.42    2.35
  -3  -7  -3    3.99    2.18
   3  -7  -3    3.61    2.17
  -3   7  -3    5.08    1.94
  -3  -7  -3    3.59    1.58
  -3  -7  -2  258.26   12.37
   3  -7  -2  276.67   12.50
   3   7  -2  275.53   11.76
  -3   7  -2  283.65   12.85
   3   7  -2  299.06   11.86
  -3   7  -2  280.97   11.58
   3  -7  -2  305.90   12.70
   3  -7  -2  305.64   12.76
  -3  -7  -2  284.29   12.28
  -3  -7  -2  287.85   12.25
   3  -7  -2  279.37   11.15
   3  -7  -2  296.93   12.34
  -3  -7  -2  291.61   13.66
  -3   7  -2  295.21   13.79
   3   7  -2  313.91   14.71
   3   7  -2  297.91   13.51
  -3   7  -2  291.04   12.64
   3  -7  -2  295.29   12.67
  -3  -7  -2  287.61   13.46
  -3   7  -2  281.69   11.36
  -3  -7  -2  295.48   12.92
  -3  -7  -2  302.14   12.55
   3  -7  -2  325.55   13.01
  -3  -7  -2  295.19   12.40
   3  -7  -2  304.49   12.64
  -3  -7  -2  280.95   12.32
   3  -7  -2  297.11   15.17
  -3  -7  -2  307.91   15.07
   3  -7  -2  317.27   14.31
  -3  -7  -2  294.56   14.75
  -3  -7  -2  335.81   13.79
   3  -7  -2  279.16   14.75
  -3  -7  -2  301.76   12.90
   3  -7  -1  107.17    7.00
   3  -7  -1  114.98    6.93
  -3  -7  -1  109.54    6.09
   3  -7  -1  110.78    6.35
  -3  -7  -1  116.29    7.84
  -3  -7  -1  117.51    7.17
   3  -7  -1  115.65    7.23
   3  -7  -1  113.53    7.05
  -3  -7  -1  116.63    7.04
  -3   7  -1  130.85    8.21
  -3  -7  -1   97.58    6.57
   3   7  -1  106.06    6.61
   3   7  -1  111.63    6.29
  -3   7  -1  107.94    7.21
  -3   7  -1  110.08    6.92
   3   7  -1  110.97    7.55
  -3  -7  -1  113.15    7.50
   3  -7  -1  117.65    7.18
  -3  -7  -1  116.85    7.16
   3  -7  -1  120.86    7.35
  -3  -7  -1  117.92    7.13
   3  -7  -1  117.50    7.16
  -3  -7  -1  104.30    7.17
   3  -7  -1  112.62    8.92
  -3  -7  -1  111.07    8.55
  -3  -7  -1  127.68    7.68
  -3  -7  -1  116.71    8.79
   3  -7  -1  120.23    9.16
  -3  -7  -1  108.33    6.95
   3   7   0  949.33   26.83
   3   7   0  917.30   28.47
  -3   7   0  966.76   29.57
  -3   7   0  923.80   29.18
   3  -7   0  997.24   29.33
  -3  -7   0  955.89   29.13
   3  -7   0 1039.36   29.87
  -3  -7   0  952.57   28.81
  -3   7   0 1017.30   30.31
  -3  -7   0  851.23   28.26
  -3  -7   0  933.96   27.87
   3  -7   0  923.06   28.37
  -3  -7   0  944.54   29.94
   3  -7   0  904.09   27.50
   3   7   0  977.68   30.12
  -3  -7   0  966.69   30.47
   3  -7   0  954.07   28.66
  -3  -7   0  948.65   29.91
   3  -7   0 1019.01   29.42
  -3  -7   0  976.21   29.31
   3  -7   0 1025.41   29.73
  -3  -7   0  946.53   28.89
  -3  -7   0  894.62   29.66
  -3  -7   0  932.29   29.05
  -3  -7   0 1117.24   30.43
  -3  -7   0  999.45   29.31
  -3  -7   0  951.57   32.34
   3  -7   0  966.33   31.25
   3  -7   0  958.38   29.47
   3  -7   0  927.77   32.55
  -3  -7   0  931.87   28.45
[truncated: 1,014,435 more chars]
