# Supplementary material for: Crystal structure and Hirshfeld surface analysis of 2-(4-bromo­phen­yl)-4-methyl-6-oxo-1-phenyl-1,6-di­hydro­pyridine-3-carbo­nitrile
Source: Acta Crystallogr E Crystallogr Commun. 2022 Jul 5;78(Pt 8):761–5. doi: 10.1107/S2056989022006466 (PMC9361383; doi:10.1107/S2056989022006466)
Supplement: Supplementary file 2 [file e-78-00761-Isup2.hkl]

data_I                                                                          
_shelx_title ' T353 in Pna2(1)'                                                 
_shelx_refln_list_code          4                                               
_shelx_F_calc_maximum      194.52                                               
_exptl_crystal_F_000       736.00                                               
_reflns_d_resolution_high  0.7712                                               
                                                                                
loop_                                                                           
 _space_group_symop_operation_xyz                                               
 'x, y, z'                                                                      
 '-x, -y, z+1/2'                                                                
 'x+1/2, -y+1/2, z'                                                             
 '-x+1/2, y+1/2, z+1/2'                                                         
                                                                                
_cell_length_a    15.5898                                                       
_cell_length_b    10.3388                                                       
_cell_length_c     9.9120                                                       
_cell_angle_alpha  90.000                                                       
_cell_angle_beta   90.000                                                       
_cell_angle_gamma  90.000                                                       
                                                                                
_shelx_F_squared_multiplier     1.000                                           
                                                                                
loop_                                                                           
 _refln_index_h                                                                 
 _refln_index_k                                                                 
 _refln_index_l                                                                 
 _refln_F_squared_calc                                                          
 _refln_F_squared_meas                                                          
 _refln_F_squared_sigma                                                         
 _refln_observed_status                                                         
   0   0 -12        861.92        850.51        21.30 o                         
   2   0 -12         35.76         45.64         2.98 o                         
   4   0 -12        389.46        345.40        21.52 o                         
   6   0 -12        442.46        377.46        18.71 o                         
   1   1 -12        207.97        200.07         4.76 o                         
   2   1 -12         11.80         13.06         1.52 o                         
   3   1 -12        500.60        466.06         9.62 o                         
   4   1 -12        181.02        154.12         4.28 o                         
   5   1 -12         39.56         30.70         1.87 o                         
   6   1 -12        106.59         98.41         5.59 o                         
   7   1 -12        655.52        558.73        26.86 o                         
   0   2 -12        557.85        562.54        11.42 o                         
   1   2 -12        155.56        149.46         4.09 o                         
   2   2 -12        168.25        143.45         3.44 o                         
   3   2 -12          7.97          5.27         1.25 o                         
   4   2 -12        148.00        125.82         5.84 o                         
   5   2 -12        296.61        228.27        19.29 o                         
   6   2 -12        621.82        550.30        16.22 o                         
   1   3 -12        318.43        307.39         7.52 o                         
   2   3 -12        613.03        547.20        14.81 o                         
   3   3 -12        127.85        127.70         3.71 o                         
   4   3 -12        730.11        530.41        10.47 o                         
   5   3 -12        105.10         81.28         7.87 o                         
   0   4 -12         67.14         70.19         5.75 o                         
   1   4 -12        656.31        614.36        14.44 o                         
   2   4 -12         25.49         20.62         2.22 o                         
   3   4 -12         77.04         51.65         3.62 o                         
   4   4 -12        113.48         77.47         7.65 o                         
   2   0 -11       1722.80       1754.59        18.89 o                         
   4   0 -11        560.88        568.69        10.04 o                         
   6   0 -11        350.24        295.65        18.58 o                         
   8   0 -11        991.79        942.14        32.43 o                         
  10   0 -11        146.20        102.10        20.40 o                         
   0   1 -11        318.51        339.83         9.04 o                         
   1   1 -11        732.08        798.06        12.42 o                         
   2   1 -11         38.09         40.84         2.08 o                         
   3   1 -11        158.71        163.14         3.68 o                         
   4   1 -11         72.09         74.87         2.63 o                         
   5   1 -11       1205.43       1189.01        20.45 o                         
   6   1 -11         50.84         40.22         2.32 o                         
   7   1 -11        206.03        188.45         6.12 o                         
   8   1 -11         39.90         33.03         2.61 o                         
   9   1 -11        881.51        811.34        22.95 o                         
  10   1 -11         28.91         19.81         2.05 o                         
   1   2 -11        140.34        136.66         4.03 o                         
   2   2 -11        786.03        793.90         9.60 o                         
   3   2 -11        564.79        577.93         8.44 o                         
   4   2 -11        754.81        733.90         8.37 o                         
   5   2 -11        165.88        145.92         4.31 o                         
   6   2 -11        485.90        417.95        18.77 o                         
   7   2 -11        222.64        205.54         7.76 o                         
   8   2 -11        391.24        384.65        10.56 o                         
   9   2 -11        103.35        103.91         5.98 o                         
  10   2 -11         25.82         22.73         2.27 o                         
   0   3 -11       1101.13       1085.65        18.72 o                         
   1   3 -11        761.31        745.74        10.84 o                         
   2   3 -11        107.78         97.49         2.95 o                         
   3   3 -11         51.66         52.92         2.20 o                         
   4   3 -11        424.35        422.49         5.48 o                         
   5   3 -11        755.96        742.21        16.47 o                         
   6   3 -11        495.06        428.54        29.44 o                         
   7   3 -11         16.40         16.21         2.49 o                         
   8   3 -11         94.27         81.64         4.50 o                         
   9   3 -11        212.87        186.44         5.73 o                         
   1   4 -11        477.97        465.74         8.96 o                         
   2   4 -11         56.93         54.12         2.48 o                         
   3   4 -11        695.24        681.04        12.06 o                         
   4   4 -11         84.63         74.31         2.60 o                         
   5   4 -11         99.09         76.13         3.27 o                         
   6   4 -11         97.38         77.21         7.13 o                         
   7   4 -11        816.37        724.05        25.24 o                         
   8   4 -11        396.67        341.13         9.61 o                         
   0   5 -11       1527.03       1446.52        38.11 o                         
   1   5 -11         11.39          7.55         2.03 o                         
   2   5 -11         27.08         29.50         2.46 o                         
   3   5 -11         21.84         17.35         2.02 o                         
   4   5 -11        778.61        673.03        22.01 o                         
   5   5 -11         45.59         36.28         2.60 o                         
   6   5 -11        741.98        659.79        18.86 o                         
   1   6 -11        369.77        373.94        15.24 o                         
   2   6 -11        110.54         97.85         3.96 o                         
   3   6 -11        967.00        813.42        28.68 o                         
   4   6 -11         31.82         30.17        10.99 o                         
   5   6 -11         18.13         15.71         2.51 o                         
   0   0 -10       3145.38       3167.94        64.30 o                         
   2   0 -10        200.42        207.23         5.92 o                         
   4   0 -10        921.69        960.86        13.28 o                         
   6   0 -10       2072.17       1989.40        29.68 o                         
   8   0 -10        428.68        341.97        14.29 o                         
  10   0 -10        970.29        958.02        38.63 o                         
  12   0 -10        184.13        172.29        12.05 o                         
   1   1 -10        213.68        218.57         4.37 o                         
   2   1 -10        424.70        434.05         5.61 o                         
   3   1 -10       1608.62       1638.61        14.46 o                         
   4   1 -10        482.32        447.89         5.88 o                         
   5   1 -10         70.02         54.44         2.28 o                         
   6   1 -10         30.34         31.39         2.14 o                         
   7   1 -10       1833.47       1626.99        42.43 o                         
   8   1 -10         52.17         46.71         3.56 o                         
   9   1 -10       1365.47       1306.57        17.99 o                         
  10   1 -10         16.57         16.72         2.13 o                         
  11   1 -10        203.64        195.35         6.46 o                         
  12   1 -10         37.82         34.66         3.79 o                         
   0   2 -10        838.45        927.19        16.49 o                         
   1   2 -10        920.97        861.46        10.61 o                         
   2   2 -10        187.06        194.33         3.91 o                         
   3   2 -10         53.86         54.02         2.29 o                         
   4   2 -10       1697.22       1698.46        12.79 o                         
   5   2 -10          0.51          5.00         1.33 o                         
   6   2 -10        270.17        232.96         4.71 o                         
   7   2 -10        201.57        178.88         7.53 o                         
   8   2 -10        146.72        135.51         5.82 o                         
   9   2 -10        233.68        214.14         7.25 o                         
  10   2 -10       1374.74       1337.09        26.86 o                         
  11   2 -10        499.42        478.64        12.70 o                         
  12   2 -10        175.14        154.67         5.26 o                         
   1   3 -10        144.52        133.11         3.56 o                         
   2   3 -10        517.52        555.88         6.41 o                         
   3   3 -10        662.59        631.14         6.99 o                         
   4   3 -10        488.11        444.55         5.94 o                         
   5   3 -10         48.32         49.89         2.07 o                         
   6   3 -10         27.47         27.33         2.02 o                         
   7   3 -10        147.10        122.86         4.43 o                         
   8   3 -10        620.51        619.53        10.85 o                         
   9   3 -10        150.33        157.99         5.65 o                         
  10   3 -10         43.49         43.52         3.30 o                         
  11   3 -10        145.68        127.51         5.16 o                         
   0   4 -10        721.47        712.58        14.40 o                         
   1   4 -10        722.17        702.42        14.29 o                         
   2   4 -10        112.43        112.14         3.15 o                         
   3   4 -10         95.69         91.86         2.76 o                         
   4   4 -10         17.03         22.82         1.75 o                         
   5   4 -10        572.46        584.35         8.77 o                         
   6   4 -10        269.33        242.92         6.78 o                         
   7   4 -10        301.94        277.75         9.98 o                         
   8   4 -10        114.00         98.45         4.07 o                         
   9   4 -10        219.59        187.38         5.57 o                         
  10   4 -10         88.39         86.76         4.51 o                         
  11   4 -10        530.80        423.97        12.37 o                         
   1   5 -10         81.57         66.39         3.27 o                         
   2   5 -10        569.50        590.11         7.63 o                         
   3   5 -10        408.86        416.94         6.63 o                         
   4   5 -10        696.44        680.60        14.98 o                         
   5   5 -10         44.33         46.37         2.69 o                         
   6   5 -10        112.72        103.11         4.06 o                         
   7   5 -10         45.20         34.57         2.97 o                         
   8   5 -10        525.99        519.97        22.67 o                         
   9   5 -10         89.39         88.71         3.30 o                         
  10   5 -10        103.24         78.20         8.08 o                         
   0   6 -10        448.24        402.96        22.60 o                         
   1   6 -10        660.14        657.92        20.71 o                         
   2   6 -10         95.19         82.40         3.29 o                         
   3   6 -10        171.88        184.62         4.78 o                         
   4   6 -10         69.31         66.49         3.18 o                         
   5   6 -10        848.85        738.05        20.40 o                         
   6   6 -10         72.36         47.87         7.31 o                         
   7   6 -10        285.77        261.51         9.06 o                         
   8   6 -10         48.78         45.46         2.93 o                         
   1   7 -10        120.97        101.28         3.74 o                         
   2   7 -10        758.71        735.75        20.64 o                         
   3   7 -10        117.80        104.60         4.75 o                         
   4   7 -10         98.35         93.44         3.91 o                         
   5   7 -10         43.11         33.91         2.87 o                         
   6   7 -10        606.01        538.63        40.40 o                         
   1   8 -10        276.99        220.03         6.45 o                         
   2   8 -10         12.29          9.08         1.59 o                         
   2   0  -9       3208.23       3265.49        31.65 o                         
   4   0  -9        849.58        835.84         9.45 o                         
   6   0  -9        432.25        372.74         7.44 o                         
   8   0  -9        398.96        379.39        10.04 o                         
  10   0  -9        109.64        124.83         6.83 o                         
  12   0  -9        937.57        946.45        20.37 o                         
  14   0  -9        296.58        243.50         9.27 o                         
   0   1  -9       1469.90       1405.91        18.13 o                         
   1   1  -9        648.77        691.71         8.00 o                         
   2   1  -9        840.77        838.12         6.64 o                         
   3   1  -9        237.69        217.44         3.30 o                         
   4   1  -9        129.99        134.82         2.75 o                         
   5   1  -9       2583.11       2420.22        20.45 o                         
   6   1  -9        285.23        239.31         3.59 o                         
   7   1  -9        213.75        180.08         3.86 o                         
   8   1  -9         42.76         39.03         2.52 o                         
   9   1  -9        207.47        175.07         5.17 o                         
  10   1  -9        443.85        387.22         7.29 o                         
  11   1  -9        817.18        781.44        13.77 o                         
  12   1  -9          1.54          2.31         1.47 o                         
  13   1  -9         23.06         23.76         3.21 o                         
   1   2  -9        329.35        333.80         4.51 o                         
   2   2  -9       1894.02       1826.24        15.43 o                         
   3   2  -9        314.24        298.05         3.81 o                         
   4   2  -9        595.88        592.22         5.66 o                         
   5   2  -9        118.79        111.88         2.47 o                         
   6   2  -9        126.15        114.00         2.78 o                         
   7   2  -9        761.26        772.91        14.60 o                         
   8   2  -9        973.49       1003.60        15.40 o                         
   9   2  -9        430.14        412.64        11.55 o                         
  10   2  -9        332.55        299.58        11.27 o                         
  11   2  -9        126.07        117.35         5.87 o                         
  12   2  -9        599.61        621.22        14.52 o                         
  13   2  -9        293.92        301.01        11.27 o                         
  14   2  -9        206.64        159.75         5.78 o                         
   0   3  -9       2122.03       2068.30        20.82 o                         
   1   3  -9       1803.90       1827.91        13.73 o                         
   2   3  -9        529.65        512.53         4.89 o                         
   3   3  -9          8.09         11.38         1.17 o                         
   4   3  -9        555.94        556.29         5.64 o                         
   5   3  -9        294.99        293.64         4.69 o                         
   6   3  -9       1588.01       1542.56        13.96 o                         
   7   3  -9        240.62        233.64         4.80 o                         
   8   3  -9        231.48        231.51         7.44 o                         
   9   3  -9        617.46        639.31        15.79 o                         
  10   3  -9        679.34        682.51        12.66 o                         
  11   3  -9        627.96        624.16        11.56 o                         
  12   3  -9        224.47        249.25         7.55 o                         
  13   3  -9          2.18          2.87         1.66 o                         
   1   4  -9        745.99        721.75         7.96 o                         
   2   4  -9        411.38        431.31         5.09 o                         
   3   4  -9       2608.90       2643.92        25.17 o                         
   4   4  -9         40.75         47.65         2.01 o                         
   5   4  -9         17.68         16.49         1.49 o                         
   6   4  -9         77.62         94.82         3.01 o                         
   7   4  -9       1006.18       1032.93        19.21 o                         
   8   4  -9        427.84        455.19         8.32 o                         
   9   4  -9        739.36        751.01        15.13 o                         
  10   4  -9         13.86         16.87         2.29 o                         
  11   4  -9        118.03        120.36         4.01 o                         
  12   4  -9        198.27        224.58        10.14 o                         
  13   4  -9        763.50        560.00        14.14 o                         
   0   5  -9        859.69        858.46        13.12 o                         
   1   5  -9        107.93         98.22         3.33 o                         
   2   5  -9        338.70        323.47         5.37 o                         
   3   5  -9        185.38        179.31         4.07 o                         
   4   5  -9       2963.60       2937.30        28.56 o                         
   5   5  -9        133.22        130.16         3.29 o                         
   6   5  -9       1434.85       1457.35        19.37 o                         
   7   5  -9          4.74          6.14         1.44 o                         
   8   5  -9         17.53         20.19         2.02 o                         
   9   5  -9          1.93          4.44         1.46 o                         
  10   5  -9        875.66        908.95        31.91 o                         
  11   5  -9         43.18         40.60         2.43 o                         
  12   5  -9        184.33        166.70        11.94 o                         
   1   6  -9        391.33        420.70         7.49 o                         
   2   6  -9         33.72         42.88         2.42 o                         
   3   6  -9       1557.77       1623.82        16.52 o                         
   4   6  -9         84.43         88.46         3.12 o                         
   5   6  -9         61.07         60.37         2.99 o                         
   6   6  -9         64.42         56.44         2.82 o                         
   7   6  -9        893.63        921.33        31.56 o                         
   8   6  -9        130.32        127.51         6.01 o                         
   9   6  -9        522.65        522.46        23.04 o                         
  10   6  -9          0.97          1.46         1.23 o                         
  11   6  -9        207.06        159.95         8.99 o                         
   0   7  -9        790.37        777.09        18.45 o                         
   1   7  -9        228.20        237.11         5.85 o                         
   2   7  -9         51.44         55.68         2.53 o                         
   3   7  -9        116.62        107.92         3.32 o                         
   4   7  -9        285.33        276.61         7.23 o                         
   5   7  -9        161.52        157.45         5.52 o                         
   6   7  -9        548.91        507.46        33.99 o                         
   7   7  -9        200.09        199.49        11.23 o                         
   8   7  -9         91.56         97.28         5.66 o                         
   9   7  -9         45.26         38.07         2.89 o                         
   1   8  -9        149.03        142.38         4.66 o                         
   2   8  -9        213.65        188.29         5.53 o                         
   3   8  -9        580.44        563.52         9.10 o                         
   4   8  -9        183.61        171.67         5.40 o                         
   5   8  -9         11.16         12.15         1.57 o                         
   6   8  -9        118.97         85.21         5.81 o                         
   7   8  -9        303.97        223.42        19.56 o                         
   0   9  -9        576.78        508.71        22.68 o                         
   1   9  -9        314.77        275.56         6.65 o                         
   2   9  -9         19.81         14.59         1.82 o                         
   0   0  -8       2128.87       2014.84        24.77 o                         
   2   0  -8       1226.42       1237.67        12.63 o                         
   4   0  -8       5030.37       4832.71        48.74 o                         
   6   0  -8       5247.58       5015.61        61.79 o                         
   8   0  -8       1252.36       1202.46        32.56 o                         
  10   0  -8       1236.25       1311.17        31.60 o                         
  12   0  -8        121.63        124.89         6.59 o                         
  14   0  -8        328.70        306.45        26.11 o                         
   1   1  -8       1693.53       1747.90        12.40 o                         
   2   1  -8        412.96        384.80         3.68 o                         
   3   1  -8       2335.35       2445.81        16.26 o                         
   4   1  -8        605.12        572.23         4.95 o                         
   5   1  -8         34.81         34.01         1.36 o                         
   6   1  -8         46.20         44.83         1.50 o                         
   7   1  -8       4324.16       4201.61        48.82 o                         
   8   1  -8        191.49        191.99         4.65 o                         
   9   1  -8       1195.82       1045.90        16.22 o                         
  10   1  -8         55.63         56.95         2.87 o                         
  11   1  -8         81.23        100.35         3.96 o                         
  12   1  -8         50.77         48.59         2.87 o                         
  13   1  -8        913.13        912.47        14.01 o                         
  14   1  -8         60.90         60.18         3.10 o                         
  15   1  -8         19.66         13.75         2.12 o                         
   0   2  -8       3575.46       3397.03        23.78 o                         
   1   2  -8       1462.62       1388.66        11.13 o                         
   2   2  -8        448.26        446.91         4.23 o                         
   3   2  -8         48.47         43.06         1.57 o                         
   4   2  -8       1034.45        931.07         6.83 o                         
   5   2  -8       1319.27       1297.08         8.27 o                         
   6   2  -8       3035.77       2844.20        22.59 o                         
   7   2  -8        128.84        119.73         2.62 o                         
   8   2  -8        929.23        886.28        11.75 o                         
   9   2  -8        316.60        272.84         6.15 o                         
  10   2  -8        497.85        496.49         9.28 o                         
  11   2  -8        594.30        530.86        12.50 o                         
  12   2  -8        352.13        346.17        11.68 o                         
  13   2  -8         61.44         54.00         3.69 o                         
  14   2  -8        477.54        469.54         9.66 o                         
  15   2  -8         59.66         59.81         3.30 o                         
   1   3  -8        448.10        454.02         4.90 o                         
   2   3  -8       2335.44       2187.65        14.03 o                         
   3   3  -8       1590.46       1628.21        11.78 o                         
   4   3  -8       1066.26       1093.56         7.66 o                         
   5   3  -8         86.29         81.74         2.06 o                         
   6   3  -8        173.63        187.16         3.13 o                         
   7   3  -8       1340.97       1277.95        17.76 o                         
   8   3  -8        217.47        193.95         5.68 o                         
   9   3  -8         62.50         52.55         3.40 o                         
  10   3  -8        212.87        191.48         5.76 o                         
  11   3  -8        192.48        201.44         6.29 o                         
  12   3  -8        525.76        574.05         9.96 o                         
  13   3  -8        410.94        430.14         9.81 o                         
  14   3  -8        320.36        337.57        12.40 o                         
  15   3  -8         28.19         15.02         2.26 o                         
   0   4  -8        629.26        528.54         7.91 o                         
   1   4  -8        760.69        729.86         6.80 o                         
   2   4  -8        270.58        248.62         3.62 o                         
   3   4  -8         88.37         94.01         2.51 o                         
   4   4  -8        185.88        152.31         3.03 o                         
   5   4  -8       2440.46       2358.62        14.87 o                         
   6   4  -8        175.61        181.71         3.07 o                         
   7   4  -8        183.45        171.47         4.05 o                         
   8   4  -8        205.42        191.55         5.37 o                         
   9   4  -8        421.34        478.96         9.06 o                         
  10   4  -8        615.69        604.72        10.84 o                         
  11   4  -8        407.50        422.00         8.71 o                         
  12   4  -8         50.87         55.74         2.69 o                         
  13   4  -8         81.42         76.35         3.99 o                         
  14   4  -8          7.78          4.58         1.22 o                         
   1   5  -8         75.34         71.37         2.32 o                         
   2   5  -8       2102.98       1978.13        15.78 o                         
   3   5  -8        337.36        366.88         4.56 o                         
   4   5  -8        358.93        345.40         4.69 o                         
   5   5  -8        540.72        565.19         6.87 o                         
   6   5  -8        718.60        698.99         8.56 o                         
   7   5  -8         27.82         29.97         2.17 o                         
   8   5  -8       1645.06       1673.23        23.76 o                         
   9   5  -8        119.65        119.60         4.55 o                         
  10   5  -8         20.11         21.52         2.35 o                         
  11   5  -8         56.14         65.67         3.19 o                         
  12   5  -8        472.84        445.99        11.39 o                         
  13   5  -8        174.04        139.83         4.91 o                         
   0   6  -8          6.73         11.60         2.40 o                         
   1   6  -8       1785.93       1810.28        20.67 o                         
   2   6  -8        255.89        241.07         4.55 o                         
   3   6  -8        162.73        171.84         3.68 o                         
   4   6  -8        341.81        355.62         5.27 o                         
   5   6  -8       1800.67       1837.96        19.59 o                         
   6   6  -8         30.49         32.11         2.28 o                         
   7   6  -8        457.04        448.85         9.31 o                         
   8   6  -8          0.20          1.35         1.71 o                         
   9   6  -8        514.50        522.80         9.05 o                         
  10   6  -8         73.88         62.20         3.21 o                         
  11   6  -8        314.59        314.00         9.11 o                         
  12   6  -8        255.17        239.81        14.72 o                         
   1   7  -8        245.25        225.68         5.47 o                         
   2   7  -8       1361.78       1306.41        13.30 o                         
   3   7  -8        635.13        664.96         9.42 o                         
   4   7  -8        303.62        293.61         5.24 o                         
   5   7  -8         28.03         24.34         1.94 o                         
   6   7  -8        542.00        527.68        13.60 o                         
   7   7  -8        137.59        123.24         5.27 o                         
   8   7  -8       1043.92       1109.81        25.94 o                         
   9   7  -8        151.51        165.29         6.75 o                         
  10   7  -8        318.80        368.36        18.13 o                         
  11   7  -8         60.21         51.52         2.88 o                         
   0   8  -8        898.94        898.17        19.90 o                         
   1   8  -8        539.29        545.25         8.68 o                         
   2   8  -8        248.71        226.67         4.34 o                         
   3   8  -8        162.97        172.29         3.96 o                         
   4   8  -8       1042.81       1089.91        13.14 o                         
   5   8  -8        810.95        852.68        15.13 o                         
   6   8  -8        417.89        403.55        18.22 o                         
   7   8  -8        194.35        199.41         8.07 o                         
   8   8  -8          3.51          3.40         1.73 o                         
   9   8  -8        572.67        453.24        17.21 o                         
   1   9  -8        463.42        473.71        12.98 o                         
   2   9  -8        344.34        350.83         6.07 o                         
   3   9  -8        962.45        904.94        26.61 o                         
   4   9  -8         67.56         67.44         3.03 o                         
   5   9  -8         84.51         80.91         6.34 o                         
   6   9  -8        232.11        139.25        15.16 o                         
   7   9  -8        264.44        186.21         9.25 o                         
   0  10  -8       1450.88       1106.27        35.51 o                         
   1  10  -8         54.23         43.85         2.74 o                         
   2   0  -7       2599.28       2562.34        19.64 o                         
   4   0  -7       3383.35       3181.27        28.69 o                         
   6   0  -7         37.15         50.43         1.98 o                         
   8   0  -7       2772.41       2734.83        57.70 o                         
  10   0  -7         44.63         45.57         3.57 o                         
  12   0  -7       1355.89       1331.09        29.29 o                         
  14   0  -7       1115.26       1058.58        20.03 o                         
  16   0  -7         29.58         23.44         6.94 o                         
   0   1  -7       2813.93       2647.07        38.05 o                         
   1   1  -7       2596.51       2417.73        17.32 o                         
   2   1  -7        143.62        131.61         2.16 o                         
   3   1  -7        759.60        671.50         5.62 o                         
   4   1  -7        516.92        521.50         4.23 o                         
   5   1  -7       1877.89       1611.62         9.53 o                         
   6   1  -7        265.00        242.17         2.93 o                         
   7   1  -7       1053.25       1109.56        12.44 o                         
   8   1  -7        233.09        234.37         4.89 o                         
   9   1  -7       1276.84       1177.82        20.42 o                         
  10   1  -7         92.14         85.58         3.62 o                         
  11   1  -7       2134.57       2078.57        34.27 o                         
  12   1  -7         38.22         32.11         2.39 o                         
  13   1  -7         34.89         39.01         3.27 o                         
  14   1  -7        334.08        314.67         7.82 o                         
  15   1  -7        886.36        935.35        16.66 o                         
  16   1  -7         58.52         55.04         4.03 o                         
   1   2  -7        263.80        254.57         3.31 o                         
   2   2  -7       2244.06       2350.75        13.12 o                         
   3   2  -7        483.15        462.60         4.03 o                         
   4   2  -7       1333.03       1252.95         8.51 o                         
   5   2  -7          4.34          5.83         0.80 o                         
   6   2  -7        570.48        586.86         5.10 o                         
   7   2  -7       1468.21       1325.40        13.97 o                         
   8   2  -7       2542.06       2446.69        24.96 o                         
   9   2  -7       1032.62       1014.62        12.59 o                         
  10   2  -7         25.56         32.85         2.31 o                         
  11   2  -7        113.80        105.92         3.90 o                         
  12   2  -7        585.70        607.99        12.92 o                         
  13   2  -7        346.66        357.86         8.55 o                         
  14   2  -7        365.73        348.35         7.31 o                         
  15   2  -7         70.52         74.20         3.66 o                         
  16   2  -7         99.61         73.16         3.03 o                         
   0   3  -7       2380.46       2321.75        17.83 o                         
   1   3  -7       1449.09       1332.86         9.56 o                         
   2   3  -7        174.16        178.11         2.93 o                         
   3   3  -7        162.65        146.30         2.42 o                         
   4   3  -7       1362.76       1358.88         8.54 o                         
   5   3  -7        983.46        952.82         7.05 o                         
   6   3  -7       1129.69       1069.20         8.76 o                         
   7   3  -7        332.58        303.83         5.01 o                         
   8   3  -7        239.61        236.90         5.27 o                         
   9   3  -7         84.37         74.65         3.14 o                         
  10   3  -7       1784.66       1746.60        23.91 o                         
  11   3  -7        646.85        684.13        10.19 o                         
  12   3  -7        242.00        229.96         5.90 o                         
  13   3  -7         82.13         77.40         3.58 o                         
  14   3  -7        552.58        523.98        12.59 o                         
  15   3  -7        389.45        399.60         8.28 o                         
  16   3  -7        465.83        316.50        10.45 o                         
   1   4  -7       1170.13       1130.08         9.99 o                         
   2   4  -7        347.95        350.39         3.89 o                         
   3   4  -7       2466.27       2329.66        12.81 o                         
   4   4  -7        412.90        389.65         4.79 o                         
   5   4  -7        232.43        244.89         3.51 o                         
   6   4  -7        658.64        660.20         5.89 o                         
   7   4  -7       1862.19       1595.93        15.22 o                         
   8   4  -7        403.98        387.90         9.45 o                         
   9   4  -7       1402.37       1438.18        21.09 o                         
  10   4  -7        466.39        448.85         8.49 o                         
  11   4  -7       1033.64       1036.61        22.35 o                         
  12   4  -7        181.65        185.31         5.26 o                         
  13   4  -7        609.00        706.96        11.38 o                         
  14   4  -7        125.62        117.85         4.28 o                         
  15   4  -7        121.18        109.66         6.75 o                         
   0   5  -7       3866.66       3724.18        40.56 o                         
   1   5  -7         30.86         32.69         1.63 o                         
   2   5  -7         47.51         45.81         1.58 o                         
   3   5  -7         78.04         74.87         1.93 o                         
   4   5  -7        572.25        575.31         5.41 o                         
   5   5  -7        457.70        455.83         5.98 o                         
   6   5  -7       2382.07       2250.89        13.60 o                         
   7   5  -7        443.78        468.73         6.35 o                         
   8   5  -7         34.74         40.13         2.90 o                         
   9   5  -7        120.37        132.09         4.69 o                         
  10   5  -7       1493.12       1593.26        18.79 o                         
  11   5  -7         48.66         43.81         2.85 o                         
  12   5  -7        469.75        478.31         9.26 o                         
  13   5  -7         26.23         23.03         2.35 o                         
  14   5  -7        504.83        436.70        11.01 o                         
   1   6  -7       1093.50       1020.70        11.39 o                         
   2   6  -7         97.73         83.54         2.10 o                         
   3   6  -7       1718.54       1577.93        10.16 o                         
   4   6  -7         58.28         54.97         1.91 o                         
   5   6  -7        225.45        215.94         3.55 o                         
   6   6  -7        371.53        369.51         5.62 o                         
   7   6  -7       1694.03       1661.98        14.90 o                         
   8   6  -7         28.07         30.95         2.66 o                         
   9   6  -7        483.49        546.15        11.15 o                         
  10   6  -7         29.35         29.46         2.34 o                         
  11   6  -7        118.23        104.71         3.81 o                         
  12   6  -7         28.74         28.13         1.97 o                         
  13   6  -7       1312.62       1447.89        46.63 o                         
   0   7  -7       1861.86       1920.31        21.56 o                         
   1   7  -7        114.37        103.67         3.26 o                         
   2   7  -7        655.47        677.80         7.62 o                         
   3   7  -7         27.22         22.34         1.55 o                         
   4   7  -7       1458.32       1550.97        15.72 o                         
   5   7  -7        679.16        703.76         8.09 o                         
   6   7  -7        669.48        709.61         9.29 o                         
   7   7  -7        283.66        269.66         5.62 o                         
   8   7  -7        271.23        292.58         7.07 o                         
   9   7  -7         61.79         70.21         3.83 o                         
  10   7  -7       1114.03       1181.43        24.93 o                         
  11   7  -7        205.74        203.09        10.77 o                         
  12   7  -7        622.13        666.66        14.29 o                         
   1   8  -7        161.10        144.11         4.08 o                         
   2   8  -7        289.90        292.21         4.59 o                         
   3   8  -7       1431.36       1482.45        13.15 o                         
   4   8  -7        209.24        216.33         4.19 o                         
   5   8  -7        222.05        219.56         6.16 o                         
   6   8  -7          6.12          7.35         1.51 o                         
   7   8  -7        371.91        366.37        11.96 o                         
   8   8  -7       1160.43       1237.99        29.48 o                         
   9   8  -7        180.48        216.71         5.75 o                         
  10   8  -7        187.46        193.47         7.06 o                         
  11   8  -7         80.02         62.70         4.14 o                         
   0   9  -7        526.12        515.99        22.01 o                         
   1   9  -7        713.64        686.60        16.18 o                         
   2   9  -7        196.60        190.71         3.89 o                         
   3   9  -7          5.52          8.68         1.33 o                         
   4   9  -7        214.53        248.26         5.00 o                         
   5   9  -7       1243.12       1284.50        25.85 o                         
   6   9  -7        184.70        171.14         6.55 o                         
   7   9  -7        402.03        434.65        23.10 o                         
   8   9  -7          0.27          2.99         1.34 o                         
   9   9  -7        209.82        197.99        10.48 o                         
   1  10  -7        111.76        106.40         4.87 o                         
   2  10  -7        688.15        698.87        11.09 o                         
   3  10  -7         24.88         25.70         2.31 o                         
   4  10  -7        463.91        390.20         8.09 o                         
   5  10  -7          5.20          4.07         3.02 o                         
   0   0  -6      11049.33      10528.03       100.66 o                         
   2   0  -6       1500.78       1585.53        24.94 o                         
   4   0  -6       5342.70       5622.83        55.46 o                         
   6   0  -6       1393.34       1122.43        17.00 o                         
   8   0  -6        103.32        144.13         5.35 o                         
  10   0  -6       1659.26       1623.02        30.94 o                         
  12   0  -6        225.05        204.13         7.66 o                         
  14   0  -6        804.47        865.98        17.81 o                         
  16   0  -6        641.24        706.64        22.30 o                         
   1   1  -6       1699.36       1556.77        21.56 o                         
   2   1  -6        288.71        265.63         4.77 o                         
   3   1  -6       5280.74       5112.70        40.16 o                         
   4   1  -6        378.31        413.47         6.06 o                         
   5   1  -6       1015.49       1086.63        11.32 o                         
   6   1  -6        162.34        171.90         2.83 o                         
   7   1  -6       1341.47       1109.08        12.20 o                         
   8   1  -6        526.38        550.68         7.62 o                         
   9   1  -6       2261.86       2205.15        30.72 o                         
  10   1  -6         26.12         24.71         1.86 o                         
  11   1  -6        830.28        805.77        13.44 o                         
  12   1  -6         33.93         35.44         2.72 o                         
  13   1  -6       1607.11       1707.37        26.47 o                         
  14   1  -6         69.23         56.10         3.56 o                         
  15   1  -6        174.18        178.10         6.43 o                         
  16   1  -6        326.16        312.36         7.54 o                         
  17   1  -6        204.05        153.15         6.22 o                         
   0   2  -6       4658.12       4386.86        38.56 o                         
   1   2  -6        643.90        573.09         8.05 o                         
   2   2  -6        314.56        315.32         4.32 o                         
   3   2  -6        431.83        436.50         5.09 o                         
   4   2  -6       2241.05       2295.66        22.10 o                         
   5   2  -6       1706.73       1664.42        14.04 o                         
   6   2  -6       1245.14       1118.68        11.21 o                         
   7   2  -6        539.10        497.22         5.25 o                         
   8   2  -6        124.07        140.35         3.33 o                         
   9   2  -6       1245.66       1152.45        14.75 o                         
  10   2  -6       3825.64       3642.07        60.22 o                         
  11   2  -6        358.71        315.26         6.46 o                         
  12   2  -6        130.99        134.25         4.73 o                         
  13   2  -6          8.84          8.33         1.98 o                         
  14   2  -6        161.81        190.68         5.65 o                         
  15   2  -6        167.94        176.44         6.64 o                         
  16   2  -6        769.47        715.63        16.42 o                         
  17   2  -6         65.48         46.45         5.60 o                         
   1   3  -6       2101.76       2042.78        22.25 o                         
   2   3  -6       3440.70       3276.55        26.66 o                         
   3   3  -6       2380.24       2452.18        15.88 o                         
   4   3  -6       1573.84       1477.60         9.56 o                         
   5   3  -6         55.32         64.34         1.51 o                         
   6   3  -6        941.34        835.72         7.13 o                         
   7   3  -6       1379.03       1284.24        12.97 o                         
   8   3  -6       1765.74       1692.92        19.77 o                         
   9   3  -6       1336.70       1260.04        17.23 o                         
  10   3  -6        347.31        402.87         8.03 o                         
  11   3  -6        308.05        304.38         6.28 o                         
  12   3  -6       1024.44       1056.82        17.15 o                         
  13   3  -6        637.00        699.28        14.46 o                         
  14   3  -6        407.32        418.86         7.73 o                         
  15   3  -6         20.10         17.26         1.92 o                         
  16   3  -6         57.86         59.06         3.07 o                         
   0   4  -6        802.00        840.02        13.08 o                         
   1   4  -6       3156.21       2979.43        18.25 o                         
   2   4  -6          8.90         17.24         1.02 o                         
   3   4  -6        988.58        979.36         6.83 o                         
   4   4  -6       1301.16       1329.89        10.53 o                         
   5   4  -6       3644.88       3416.20        20.52 o                         
   6   4  -6        218.41        218.57         2.83 o                         
   7   4  -6       1023.09        941.40        10.07 o                         
   8   4  -6        114.69        104.88         3.55 o                         
   9   4  -6        898.79        901.18        12.77 o                         
  10   4  -6        412.52        444.26         7.62 o                         
  11   4  -6       1160.79       1174.10        18.24 o                         
  12   4  -6        140.49        141.51         4.66 o                         
  13   4  -6         42.80         44.08         3.13 o                         
  14   4  -6        397.74        384.85         8.61 o                         
  15   4  -6        503.02        486.77        15.88 o                         
  16   4  -6         29.48         21.77         2.69 o                         
   1   5  -6        165.87        151.45         2.75 o                         
   2   5  -6       4627.93       4294.93        26.97 o                         
   3   5  -6        304.37        319.19         4.17 o                         
   4   5  -6       2200.07       2082.53        13.14 o                         
   5   5  -6        150.36        142.02         2.56 o                         
   6   5  -6       1185.23       1210.96         7.80 o                         
   7   5  -6        893.22        943.34        11.58 o                         
   8   5  -6       2130.73       2143.46        29.17 o                         
   9   5  -6        125.03        132.88         4.41 o                         
  10   5  -6         73.51         79.40         3.53 o                         
  11   5  -6        203.00        203.06         5.09 o                         
  12   5  -6       1005.38       1042.60        18.18 o                         
  13   5  -6         11.38         14.16         2.00 o                         
  14   5  -6        683.11        648.94        22.10 o                         
  15   5  -6         69.29         65.05         3.28 o                         
   0   6  -6        574.28        629.04         8.68 o                         
   1   6  -6       3602.88       3474.43        30.10 o                         
   2   6  -6        282.00        278.08         3.78 o                         
   3   6  -6          9.13         17.27         1.21 o                         
   4   6  -6        230.90        201.54         3.35 o                         
   5   6  -6       2431.98       2267.06        14.36 o                         
   6   6  -6        527.30        514.18         5.96 o                         
   7   6  -6        179.97        184.48         3.81 o                         
   8   6  -6          1.03          4.35         1.81 o                         
   9   6  -6        821.52        823.40        12.43 o                         
  10   6  -6         16.30         15.32         1.98 o                         
  11   6  -6       1558.48       1587.10        21.93 o                         
  12   6  -6          9.05         13.46         1.53 o                         
  13   6  -6        118.83        114.08         3.87 o                         
  14   6  -6         78.92         66.93         5.49 o                         
   1   7  -6        226.08        234.66         4.22 o                         
   2   7  -6        747.91        777.86         7.60 o                         
   3   7  -6        800.57        807.63         7.19 o                         
   4   7  -6        713.31        699.91         7.14 o                         
   5   7  -6        118.27        102.68         2.82 o                         
   6   7  -6        854.76        860.50         8.19 o                         
   7   7  -6        476.68        480.16         7.12 o                         
   8   7  -6       2069.08       2123.21        24.10 o                         
   9   7  -6        119.89        110.66         4.43 o                         
  10   7  -6         97.15         88.07         3.44 o                         
  11   7  -6          9.94          9.21         1.62 o                         
  12   7  -6        658.93        693.36        21.20 o                         
  13   7  -6         98.51        110.31         5.95 o                         
   0   8  -6       1029.47        988.43        13.07 o                         
   1   8  -6        821.06        792.42         9.17 o                         
   2   8  -6        326.70        345.51         5.45 o                         
   3   8  -6        216.84        226.95         4.27 o                         
   4   8  -6        813.05        825.23         8.78 o                         
   5   8  -6        976.03        976.27         9.38 o                         
   6   8  -6        866.33        886.13        10.46 o                         
   7   8  -6        206.84        214.13         4.69 o                         
   8   8  -6        118.67         91.94         3.88 o                         
   9   8  -6        673.43        674.55        11.26 o                         
  10   8  -6        153.63        145.76         4.10 o                         
  11   8  -6        290.40        274.31        14.89 o                         
  12   8  -6         70.36         72.55         4.71 o                         
   1   9  -6        181.28        169.95         4.61 o                         
   2   9  -6        740.99        778.22         8.39 o                         
   3   9  -6       1172.94       1211.05        11.21 o                         
   4   9  -6        307.69        318.70         5.02 o                         
   5   9  -6         47.30         45.29         2.39 o                         
   6   9  -6        129.52        141.55         3.41 o                         
   7   9  -6        679.33        673.55        13.90 o                         
   8   9  -6        740.53        747.48        16.15 o                         
   9   9  -6         72.37         77.88         3.15 o                         
  10   9  -6         24.29         19.49         1.90 o                         
   0  10  -6        643.05        666.54        22.82 o                         
   1  10  -6         34.56         33.07         2.59 o                         
   2  10  -6        520.82        526.81         7.49 o                         
   3  10  -6         62.56         73.25         2.22 o                         
   4  10  -6        797.03        823.98        15.34 o                         
   5  10  -6        531.56        543.97         9.20 o                         
   6  10  -6        478.57        515.40        12.27 o                         
   7  10  -6         38.33         52.47         4.88 o                         
   8  10  -6         69.56         52.63         5.18 o                         
   1  11  -6        319.08        282.48         6.79 o                         
   2  11  -6         92.83        102.26         3.06 o                         
   2   0  -5       6721.68       6029.58        80.41 o                         
   4   0  -5      11266.80      11282.02       124.50 o                         
   6   0  -5       6452.88       6436.53       109.46 o                         
   8   0  -5       2469.99       2301.99        68.72 o                         
  10   0  -5        230.33        233.82         7.09 o                         
  12   0  -5       3209.88       3084.81        62.39 o                         
  14   0  -5       1505.50       1657.37        24.47 o                         
  16   0  -5         36.40         34.50         3.13 o                         
  18   0  -5        406.83        279.20        42.84 o                         
   0   1  -5       1663.14       1625.64        16.84 o                         
   1   1  -5       4448.38       4396.06        39.02 o                         
   2   1  -5         96.19        132.03         2.29 o                         
   3   1  -5         52.88         86.43         1.93 o                         
   4   1  -5       1454.83       1484.11        19.44 o                         
   5   1  -5      10302.29      10405.53       100.66 o                         
   6   1  -5        390.75        361.77         4.74 o                         
   7   1  -5        602.29        496.49         6.68 o                         
   8   1  -5         28.06         31.44         1.65 o                         
   9   1  -5       2989.76       2915.42        30.59 o                         
  10   1  -5        317.22        308.92         5.00 o                         
  11   1  -5       2666.37       2378.45        33.76 o                         
  12   1  -5        174.78        177.19         4.55 o                         
  13   1  -5          2.65         11.24         1.73 o                         
  14   1  -5         47.02         48.83         2.73 o                         
  15   1  -5        833.54        858.65        14.52 o                         
  16   1  -5        296.48        305.48         6.45 o                         
  17   1  -5        335.26        314.60         7.16 o                         
  18   1  -5          8.62          7.67         2.25 o                         
   1   2  -5         88.06        100.05         2.47 o                         
   2   2  -5       6009.26       5184.06        32.89 o                         
   3   2  -5       3075.43       3074.32        21.81 o                         
   4   2  -5       2868.91       2741.18        21.69 o                         
   5   2  -5        320.48        368.50         4.35 o                         
   6   2  -5        903.28        768.72         8.70 o                         
   7   2  -5       2101.45       1965.64        22.90 o                         
   8   2  -5       2173.29       2002.22        22.23 o                         
   9   2  -5        763.69        669.72         8.50 o                         
  10   2  -5         98.74         85.88         2.84 o                         
  11   2  -5         40.31         42.05         2.33 o                         
  12   2  -5        588.33        561.21        10.58 o                         
  13   2  -5        337.72        337.17         7.10 o                         
  14   2  -5        674.67        749.22        15.12 o                         
  15   2  -5        139.46        134.03         5.60 o                         
  16   2  -5        455.30        444.36         8.96 o                         
  17   2  -5        114.70         96.28         4.04 o                         
   0   3  -5       4057.64       3464.62        27.89 o                         
   1   3  -5       1259.05       1288.89        12.67 o                         
   2   3  -5       1358.13       1343.57        10.70 o                         
   3   3  -5        172.01        219.71         3.34 o                         
   4   3  -5       1581.88       1330.59        12.07 o                         
   5   3  -5       3424.44       3410.68        25.87 o                         
   6   3  -5       1888.08       1789.18        11.34 o                         
   7   3  -5        165.70        137.42         2.53 o                         
   8   3  -5        219.00        250.15         4.81 o                         
   9   3  -5       2301.43       2196.99        25.07 o                         
  10   3  -5        333.24        307.60         5.16 o                         
  11   3  -5         89.79         71.36         2.73 o                         
  12   3  -5        158.45        174.50         4.45 o                         
  13   3  -5         35.55         44.89         3.03 o                         
  14   3  -5        671.11        688.51        10.81 o                         
  15   3  -5        465.20        459.39         9.68 o                         
  16   3  -5        254.15        234.83         7.21 o                         
  17   3  -5        190.17        164.70         8.57 o                         
   1   4  -5        950.47        918.15         9.96 o                         
   2   4  -5        482.21        373.60         4.87 o                         
   3   4  -5       2417.69       2180.95        16.15 o                         
   4   4  -5         73.80         99.02         2.36 o                         
   5   4  -5        132.44        116.30         2.24 o                         
   6   4  -5        996.09        850.77         7.27 o                         
   7   4  -5       2734.95       2705.20        21.74 o                         
   8   4  -5       1189.26       1103.33        11.63 o                         
   9   4  -5        750.24        695.92         8.52 o                         
  10   4  -5        274.24        296.90         5.64 o                         
  11   4  -5         64.67         63.74         2.81 o                         
  12   4  -5        435.97        462.63         8.17 o                         
  13   4  -5       1921.37       1927.13        21.63 o                         
  14   4  -5         52.42         53.19         3.02 o                         
  15   4  -5          4.36          6.46         1.73 o                         
  16   4  -5          4.19          5.58         1.95 o                         
  17   4  -5        185.16        131.95         5.29 o                         
   0   5  -5       1618.16       1287.39        14.47 o                         
   1   5  -5         75.18         74.59         2.08 o                         
   2   5  -5        467.05        474.24         4.41 o                         
   3   5  -5        267.11        215.86         2.91 o                         
   4   5  -5       2654.18       2321.18        14.69 o                         
   5   5  -5        343.96        355.73         4.08 o                         
   6   5  -5       2105.63       1974.69        13.78 o                         
   7   5  -5        162.51        131.75         2.58 o                         
   8   5  -5        445.75        421.73         6.76 o                         
   9   5  -5        248.75        264.77         6.40 o                         
  10   5  -5       2746.54       2693.10        36.44 o                         
  11   5  -5         77.36         95.01         3.66 o                         
  12   5  -5        316.79        338.54         6.88 o                         
  13   5  -5        117.42        122.54         4.40 o                         
  14   5  -5        132.83        134.63         4.46 o                         
  15   5  -5          7.44         11.45         1.70 o                         
  16   5  -5        600.70        457.11        11.12 o                         
   1   6  -5       1180.34       1095.02        10.45 o                         
   2   6  -5         38.65         46.12         1.58 o                         
   3   6  -5       5981.65       5838.52        32.64 o                         
   4   6  -5         94.14         97.47         2.33 o                         
   5   6  -5         95.94        118.97         2.56 o                         
   6   6  -5        434.93        400.88         4.52 o                         
   7   6  -5        329.72        346.27         4.67 o                         
   8   6  -5         92.01         96.76         3.50 o                         
   9   6  -5       1377.43       1302.40        14.41 o                         
  10   6  -5         79.39         70.92         3.43 o                         
  11   6  -5        576.41        616.96        10.14 o                         
  12   6  -5         38.51         40.94         2.69 o                         
  13   6  -5       1266.01       1264.18        19.89 o                         
  14   6  -5         85.02         77.99         3.13 o                         
  15   6  -5        151.31        120.68         5.76 o                         
   0   7  -5       2880.12       2514.42        25.79 o                         
   1   7  -5        952.02        863.46         8.40 o                         
   2   7  -5        858.78        831.59         8.29 o                         
   3   7  -5        259.02        263.68         3.98 o                         
   4   7  -5       1607.34       1427.06        10.76 o                         
   5   7  -5        514.07        452.43         5.25 o                         
   6   7  -5       2018.14       1869.42        14.90 o                         
   7   7  -5        216.77        239.07         4.39 o                         
   8   7  -5        160.74        137.06         4.59 o                         
   9   7  -5        162.79        155.59         4.83 o                         
  10   7  -5       1217.20       1264.04        24.96 o                         
  11   7  -5        182.19        198.89         5.21 o                         
  12   7  -5        256.51        317.96         7.37 o                         
  13   7  -5          3.39          2.92         1.30 o                         
  14   7  -5         71.86         61.26         4.13 o                         
   1   8  -5       3026.62       3056.44        28.89 o                         
   2   8  -5       2379.36       2336.61        15.98 o                         
   3   8  -5        760.25        808.43         8.22 o                         
   4   8  -5        438.65        459.41         6.84 o                         
   5   8  -5        132.84        117.38         3.44 o                         
   6   8  -5        411.52        428.07         6.11 o                         
   7   8  -5        902.03        958.87        13.55 o                         
   8   8  -5       1022.51       1079.71        18.78 o                         
   9   8  -5        566.52        545.35         9.67 o                         
  10   8  -5        221.36        224.79         5.39 o                         
  11   8  -5        149.40        160.55         4.06 o                         
  12   8  -5        352.98        369.36        12.55 o                         
  13   8  -5        490.21        479.61        13.29 o                         
   0   9  -5        334.09        316.90         7.50 o                         
   1   9  -5       1182.67       1201.64        22.40 o                         
   2   9  -5         38.28         36.10         2.22 o                         
   3   9  -5        182.35        189.97         4.31 o                         
   4   9  -5        390.69        367.19         5.78 o                         
   5   9  -5       2157.90       2170.33        19.52 o                         
   6   9  -5        472.62        526.76         9.88 o                         
   7   9  -5        407.17        428.17        10.30 o                         
   8   9  -5         78.30         76.25         3.44 o                         
   9   9  -5        248.62        242.03         6.67 o                         
  10   9  -5        519.92        533.02        16.78 o                         
  11   9  -5        601.37        595.89        13.38 o                         
   1  10  -5         10.73         15.52         2.00 o                         
   2  10  -5       1742.16       1742.23        20.50 o                         
   3  10  -5        131.52        168.67         3.60 o                         
   4  10  -5        115.95        115.87         2.98 o                         
   5  10  -5        121.05        145.20         5.34 o                         
   6  10  -5        342.10        346.17         8.47 o                         
   7  10  -5         63.36         74.84         4.39 o                         
   8  10  -5        927.70        918.32        14.60 o                         
   9  10  -5        150.94        130.00         6.30 o                         
   0  11  -5         16.82         14.97         2.11 o                         
   1  11  -5        892.35        899.54        18.69 o                         
   2  11  -5         21.51         33.77         2.06 o                         
   3  11  -5         94.51         96.15         2.87 o                         
   4  11  -5         41.15         38.27         2.19 o                         
   5  11  -5        542.02        525.65        20.29 o                         
   6  11  -5         27.97         24.96         2.50 o                         
   0   0  -4      10202.30       8350.50       142.92 o                         
   2   0  -4       2302.87       2261.66        31.01 o                         
   4   0  -4         33.55         59.05         2.59 o                         
   6   0  -4       6774.92       6215.72        60.25 o                         
   8   0  -4        119.52        114.38         5.55 o                         
  10   0  -4       1175.23       1089.53        15.90 o                         
  12   0  -4        537.05        508.04         9.88 o                         
  14   0  -4       1625.52       1654.57        24.32 o                         
  16   0  -4       1334.43       1375.79        22.91 o                         
  18   0  -4         76.09         66.54         6.45 o                         
   1   1  -4       3765.25       3358.60        36.34 o                         
   2   1  -4       2523.01       2526.54        17.24 o                         
   3   1  -4       2357.60       1990.91        21.98 o                         
   4   1  -4        376.03        335.18         5.05 o                         
   5   1  -4       1033.73       1292.68        24.13 o                         
   6   1  -4       1775.45       1902.47        19.88 o                         
   7   1  -4       5629.20       4881.35        51.48 o                         
   8   1  -4        169.53        144.67         3.65 o                         
   9   1  -4       1805.26       1668.37        18.13 o                         
  10   1  -4        250.62        247.58         4.46 o                         
  11   1  -4        405.19        364.58         5.70 o                         
  12   1  -4        190.16        165.20         3.87 o                         
  13   1  -4       2678.28       2759.02        31.03 o                         
  14   1  -4         17.88         20.04         2.00 o                         
  15   1  -4        154.84        170.00         4.97 o                         
  16   1  -4        114.64        113.80         4.31 o                         
  17   1  -4        424.80        407.11         9.66 o                         
  18   1  -4        115.78         71.38         5.16 o                         
   0   2  -4       8927.52       8497.98       104.96 o                         
   1   2  -4        231.09        196.40         7.70 o                         
   2   2  -4        791.77        765.48         7.19 o                         
   3   2  -4        249.84        182.67         3.11 o                         
   4   2  -4       2104.68       1854.83        16.15 o                         
   5   2  -4       2715.92       2469.56        19.44 o                         
   6   2  -4       3487.62       3253.60        31.73 o                         
   7   2  -4        224.09        209.34         3.26 o                         
   8   2  -4        312.01        344.46         5.32 o                         
   9   2  -4        559.88        491.93         5.84 o                         
  10   2  -4       2231.11       2155.52        16.18 o                         
  11   2  -4       1739.54       1684.09        15.27 o                         
  12   2  -4        739.61        701.38         9.95 o                         
  13   2  -4        231.53        215.93         4.65 o                         
  14   2  -4        571.93        571.47         9.09 o                         
  15   2  -4        248.77        236.90         5.89 o                         
  16   2  -4        938.08        929.26        20.32 o                         
  17   2  -4         97.68         88.85         3.58 o                         
  18   2  -4         11.71          8.24         1.70 o                         
   1   3  -4       2467.09       2262.62        19.63 o                         
   2   3  -4       3853.29       3420.01        19.85 o                         
   3   3  -4       4834.18       4670.38        28.88 o                         
   4   3  -4       1825.08       1653.01        15.94 o                         
   5   3  -4        331.60        320.92         4.48 o                         
   6   3  -4        557.68        567.88         5.48 o                         
   7   3  -4       1586.28       1502.91        14.37 o                         
   8   3  -4       3439.10       3134.67        25.10 o                         
   9   3  -4        512.80        495.86         6.12 o                         
  10   3  -4        400.87        415.66         5.93 o                         
  11   3  -4        267.31        289.42         5.08 o                         
  12   3  -4       2062.98       1974.82        19.62 o                         
  13   3  -4       1206.47       1247.97        16.06 o                         
  14   3  -4        631.54        608.58        10.06 o                         
  15   3  -4        254.67        243.62         6.30 o                         
  16   3  -4        321.12        299.61        10.17 o                         
  17   3  -4        141.77        150.91        11.02 o                         
  18   3  -4        697.09        481.65        69.73 o                         
   0   4  -4       1169.91       1233.02        12.82 o                         
   1   4  -4       4657.86       4271.46        38.98 o                         
   2   4  -4        621.93        659.02         5.98 o                         
   3   4  -4        964.97        944.22         8.19 o                         
   4   4  -4       1276.55       1261.61        10.19 o                         
   5   4  -4       6186.87       5506.25        48.19 o                         
   6   4  -4        864.94        781.81         6.60 o                         
   7   4  -4       2253.51       2228.31        16.73 o                         
   8   4  -4        197.38        239.17         3.99 o                         
   9   4  -4       2719.79       2490.47        23.24 o                         
  10   4  -4        443.53        464.34         6.72 o                         
  11   4  -4       2685.81       2700.40        29.63 o                         
  12   4  -4        597.37        583.47        10.82 o                         
  13   4  -4         34.70         31.46         2.44 o                         
  14   4  -4        326.50        339.31         6.60 o                         
  15   4  -4       1263.71       1315.54        23.48 o                         
  16   4  -4         19.95         22.22         2.21 o                         
  17   4  -4        246.90        232.09         7.54 o                         
   1   5  -4        381.47        362.38         5.13 o                         
   2   5  -4       4950.68       4612.60        26.55 o                         
   3   5  -4        166.55        203.30         3.60 o                         
   4   5  -4       2275.26       2106.49        16.78 o                         
   5   5  -4        691.26        639.33         5.81 o                         
   6   5  -4        526.27        539.91         4.86 o                         
   7   5  -4       1287.37       1292.78        12.57 o                         
   8   5  -4       6575.45       6033.47        60.23 o                         
   9   5  -4       1017.47       1030.40        11.62 o                         
  10   5  -4        289.46        247.68         4.96 o                         
  11   5  -4        143.91        120.92         3.56 o                         
  12   5  -4        993.15       1069.11        16.19 o                         
  13   5  -4         43.69         39.46         2.86 o                         
  14   5  -4       1193.33       1244.16        19.69 o                         
  15   5  -4        155.73        166.92         6.28 o                         
  16   5  -4        180.82        163.81         4.92 o                         
  17   5  -4         55.74         28.35         2.95 o                         
   0   6  -4        473.80        415.90         6.06 o                         
   1   6  -4       4310.41       4045.87        27.15 o                         
   2   6  -4        817.68        770.15         6.18 o                         
   3   6  -4        372.89        356.14         4.15 o                         
   4   6  -4        110.08        132.80         2.59 o                         
   5   6  -4       2859.01       2695.75        15.86 o                         
   6   6  -4         63.98         63.68         1.94 o                         
   7   6  -4        920.49        927.28         8.52 o                         
   8   6  -4        463.90        403.05         6.36 o                         
   9   6  -4        578.25        564.50         9.41 o                         
  10   6  -4         80.29         80.89         3.41 o                         
  11   6  -4       1444.67       1506.98        22.23 o                         
  12   6  -4         35.50         37.92         2.62 o                         
  13   6  -4         40.53         37.60         2.66 o                         
  14   6  -4         23.24         15.43         1.85 o                         
  15   6  -4       1564.03       1530.28        31.92 o                         
  16   6  -4        124.33        103.93        10.35 o                         
   1   7  -4        903.26        834.05         8.28 o                         
   2   7  -4       2603.41       2661.72        16.87 o                         
   3   7  -4       1048.57       1060.13         8.93 o                         
   4   7  -4       1222.49       1208.83         9.70 o                         
   5   7  -4        289.60        281.92         4.04 o                         
   6   7  -4       2059.97       2050.16        14.30 o                         
   7   7  -4         17.39         25.83         1.52 o                         
   8   7  -4       1476.12       1496.65        22.64 o                         
   9   7  -4        368.62        368.21         7.99 o                         
  10   7  -4         36.38         42.93         2.67 o                         
  11   7  -4        106.91        112.50         4.23 o                         
  12   7  -4       1006.12       1056.04        24.61 o                         
  13   7  -4        230.25        226.64         7.94 o                         
  14   7  -4        412.39        432.85        14.42 o                         
  15   7  -4        108.36         95.15         5.61 o                         
   0   8  -4        428.26        406.19         7.69 o                         
   1   8  -4       1410.96       1294.22        12.75 o                         
   2   8  -4        221.11        249.01         4.24 o                         
   3   8  -4        311.73        332.98         4.87 o                         
   4   8  -4        113.42        116.65         2.92 o                         
   5   8  -4        713.24        745.48         7.98 o                         
   6   8  -4        614.60        648.91         7.63 o                         
   7   8  -4         25.66         35.72         2.11 o                         
   8   8  -4         94.71         90.32         4.40 o                         
   9   8  -4        385.08        363.33         7.75 o                         
  10   8  -4        896.49        891.67        11.77 o                         
  11   8  -4        639.30        649.63         9.86 o                         
  12   8  -4        354.00        364.89        14.32 o                         
  13   8  -4         92.89         92.17         4.60 o                         
  14   8  -4         28.35         15.38         1.88 o                         
   1   9  -4        169.43        163.89         5.02 o                         
   2   9  -4        402.71        461.05         7.52 o                         
   3   9  -4       1222.81       1259.30        12.92 o                         
   4   9  -4        484.74        473.90         7.34 o                         
   5   9  -4         91.40         95.36         3.18 o                         
   6   9  -4        295.91        276.53         5.59 o                         
   7   9  -4        841.20        834.54        13.49 o                         
   8   9  -4        213.42        222.31         7.53 o                         
   9   9  -4        543.95        601.92        14.15 o                         
  10   9  -4         85.25         99.31         3.79 o                         
  11   9  -4        239.16        239.72         8.66 o                         
  12   9  -4        292.46        279.42         8.05 o                         
   0  10  -4       1474.10       1539.26        27.76 o                         
   1  10  -4        179.95        186.72         6.10 o                         
   2  10  -4         22.04         32.84         2.26 o                         
   3  10  -4         44.51         64.26         2.63 o                         
   4  10  -4       1046.58       1029.70        11.27 o                         
   5  10  -4        236.80        230.63         5.02 o                         
   6  10  -4        995.16        981.04        22.41 o                         
   7  10  -4          1.47          2.87         1.46 o                         
   8  10  -4         23.06         20.93         1.89 o                         
   9  10  -4        165.22        159.91         5.37 o                         
  10  10  -4        798.86        815.72        21.43 o                         
   1  11  -4        475.26        457.38        19.95 o                         
   2  11  -4         18.13         23.49         1.69 o                         
   3  11  -4        921.84        906.05        15.40 o                         
   4  11  -4         27.58         30.10         2.18 o                         
   5  11  -4        194.33        206.05         8.10 o                         
   6  11  -4          9.60         11.51         2.29 o                         
   7  11  -4        962.43        802.40        18.43 o                         
   1  12  -4        237.75        172.79         4.17 o                         
   2   0  -3      35607.94      31480.52       668.80 o                         
   4   0  -3       1835.15       1707.31        19.84 o                         
   6   0  -3       3656.07       4029.60        47.01 o                         
   8   0  -3       6560.27       6381.36       105.19 o                         
  10   0  -3        267.54        311.93         7.13 o                         
  12   0  -3       2168.86       2164.92        33.91 o                         
  14   0  -3        582.07        538.21        11.06 o                         
  16   0  -3        259.22        274.08         9.25 o                         
  18   0  -3       1708.83       1535.99        37.46 o                         
   0   1  -3        511.59        450.18         6.21 o                         
   1   1  -3       9029.91       7528.65        79.77 o                         
   2   1  -3       3134.34       3049.88        20.92 o                         
   3   1  -3       8695.56       8438.31        55.88 o                         
   4   1  -3         51.96         68.70         2.14 o                         
   5   1  -3       7119.44       6124.40        32.71 o                         
   6   1  -3        195.53        176.49         2.27 o                         
   7   1  -3       1157.40       1158.93        12.51 o                         
   8   1  -3        159.74        184.51         8.38 o                         
   9   1  -3       1668.36       1545.45        18.88 o                         
  10   1  -3        445.35        460.80         5.74 o                         
  11   1  -3       4199.69       4291.32        42.25 o                         
  12   1  -3         13.36         16.46         1.40 o                         
  13   1  -3         32.13         36.59         2.09 o                         
  14   1  -3        283.16        273.83         4.91 o                         
  15   1  -3       1503.76       1611.76        21.45 o                         
  16   1  -3        221.69        195.78         5.24 o                         
  17   1  -3        211.78        204.16         5.27 o                         
  18   1  -3         26.29         22.64         2.01 o                         
  19   1  -3         95.61         69.12         7.91 o                         
   1   2  -3       3100.33       2788.61        22.87 o                         
   2   2  -3       9609.57       9536.14        75.81 o                         
   3   2  -3        635.11        521.53         5.86 o                         
   4   2  -3       1355.95       1279.87        10.48 o                         
   5   2  -3        124.56        178.68         4.58 o                         
   6   2  -3        928.63        928.78         8.78 o                         
   7   2  -3       3712.99       3349.40        29.11 o                         
   8   2  -3       5300.35       4935.38        57.38 o                         
   9   2  -3       1005.51        956.60        13.16 o                         
  10   2  -3        333.06        309.00         4.72 o                         
  11   2  -3        562.93        552.98         6.45 o                         
  12   2  -3       2142.25       2102.50        17.41 o                         
  13   2  -3        505.13        494.23         6.60 o                         
  14   2  -3        462.87        403.96         7.39 o                         
  15   2  -3        203.36        204.45         5.57 o                         
  16   2  -3        116.74        115.28         4.54 o                         
  17   2  -3         33.29         32.32         2.12 o                         
  18   2  -3        384.76        332.19        19.47 o                         
  19   2  -3         81.24         48.39         2.60 o                         
   0   3  -3      11291.54      10582.55        90.22 o                         
   1   3  -3       7623.74       7080.58        50.95 o                         
   2   3  -3       1382.03       1322.49         9.91 o                         
   3   3  -3        689.35        541.86         6.92 o                         
   4   3  -3       2249.30       2186.29        19.80 o                         
   5   3  -3       2260.91       2011.50        17.42 o                         
   6   3  -3       1707.18       1428.21        13.29 o                         
   7   3  -3        395.69        399.72         4.62 o                         
   8   3  -3        141.10        158.86         4.06 o                         
   9   3  -3        706.64        583.97         6.62 o                         
  10   3  -3       2273.15       2226.45        16.28 o                         
  11   3  -3       2061.41       1988.60        16.43 o                         
  12   3  -3        486.12        427.29         6.33 o                         
  13   3  -3        462.40        443.49         7.19 o                         
  14   3  -3        250.85        256.18         5.73 o                         
  15   3  -3        564.11        596.24        16.02 o                         
  16   3  -3        484.33        511.06        19.56 o                         
  17   3  -3         17.79          9.36         2.19 o                         
  18   3  -3         56.90         49.34         5.29 o                         
   1   4  -3       3146.97       2825.47        18.27 o                         
   2   4  -3        742.17        833.08         7.71 o                         
   3   4  -3       5737.76       5201.44        31.17 o                         
   4   4  -3        737.35        730.56         6.15 o                         
   5   4  -3         32.28         40.61         1.33 o                         
   6   4  -3        541.93        597.11         5.44 o                         
   7   4  -3       1780.82       1506.48        12.93 o                         
   8   4  -3        405.67        379.18         5.63 o                         
   9   4  -3       2196.51       2125.66        17.93 o                         
  10   4  -3        125.34         97.58         3.06 o                         
  11   4  -3        778.66        727.37        10.54 o                         
  12   4  -3        868.48        803.03        11.95 o                         
  13   4  -3        176.89        181.42         4.70 o                         
  14   4  -3        211.33        186.93         5.13 o                         
  15   4  -3        667.97        680.98        12.49 o                         
  16   4  -3         91.80         92.94         3.89 o                         
  17   4  -3        615.68        603.74        12.30 o                         
  18   4  -3         34.25         29.90         2.72 o                         
   0   5  -3       9297.70       9146.65        61.22 o                         
   1   5  -3        473.60        410.29         4.45 o                         
   2   5  -3        171.16        131.82         2.47 o                         
   3   5  -3        252.54        218.69         3.10 o                         
   4   5  -3       4448.06       4210.27        35.26 o                         
   5   5  -3        447.58        481.13         5.36 o                         
   6   5  -3       3018.88       2798.15        19.69 o                         
   7   5  -3        139.04        129.97         2.43 o                         
   8   5  -3        498.84        567.25         7.39 o                         
   9   5  -3        103.88         94.68         3.22 o                         
  10   5  -3       1771.84       1767.07        16.96 o                         
  11   5  -3        127.45        134.49         4.04 o                         
  12   5  -3        241.99        229.36         5.67 o                         
  13   5  -3         70.24         71.09         3.40 o                         
  14   5  -3        679.21        675.88        15.31 o                         
  15   5  -3        168.48        170.73         4.52 o                         
  16   5  -3        847.70        789.85        12.11 o                         
  17   5  -3         74.88         61.33         4.15 o                         
   1   6  -3       2381.25       2204.02        15.55 o                         
   2   6  -3        194.35        206.75         3.13 o                         
   3   6  -3       3319.61       2961.33        18.58 o                         
   4   6  -3        272.45        279.74         3.72 o                         
   5   6  -3        471.97        462.54         4.81 o                         
   6   6  -3        221.79        205.69         3.16 o                         
   7   6  -3       4998.74       4529.42        37.58 o                         
   8   6  -3        197.14        173.59         4.23 o                         
   9   6  -3        385.35        393.02         7.16 o                         
  10   6  -3        202.69        154.73         3.99 o                         
  11   6  -3        438.74        408.53         8.73 o                         
  12   6  -3         38.12         37.54         2.60 o                         
  13   6  -3       1690.11       1820.44        33.54 o                         
  14   6  -3         14.59         15.48         2.01 o                         
  15   6  -3         15.88         18.87         2.01 o                         
  16   6  -3         62.58         47.21         3.42 o                         
   0   7  -3       1183.75       1232.44        12.39 o                         
   1   7  -3        664.47        666.85         7.18 o                         
   2   7  -3         96.56         93.94         2.28 o                         
   3   7  -3          4.32         12.59         1.08 o                         
   4   7  -3       2292.32       2383.44        20.15 o                         
   5   7  -3        880.88        912.85         9.90 o                         
   6   7  -3       2925.86       2674.78        19.05 o                         
   7   7  -3         18.53         18.74         1.31 o                         
   8   7  -3         18.68         37.84         2.47 o                         
   9   7  -3        762.27        697.36        12.82 o                         
  10   7  -3       2127.39       2235.26        27.44 o                         
  11   7  -3        282.70        279.97         6.15 o                         
  12   7  -3        512.28        472.33         8.50 o                         
  13   7  -3         35.73         29.71         2.60 o                         
  14   7  -3        385.78        384.52        11.57 o                         
  15   7  -3         79.69         73.64         5.02 o                         
   1   8  -3        821.27        749.51         9.97 o                         
   2   8  -3       2220.35       2127.99        16.66 o                         
   3   8  -3       4590.19       4449.27        30.96 o                         
   4   8  -3        321.79        296.32         4.49 o                         
   5   8  -3        185.88        194.14         3.48 o                         
   6   8  -3       1163.43       1125.68        10.10 o                         
   7   8  -3        861.89        815.23        10.84 o                         
   8   8  -3       1761.15       1750.89        28.20 o                         
   9   8  -3        346.51        372.60        10.30 o                         
  10   8  -3          0.58          2.73         1.50 o                         
  11   8  -3        346.34        338.79         7.51 o                         
  12   8  -3        149.83        158.66         4.20 o                         
  13   8  -3        465.07        485.14        16.27 o                         
  14   8  -3        298.21        306.51        15.70 o                         
   0   9  -3       2536.14       2803.31        43.61 o                         
   1   9  -3       2394.46       2531.87        27.13 o                         
   2   9  -3        345.04        352.68         5.32 o                         
   3   9  -3        194.83        231.58         4.29 o                         
   4   9  -3        541.40        572.75         7.60 o                         
   5   9  -3       1869.63       1869.78        16.40 o                         
   6   9  -3        333.57        357.25         5.68 o                         
   7   9  -3        255.21        261.34         6.08 o                         
   8   9  -3        287.38        329.05         9.67 o                         
   9   9  -3        294.30        297.47         6.79 o                         
  10   9  -3        276.97        281.34         6.73 o                         
  11   9  -3        354.05        404.22         7.64 o                         
  12   9  -3         53.67         49.82         3.05 o                         
  13   9  -3         27.44         22.50         2.26 o                         
   1  10  -3          6.37         14.40         2.25 o                         
   2  10  -3       1149.40       1226.18        13.66 o                         
   3  10  -3          2.49         10.83         1.52 o                         
   4  10  -3       1413.02       1444.41        16.43 o                         
   5  10  -3         18.23         14.07         1.46 o                         
   6  10  -3        580.88        622.25        13.94 o                         
   7  10  -3        570.73        552.11        10.79 o                         
   8  10  -3       1271.76       1406.28        26.11 o                         
   9  10  -3         10.01          8.95         1.49 o                         
  10  10  -3         63.55         55.30         5.12 o                         
  11  10  -3          9.84         12.46         1.77 o                         
   0  11  -3         45.15         62.39         3.62 o                         
   1  11  -3        513.38        522.79        10.90 o                         
   2  11  -3         46.20         50.59         2.37 o                         
   3  11  -3        201.46        189.04         4.34 o                         
   4  11  -3          7.66         20.07         1.59 o                         
   5  11  -3       1761.65       1818.54        45.18 o                         
   6  11  -3          1.94         11.34         2.29 o                         
   7  11  -3        227.60        237.31         6.84 o                         
   8  11  -3         32.23         35.07         2.85 o                         
   1  12  -3        115.22        126.78         4.26 o                         
   2  12  -3        241.51        224.98         4.38 o                         
   3  12  -3         65.75         54.04         2.40 o                         
   4  12  -3        701.96        503.30        28.29 o                         
   0   0  -2      23182.36      18176.87       422.99 o                         
   2   0  -2      37838.27      34698.11       491.49 o                         
   4   0  -2      12682.45      10140.19       154.97 o                         
   6   0  -2       4285.20       3529.83        99.07 o                         
   8   0  -2        402.17        358.83        12.74 o                         
  10   0  -2       5904.36       5561.10        58.14 o                         
  12   0  -2        440.41        437.88         8.52 o                         
  14   0  -2        572.46        564.52        11.26 o                         
  16   0  -2       2191.93       2290.63        37.14 o                         
  18   0  -2          0.88          6.72         2.40 o                         
   1   1  -2        768.96        884.13         8.44 o                         
   2   1  -2       3698.76       3450.69        24.74 o                         
   3   1  -2      20318.79      18932.72       166.53 o                         
   4   1  -2       1338.45       1340.83         9.66 o                         
   5   1  -2        894.41        881.02        10.20 o                         
   6   1  -2        209.13        179.03         5.05 o                         
   7   1  -2       5841.58       5493.49        65.31 o                         
   8   1  -2        597.42        594.24         6.20 o                         
   9   1  -2       3263.91       2981.44        30.25 o                         
  10   1  -2        381.78        446.52         5.75 o                         
  11   1  -2       1267.22       1460.05        15.46 o                         
  12   1  -2         82.94         74.49         2.53 o                         
  13   1  -2       2607.36       2456.71        24.55 o                         
  14   1  -2        236.68        223.90         4.62 o                         
  15   1  -2        683.88        638.95         8.70 o                         
  16   1  -2          7.96          9.70         1.70 o                         
  17   1  -2        729.98        675.82        16.28 o                         
  18   1  -2         62.24         50.78         3.00 o                         
  19   1  -2        246.24        194.56         7.14 o                         
   0   2  -2       5373.45       4726.84        77.22 o                         
   1   2  -2        233.98        192.33         2.60 o                         
   2   2  -2       4114.36       3860.84        29.22 o                         
   3   2  -2       3096.76       3055.26        27.53 o                         
   4   2  -2       3066.40       2530.70        26.71 o                         
   5   2  -2       6935.21       6779.84        69.63 o                         
   6   2  -2       6150.74       5516.69        59.89 o                         
   7   2  -2        576.53        556.50         5.81 o                         
   8   2  -2       1529.45       1326.37        12.77 o                         
   9   2  -2        419.08        370.02         5.75 o                         
  10   2  -2       1521.75       1441.20        15.36 o                         
  11   2  -2       1288.21       1187.09        12.94 o                         
  12   2  -2        272.67        319.24         5.20 o                         
  13   2  -2        302.67        306.96         5.33 o                         
  14   2  -2       1104.03       1098.38        11.07 o                         
  15   2  -2        317.43        306.55         6.64 o                         
  16   2  -2       1290.54       1368.14        28.97 o                         
  17   2  -2         63.20         65.39         3.68 o                         
  18   2  -2         24.29         20.26         2.47 o                         
  19   2  -2        135.04        108.06         5.25 o                         
   1   3  -2       2385.50       2292.53        18.86 o                         
   2   3  -2       4601.98       3990.66        47.01 o                         
   3   3  -2       3562.87       3519.09        31.75 o                         
   4   3  -2       3453.41       3267.40        30.56 o                         
   6   3  -2        463.02        411.46         4.99 o                         
   7   3  -2       1985.05       2030.75        16.91 o                         
   8   3  -2       3721.37       3726.54        38.12 o                         
   9   3  -2        554.59        510.50         6.94 o                         
  10   3  -2        232.66        261.97         4.89 o                         
  11   3  -2       1030.01       1066.07         9.42 o                         
  12   3  -2       1137.48       1106.82        10.31 o                         
  13   3  -2       1196.20       1171.52        17.42 o                         
  14   3  -2        829.56        823.84        12.63 o                         
  15   3  -2        370.05        353.78         7.68 o                         
  16   3  -2        534.75        544.24        10.77 o                         
  17   3  -2        790.90        761.02        12.54 o                         
  18   3  -2        646.83        628.23        34.85 o                         
  19   3  -2         56.04         32.82         3.07 o                         
   0   4  -2       1654.78       1855.27        21.18 o                         
   1   4  -2       1842.29       1738.51        15.96 o                         
   2   4  -2         15.52         34.98         1.80 o                         
   3   4  -2        848.71        861.13         7.66 o                         
   4   4  -2       2177.63       1993.82        13.31 o                         
   5   4  -2       9022.77       8892.19        70.50 o                         
   6   4  -2       1862.92       1755.65        13.99 o                         
   7   4  -2        225.31        256.98         4.78 o                         
   8   4  -2         85.92         59.83         2.52 o                         
   9   4  -2       2243.64       2165.74        20.94 o                         
  10   4  -2       2333.02       2226.26        20.72 o                         
  11   4  -2       3227.44       3032.10        35.56 o                         
  12   4  -2        145.18        107.95         3.41 o                         
  13   4  -2          1.85          4.09         1.43 o                         
  14   4  -2        409.01        425.66         7.66 o                         
  15   4  -2        982.72       1031.51        15.20 o                         
  16   4  -2        339.38        372.11         8.47 o                         
  17   4  -2         84.71         79.20         3.79 o                         
  18   4  -2        249.36        169.52        18.32 o                         
   1   5  -2        247.66        220.18         3.52 o                         
   2   5  -2       4502.25       3796.70        21.56 o                         
   3   5  -2       1160.20       1148.87         8.73 o                         
   4   5  -2       1918.23       1873.41        11.87 o                         
   5   5  -2          0.29          7.47         0.87 o                         
   6   5  -2       2905.91       2570.62        16.28 o                         
   7   5  -2        160.79        184.74         3.16 o                         
   8   5  -2       3842.34       3659.43        32.97 o                         
   9   5  -2        348.64        295.75         5.59 o                         
  10   5  -2       1314.92       1287.27        19.02 o                         
  11   5  -2        790.25        797.53        10.15 o                         
  12   5  -2       2152.65       2099.13        28.47 o                         
  13   5  -2        129.86        127.13         4.01 o                         
  14   5  -2        630.61        724.17        17.33 o                         
  15   5  -2         87.16         88.89         3.78 o                         
  16   5  -2        129.85        109.66         3.64 o                         
  17   5  -2        143.16        115.95         4.72 o                         
   0   6  -2       1581.51       1607.12        15.30 o                         
   1   6  -2       6253.69       6293.79        36.45 o                         
   2   6  -2          3.10         11.07         0.93 o                         
   3   6  -2         37.97         42.13         1.65 o                         
   4   6  -2        202.03        192.55         3.17 o                         
   5   6  -2       5762.13       5717.69        38.67 o                         
   6   6  -2        152.55        141.03         2.58 o                         
   7   6  -2       1086.46        955.15         9.35 o                         
   8   6  -2          6.96          9.48         1.38 o                         
   9   6  -2        907.05        926.85        10.41 o                         
  10   6  -2         68.66         60.28         2.88 o                         
  11   6  -2        962.97        949.06        19.56 o                         
  12   6  -2        207.89        199.25         5.85 o                         
  13   6  -2        145.00        149.07         4.34 o                         
  14   6  -2        217.75        226.13         8.06 o                         
  15   6  -2        895.80        901.19        28.99 o                         
  16   6  -2         80.61         74.83         3.53 o                         
  17   6  -2        619.01        256.65        92.23 o                         
   1   7  -2       1747.72       1664.53        12.48 o                         
   2   7  -2       5856.16       5297.83        32.08 o                         
   3   7  -2       1114.46       1098.18         8.36 o                         
   4   7  -2        944.58        934.10         7.93 o                         
   5   7  -2        428.22        444.96         4.93 o                         
   6   7  -2        304.17        288.58         3.95 o                         
   7   7  -2        182.34        160.77         3.17 o                         
   8   7  -2       1638.70       1605.47        17.74 o                         
   9   7  -2        177.34        195.79         4.80 o                         
  10   7  -2         48.88         60.78         3.25 o                         
  11   7  -2         19.11         19.33         2.38 o                         
  12   7  -2       1434.58       1510.18        29.87 o                         
  13   7  -2        460.58        479.03        12.25 o                         
  14   7  -2        845.34        906.09        24.27 o                         
  15   7  -2         82.40         85.42         6.67 o                         
  16   7  -2         54.54         39.50         3.08 o                         
   0   8  -2       1843.37       1877.44        17.85 o                         
   1   8  -2       2082.00       2147.02        15.92 o                         
   2   8  -2        636.52        627.90         6.62 o                         
   3   8  -2        186.01        218.94         3.65 o                         
   4   8  -2       1876.49       1912.04        12.61 o                         
   5   8  -2        699.99        796.76         7.82 o                         
   6   8  -2       1071.79       1105.18         9.29 o                         
   7   8  -2        289.46        243.10         4.15 o                         
   8   8  -2          8.24          8.67         1.83 o                         
   9   8  -2       1716.59       1690.82        23.81 o                         
  10   8  -2        807.88        848.54        11.55 o                         
  11   8  -2        349.60        331.85         6.62 o                         
  12   8  -2        618.48        642.75         9.78 o                         
  13   8  -2         77.85         90.05         3.74 o                         
  14   8  -2         95.11        106.35         6.40 o                         
  15   8  -2        524.57        378.43        47.07 o                         
   1   9  -2       1159.91       1160.74        11.06 o                         
   2   9  -2        790.79        733.52         8.08 o                         
   3   9  -2       1390.26       1453.03        12.06 o                         
   4   9  -2        143.63        167.45         3.56 o                         
   5   9  -2         82.87         99.61         3.14 o                         
   6   9  -2        178.97        160.61         3.71 o                         
   7   9  -2       1185.48       1212.79        19.22 o                         
   8   9  -2        525.24        537.94        11.45 o                         
   9   9  -2       1083.98       1106.50        26.55 o                         
  10   9  -2         18.46         11.80         1.89 o                         
  11   9  -2         24.07         26.88         2.21 o                         
  12   9  -2        677.82        729.71        18.93 o                         
  13   9  -2        907.52        701.40        22.77 o                         
   0  10  -2       1098.87       1140.42        20.65 o                         
   1  10  -2        366.39        422.06         7.93 o                         
   2  10  -2         45.44         57.78         2.66 o                         
   3  10  -2        176.32        207.78         5.07 o                         
   4  10  -2       1420.04       1440.14        14.24 o                         
   5  10  -2         83.41        107.00         3.15 o                         
   6  10  -2       1605.05       1631.14        21.62 o                         
   7  10  -2         16.56         15.56         1.94 o                         
   8  10  -2         55.14         52.67         3.06 o                         
   9  10  -2        278.79        302.65         9.95 o                         
  10  10  -2       1081.40       1125.92        19.65 o                         
  11  10  -2         76.03         62.75         3.61 o                         
   1  11  -2        641.99        708.11        10.13 o                         
   2  11  -2         59.35         64.41         2.59 o                         
   3  11  -2       1400.20       1419.06        21.97 o                         
   4  11  -2         20.50         30.08         1.80 o                         
   5  11  -2         99.62         95.84         3.64 o                         
   6  11  -2         16.68         10.35         1.63 o                         
   7  11  -2        607.06        667.29        18.33 o                         
   8  11  -2        108.81        103.44         4.86 o                         
   9  11  -2        805.19        732.00       111.18 o                         
   0  12  -2       1325.60       1299.92        29.04 o                         
   1  12  -2        354.96        344.13         7.99 o                         
   2  12  -2         74.85         63.79         2.72 o                         
   3  12  -2         88.64         77.08         2.97 o                         
   4  12  -2        716.26        585.72        15.48 o                         
   5  12  -2          4.91         10.62         1.35 o                         
   4   0  -1       4746.65       4046.84        93.64 o                         
   6   0  -1       1310.56       1114.61        18.45 o                         
   8   0  -1       4259.93       3936.68        40.58 o                         
  10   0  -1        882.72        846.17        15.40 o                         
  12   0  -1       3462.39       3506.89        64.49 o                         
  14   0  -1       1905.02       1962.59        30.02 o                         
  16   0  -1        531.11        516.43        12.05 o                         
  18   0  -1       1307.12       1298.72        58.43 o                         
   0   1  -1       4177.61       4104.38        81.68 o                         
   1   1  -1       3536.78       3271.45        39.45 o                         
   2   1  -1        755.83        745.07         6.77 o                         
   3   1  -1       3390.71       3513.47        34.50 o                         
   4   1  -1       7163.26       7021.37        55.71 o                         
   5   1  -1       9682.75       8578.06       136.98 o                         
   6   1  -1        898.45        813.44        16.52 o                         
   7   1  -1       1060.01        886.48        14.75 o                         
   8   1  -1        373.05        424.12         5.67 o                         
   9   1  -1       5135.21       5153.16        50.27 o                         
  10   1  -1        157.92        143.54         3.28 o                         
  11   1  -1       3129.45       3082.23        26.95 o                         
  12   1  -1          9.52         11.75         1.33 o                         
  13   1  -1         19.16         28.06         1.83 o                         
  14   1  -1        536.75        514.70         8.17 o                         
  15   1  -1       1158.20       1157.61        12.64 o                         
  16   1  -1        324.48        336.36         8.03 o                         
  17   1  -1        467.27        464.41        13.46 o                         
  18   1  -1         89.93         74.61         4.57 o                         
  19   1  -1        376.50        320.60         8.71 o                         
   1   2  -1       1383.37       1432.38        13.10 o                         
   2   2  -1      13602.45      12786.84       113.18 o                         
   3   2  -1       2216.11       2303.56        22.40 o                         
   4   2  -1      10969.36      10546.20        87.10 o                         
   5   2  -1       1070.43       1087.91         8.81 o                         
   6   2  -1       2374.85       1916.77        21.07 o                         
   7   2  -1       1537.67       1457.14        17.69 o                         
   8   2  -1       2560.88       2313.99        26.15 o                         
   9   2  -1       1527.41       1489.67        15.34 o                         
  10   2  -1        699.03        733.48         7.45 o                         
  11   2  -1        211.68        221.36         4.49 o                         
  12   2  -1       1363.13       1315.55        12.45 o                         
  13   2  -1       1614.07       1662.55        16.51 o                         
  14   2  -1        940.24        925.64        10.85 o                         
  15   2  -1         70.31         69.11         3.24 o                         
  16   2  -1        315.79        311.15         8.08 o                         
  17   2  -1        522.33        521.62        11.25 o                         
  18   2  -1        454.68        474.06        15.24 o                         
  19   2  -1         80.26         62.23         3.32 o                         
   0   3  -1      13734.08      12762.32       122.95 o                         
   1   3  -1       2739.48       2732.50        22.65 o                         
   2   3  -1       3231.05       3017.78        23.56 o                         
   3   3  -1       1078.21       1046.79        17.35 o                         
   4   3  -1       1623.19       1398.98        18.24 o                         
   5   3  -1       6637.62       6483.15        68.61 o                         
   6   3  -1      10157.58       9753.30        86.74 o                         
   7   3  -1       3070.85       3021.09        30.15 o                         
   8   3  -1        429.64        531.44         7.44 o                         
   9   3  -1        189.73        207.39         3.73 o                         
  10   3  -1       2774.58       2601.71        21.27 o                         
  11   3  -1        546.33        513.93         7.04 o                         
  12   3  -1        408.84        415.05         7.10 o                         
  13   3  -1        212.01        202.11         4.57 o                         
  14   3  -1        748.71        757.72        12.24 o                         
  15   3  -1        778.82        816.66        14.86 o                         
  16   3  -1       1263.95       1342.77        23.96 o                         
  17   3  -1        310.86        282.68         7.56 o                         
  18   3  -1         20.58         19.14         2.16 o                         
  19   3  -1        111.45         74.29         4.08 o                         
   1   4  -1       3982.11       3911.14        35.67 o                         
   2   4  -1       1117.25       1230.27        16.20 o                         
   3   4  -1      12391.67      11604.63       164.02 o                         
   4   4  -1       1643.53       1618.13        14.39 o                         
   5   4  -1        459.95        522.38         7.51 o                         
   6   4  -1       1359.07       1269.80         9.61 o                         
   7   4  -1       6251.97       5868.97        35.36 o                         
   8   4  -1       3403.42       3317.07        30.38 o                         
   9   4  -1       3554.70       3442.64        36.51 o                         
  10   4  -1         96.79         67.80         2.33 o                         
  11   4  -1         66.42         68.93         2.73 o                         
  12   4  -1        119.23        122.67         3.51 o                         
  13   4  -1       3365.40       3447.53        43.58 o                         
  14   4  -1        274.00        283.39         6.51 o                         
  15   4  -1         64.27         58.64         2.99 o                         
  16   4  -1         25.95         29.30         2.57 o                         
  17   4  -1        392.64        382.89        15.34 o                         
  18   4  -1        224.01        194.85        14.14 o                         
   0   5  -1       9130.54       8049.54        63.85 o                         
   1   5  -1        356.33        385.80         5.18 o                         
   2   5  -1       3085.83       3042.13        18.59 o                         
   3   5  -1        947.55        872.59         7.45 o                         
   4   5  -1       3003.75       2878.55        19.29 o                         
   5   5  -1        183.32        257.98         3.77 o                         
   6   5  -1       3658.25       3440.01        21.85 o                         
   7   5  -1        534.96        538.44         5.95 o                         
   8   5  -1        196.56        218.61         4.41 o                         
   9   5  -1        325.23        325.85         5.10 o                         
  10   5  -1       5201.00       5165.40        56.01 o                         
  11   5  -1         17.94         23.96         1.85 o                         
  12   5  -1       1830.16       1800.85        21.88 o                         
  13   5  -1        702.98        718.19        11.41 o                         
  14   5  -1        694.78        746.85        12.36 o                         
  15   5  -1        114.61        115.46         4.12 o                         
  16   5  -1        864.34        908.74        19.56 o                         
  17   5  -1          7.57          5.32         1.62 o                         
  18   5  -1         24.22         14.50         1.97 o                         
   1   6  -1       1461.28       1424.14        11.72 o                         
   2   6  -1        585.78        561.04         6.04 o                         
   3   6  -1       5961.49       5855.80        41.06 o                         
   4   6  -1         23.77         23.95         1.30 o                         
   5   6  -1        137.35        153.32         2.87 o                         
   6   6  -1        109.88         74.87         2.12 o                         
   7   6  -1       1887.46       1900.46        16.79 o                         
   8   6  -1        203.76        202.73         4.85 o                         
   9   6  -1        955.94        925.29        13.25 o                         
  10   6  -1        111.22        101.35         3.47 o                         
  11   6  -1       1241.63       1271.80        18.60 o                         
  12   6  -1        196.77        203.78         6.24 o                         
  13   6  -1       2118.11       2222.62        23.71 o                         
  14   6  -1        234.27        235.47         6.37 o                         
  15   6  -1        249.57        233.23         8.06 o                         
  16   6  -1         15.61         14.14         1.75 o                         
  17   6  -1        958.34        835.44       100.15 o                         
   0   7  -1       5866.21       5907.10        50.41 o                         
   1   7  -1        320.01        329.05         4.77 o                         
   2   7  -1         32.60         50.27         1.77 o                         
   3   7  -1        458.09        423.93         5.01 o                         
   4   7  -1       3144.92       2985.67        21.72 o                         
   5   7  -1        588.12        615.18         5.98 o                         
   6   7  -1       1866.34       1900.23        16.58 o                         
   7   7  -1        195.69        191.76         4.11 o                         
   8   7  -1        318.32        329.72         6.14 o                         
   9   7  -1        109.08         99.36         3.58 o                         
  10   7  -1       1838.82       1940.61        36.11 o                         
  11   7  -1        504.81        528.08        11.43 o                         
  12   7  -1        255.98        326.49         7.54 o                         
  13   7  -1          4.26          4.08         1.59 o                         
  14   7  -1        614.42        631.93        14.62 o                         
  15   7  -1        225.53        195.04         7.75 o                         
  16   7  -1        592.23        475.75        23.97 o                         
   1   8  -1       1155.58       1211.59        11.05 o                         
   2   8  -1        667.74        693.23         7.10 o                         
   3   8  -1       1934.27       2087.26        15.74 o                         
   4   8  -1        459.61        455.59         5.31 o                         
   5   8  -1        106.24        115.87         2.69 o                         
   6   8  -1        412.83        440.87         5.13 o                         
   7   8  -1       1015.27       1022.85        10.55 o                         
   8   8  -1       1042.86       1117.42        14.82 o                         
   9   8  -1        314.79        324.65         7.35 o                         
  10   8  -1        427.85        471.15        10.03 o                         
  11   8  -1        174.71        179.16         5.97 o                         
  12   8  -1        251.37        272.52         7.31 o                         
  13   8  -1        543.70        598.17        12.70 o                         
  14   8  -1        184.86        188.52         5.57 o                         
  15   8  -1          2.10          3.50         1.42 o                         
   0   9  -1        630.81        655.74        10.57 o                         
   1   9  -1       1930.63       2048.55        22.28 o                         
   2   9  -1        697.32        721.08         7.45 o                         
   3   9  -1         99.82        105.33         2.92 o                         
   4   9  -1        710.72        655.34         7.87 o                         
   5   9  -1        934.49       1017.83         9.76 o                         
   6   9  -1        908.92        880.67         9.64 o                         
   7   9  -1        564.73        615.77        10.02 o                         
   8   9  -1          7.19         11.98         1.94 o                         
   9   9  -1        354.32        353.79         7.94 o                         
  10   9  -1        396.59        400.62         8.72 o                         
  11   9  -1        795.53        868.01        15.04 o                         
  12   9  -1         62.83         78.63         3.82 o                         
  13   9  -1         13.68         17.78         2.52 o                         
   1  10  -1        234.51        242.28         5.75 o                         
   2  10  -1       1796.00       1872.25        18.80 o                         
   3  10  -1         47.90         63.09         2.82 o                         
   4  10  -1        621.33        689.50         9.40 o                         
   5  10  -1        142.09        172.56         4.16 o                         
   6  10  -1        277.68        273.83         5.37 o                         
   7  10  -1        263.78        299.35         6.78 o                         
   8  10  -1       1667.55       1708.68        45.08 o                         
   9  10  -1        250.06        246.19         5.59 o                         
  10  10  -1        126.35        140.12         4.05 o                         
  11  10  -1         60.18         49.80         3.43 o                         
   0  11  -1         57.64         70.79         3.77 o                         
   1  11  -1       1174.83       1285.60        19.89 o                         
   2  11  -1         25.33         24.55         1.81 o                         
   3  11  -1        161.19        164.30         4.10 o                         
   5  11  -1       1352.76       1345.88        19.86 o                         
   6  11  -1          5.08         13.93         1.82 o                         
   7  11  -1        230.30        238.18        13.82 o                         
   8  11  -1         51.03         49.13         2.49 o                         
   9  11  -1        207.47        158.61        10.57 o                         
   1  12  -1         31.95         33.62         2.50 o                         
   2  12  -1       1596.45       1552.89        42.78 o                         
   3  12  -1        264.91        269.61         9.65 o                         
   4  12  -1        336.87        289.86         9.08 o                         
   5  12  -1        188.79        155.83        10.62 o                         
   2   0   0          3.43         13.20         1.07 o                         
   4   0   0        234.93        257.38         6.58 o                         
   6   0   0       6214.40       5519.40        89.76 o                         
   8   0   0        762.55        869.78        13.02 o                         
  10   0   0       4239.14       4021.57        72.39 o                         
  12   0   0       1042.25        876.72        18.19 o                         
  14   0   0       1976.53       2197.71        30.32 o                         
  16   0   0       1019.93        950.00        17.36 o                         
  18   0   0         26.83         27.23         2.79 o                         
   1   1   0      15976.05      14827.45       258.18 o                         
   2   1   0         91.24        116.12         2.80 o                         
   3   1   0      15062.90      12822.64       230.86 o                         
   4   1   0      11068.42       9854.49       150.23 o                         
   5   1   0       1264.26       1284.01        29.77 o                         
   6   1   0         69.20         86.27         2.70 o                         
   7   1   0       9334.17       8538.39        92.30 o                         
   8   1   0        290.11        286.14         4.32 o                         
   9   1   0       1685.28       1637.69        12.47 o                         
  10   1   0        654.15        690.34         7.38 o                         
  11   1   0       1203.63       1122.85        10.68 o                         
  12   1   0          6.86          9.05         1.16 o                         
  13   1   0       3484.89       3672.65        39.38 o                         
  14   1   0          9.51         15.51         1.67 o                         
  15   1   0        363.36        366.16         6.17 o                         
  16   1   0          0.37          2.47         1.54 o                         
  17   1   0        197.12        232.29         7.12 o                         
  18   1   0         76.09         53.12         5.04 o                         
  19   1   0        547.57        505.34        14.81 o                         
   0   2   0       6013.35       6934.93        88.27 o                         
   1   2   0         15.64         19.60         1.13 o                         
   2   2   0          1.80         10.88         1.42 o                         
   3   2   0      19592.24      18819.85       161.81 o                         
   4   2   0      12948.10      13115.43       161.29 o                         
   5   2   0       8158.32       7397.89        87.32 o                         
   6   2   0         74.38         54.79         2.28 o                         
   7   2   0       5170.13       5279.80        91.18 o                         
   8   2   0        101.13         76.10         2.42 o                         
   9   2   0        269.51        209.76         3.78 o                         
  10   2   0       6921.12       6983.62        58.52 o                         
  11   2   0       1350.00       1446.88        13.64 o                         
  12   2   0        429.01        342.57         5.42 o                         
  13   2   0         18.27         21.47         1.75 o                         
  14   2   0       1833.73       1890.03        21.08 o                         
  15   2   0          4.58          8.75         1.75 o                         
  16   2   0        803.36        776.88        14.25 o                         
  17   2   0         20.58         19.53         2.47 o                         
  18   2   0         17.09         16.27         2.17 o                         
  19   2   0         16.29         15.90         1.90 o                         
   1   3   0       3482.37       3239.03        25.37 o                         
   2   3   0       1877.18       1910.56        15.50 o                         
   3   3   0       3326.11       2953.38        32.27 o                         
   4   3   0        343.22        322.37         4.82 o                         
   5   3   0         37.78         45.08         1.67 o                         
   6   3   0       4294.47       4502.05        28.32 o                         
   7   3   0       2897.69       2703.12        26.32 o                         
   8   3   0       6095.81       5924.80        39.66 o                         
   9   3   0        559.13        638.89         6.95 o                         
  10   3   0          0.34          8.33         1.14 o                         
  11   3   0       1144.36       1048.33         9.70 o                         
  12   3   0        170.25        156.20         3.70 o                         
  13   3   0       1762.51       1864.39        19.11 o                         
  14   3   0        149.54        138.70         3.83 o                         
  15   3   0        458.65        384.54         7.40 o                         
  16   3   0          0.35          6.07         1.89 o                         
  17   3   0        221.64        231.93         6.82 o                         
  18   3   0        919.68        853.34        26.14 o                         
  19   3   0        264.42        208.11         9.17 o                         
   0   4   0       1087.24       1320.14        16.09 o                         
   1   4   0       3196.47       2954.03        23.36 o                         
   2   4   0       2763.84       2820.55        22.78 o                         
   3   4   0       4898.26       5072.39        39.61 o                         
   4   4   0       1268.97       1372.98        12.54 o                         
   5   4   0        402.74        300.02         4.28 o                         
   6   4   0       3953.16       3930.93        24.29 o                         
   7   4   0        303.60        354.46         4.16 o                         
   9   4   0       2187.81       1990.62        21.10 o                         
  10   4   0          2.27         12.34         1.20 o                         
  11   4   0       1731.51       1846.00        20.11 o                         
  12   4   0        507.92        471.06         7.14 o                         
  13   4   0         39.36         46.19         2.42 o                         
  14   4   0        706.73        743.39        14.24 o                         
  15   4   0        491.46        520.80        13.10 o                         
  16   4   0         10.33         14.92         1.86 o                         
  17   4   0        388.38        370.84         8.86 o                         
  18   4   0         15.14         12.77         2.57 o                         
   1   5   0       1131.22       1054.23         9.37 o                         
   2   5   0       8648.13       9040.92        50.99 o                         
   4   5   0       2770.66       2562.47        18.45 o                         
   5   5   0         31.24         30.83         1.29 o                         
   6   5   0       1754.04       1817.27        15.75 o                         
   7   5   0          1.28          6.93         0.96 o                         
   8   5   0       3382.94       3208.43        28.41 o                         
   9   5   0        565.18        589.93         8.83 o                         
  10   5   0         29.22         47.17         2.26 o                         
  11   5   0        894.12        898.11        12.01 o                         
  12   5   0        773.88        809.51        13.84 o                         
  13   5   0          8.76         26.24         2.30 o                         
  14   5   0        511.68        493.79         9.18 o                         
  15   5   0        198.21        177.04         4.90 o                         
  16   5   0         83.68         70.26         2.90 o                         
  17   5   0         36.94         25.93         2.78 o                         
   0   6   0        789.56        842.76        10.60 o                         
   1   6   0       9527.77       9186.11        59.69 o                         
   2   6   0        108.40        105.49         2.35 o                         
   3   6   0          9.46         24.80         1.74 o                         
   4   6   0        250.97        301.79         4.32 o                         
   5   6   0       3890.16       3401.19        20.88 o                         
   6   6   0        218.79        221.89         3.53 o                         
   7   6   0       1149.90       1225.66        13.36 o                         
   8   6   0         75.57         82.65         3.13 o                         
   9   6   0       2134.74       2025.99        23.45 o                         
  10   6   0         65.87         65.57         2.74 o                         
  11   6   0       1003.48       1050.75        20.49 o                         
  12   6   0        474.08        430.08         9.39 o                         
  13   6   0          0.58          6.95         1.83 o                         
  14   6   0         12.38         10.72         1.91 o                         
  15   6   0       1040.81       1104.47        32.48 o                         
  16   6   0        333.50        329.15        11.72 o                         
  17   6   0        116.63         96.83         5.35 o                         
   1   7   0        125.73        157.00         3.23 o                         
   2   7   0       2486.17       2697.07        18.06 o                         
   3   7   0       3480.23       3586.22        24.10 o                         
   4   7   0       2173.83       2059.31        16.97 o                         
   5   7   0         27.41         44.28         1.62 o                         
   6   7   0        423.08        525.75         5.77 o                         
   7   7   0        629.18        646.79         7.97 o                         
   8   7   0       2987.00       2865.44        38.57 o                         
   9   7   0        249.84        239.51         5.38 o                         
  10   7   0         11.15          8.08         1.45 o                         
  11   7   0         50.05         44.83         3.58 o                         
  12   7   0       1594.92       1724.20        27.61 o                         
  13   7   0        131.05        143.71         4.92 o                         
  14   7   0       1356.54       1268.62        35.97 o                         
  15   7   0         41.82         44.81         2.90 o                         
  16   7   0         25.32         18.69         3.08 o                         
   0   8   0       2592.38       2585.40        22.89 o                         
   1   8   0       2173.62       2066.27        18.15 o                         
   2   8   0        182.40        173.14         3.27 o                         
   3   8   0         81.63        106.24         2.66 o                         
   4   8   0       3222.98       3302.05        20.32 o                         
   5   8   0       3454.17       3288.43        25.34 o                         
   6   8   0       2069.71       2071.56        17.38 o                         
   7   8   0         17.34         13.61         1.30 o                         
   8   8   0        295.23        246.17         5.67 o                         
   9   8   0        272.38        277.23         6.84 o                         
  10   8   0       1109.44       1124.09        18.50 o                         
  11   8   0        958.81       1024.85        13.99 o                         
  12   8   0        244.80        276.22         6.66 o                         
  13   8   0        302.69        283.86         6.66 o                         
  14   8   0         21.62         25.44         2.19 o                         
  15   8   0       1063.13        796.90        50.71 o                         
   1   9   0       1109.90       1202.26        13.66 o                         
   2   9   0        754.08        903.37         9.12 o                         
   3   9   0       2134.73       2182.99        17.38 o                         
   4   9   0        804.19        760.35         8.03 o                         
   5   9   0         10.68         14.23         1.23 o                         
   6   9   0        505.68        614.33         8.65 o                         
   7   9   0       1588.78       1573.74        21.09 o                         
   8   9   0        132.53        155.95         4.80 o                         
   9   9   0        861.79        914.94        15.49 o                         
  10   9   0        115.60        129.23         4.62 o                         
  11   9   0         65.40         51.86         3.26 o                         
  12   9   0        462.09        463.17        12.11 o                         
  13   9   0        167.38        145.93         8.61 o                         
   0  10   0        691.73        743.90        13.45 o                         
   1  10   0         33.36         25.35         2.20 o                         
   2  10   0        223.81        221.06         5.08 o                         
   3  10   0         81.16         81.68         3.27 o                         
   4  10   0       1759.34       1913.25        18.43 o                         
   5  10   0         58.79         55.81         2.67 o                         
   6  10   0       1642.16       1695.67        18.74 o                         
   7  10   0          5.05          6.62         1.78 o                         
   8  10   0        107.85        129.18         4.62 o                         
   9  10   0         61.39         57.98         3.10 o                         
  10  10   0       1018.31       1013.48        24.59 o                         
  11  10   0         75.51         69.93         8.77 o                         
   1  11   0        193.41        186.31         4.56 o                         
   2  11   0          3.40         16.12         1.55 o                         
   3  11   0       1269.78       1414.64        13.26 o                         
   4  11   0         26.52         33.53         1.96 o                         
   5  11   0          7.94          8.69         1.27 o                         
   6  11   0          3.36          9.98         1.62 o                         
   7  11   0       2243.92       1986.05        27.49 o                         
   8  11   0        214.79        234.00         9.12 o                         
   9  11   0        249.70        253.39        10.07 o                         
   0  12   0        461.77        442.02         8.81 o                         
   1  12   0        110.35        109.23         5.04 o                         
   2  12   0        139.96        156.57         6.38 o                         
   3  12   0         24.17         20.68         2.65 o                         
   4  12   0        476.51        428.24         9.36 o                         
   5  12   0          0.49          5.06         1.93 o                         
   6  12   0        784.80        486.59        55.80 o                         
   2   0   1       4525.11       3544.33        61.35 o                         
   4   0   1       5414.77       5037.58        71.53 o                         
   6   0   1       1588.24       1431.56        20.23 o                         
   8   0   1       4574.02       4442.09        45.60 o                         
  10   0   1        809.49        791.29        15.76 o                         
  12   0   1       3222.01       3360.23        53.98 o                         
  14   0   1       1825.70       1909.26        35.81 o                         
  16   0   1        523.99        529.37        14.34 o                         
  18   0   1       1433.16       1475.23        48.44 o                         
   0   1   1       4530.05       4844.19        57.49 o                         
   1   1   1       3921.45       4197.52        48.56 o                         
   2   1   1        704.66        781.60         9.24 o                         
   3   1   1       3654.99       3980.96        65.92 o                         
   4   1   1       6922.97       7113.37       125.22 o                         
   5   1   1       9464.25       8747.04       126.32 o                         
   6   1   1        970.29        936.31        14.66 o                         
   7   1   1       1179.86       1009.72        12.95 o                         
   8   1   1        367.99        411.12         8.42 o                         
   9   1   1       5276.50       5293.40        43.39 o                         
  10   1   1        132.90        129.31         3.26 o                         
  11   1   1       3029.90       2987.21        26.07 o                         
  12   1   1         15.73         19.69         1.46 o                         
  13   1   1         16.81         27.40         1.89 o                         
  14   1   1        551.64        526.61        10.54 o                         
  15   1   1       1121.70       1165.62        17.58 o                         
  16   1   1        304.75        346.28         7.16 o                         
  17   1   1        514.58        518.79         9.55 o                         
  18   1   1         92.39         86.19         4.23 o                         
  19   1   1        399.41        329.89        10.87 o                         
   1   2   1       1207.53       1324.42        12.77 o                         
   2   2   1      12857.76      12937.01       150.28 o                         
   3   2   1       2581.03       2754.05        24.93 o                         
   4   2   1      11184.41      10963.29       173.60 o                         
   5   2   1       1069.41       1075.28        21.89 o                         
   6   2   1       2557.07       2081.27        31.35 o                         
   7   2   1       1527.74       1406.98        28.05 o                         
   8   2   1       2795.36       2633.78        26.79 o                         
   9   2   1       1503.56       1508.12        15.42 o                         
  10   2   1        674.18        722.94         7.97 o                         
  11   2   1        245.71        259.36         4.21 o                         
  12   2   1       1376.71       1356.70        14.83 o                         
  13   2   1       1586.70       1616.75        19.05 o                         
  14   2   1        904.89        900.57        13.36 o                         
  15   2   1         75.69         78.79         3.55 o                         
  16   2   1        273.10        280.50         7.00 o                         
  17   2   1        470.54        478.41        10.06 o                         
  18   2   1        496.39        547.20        11.20 o                         
  19   2   1         75.22         54.01         2.96 o                         
   0   3   1      13874.46      13617.39       217.52 o                         
   1   3   1       2783.90       2919.33        34.74 o                         
   2   3   1       3190.44       3129.07        37.54 o                         
   3   3   1       1008.48       1022.14        10.91 o                         
   4   3   1       1851.59       1689.22        19.54 o                         
   5   3   1       6946.28       7011.69        85.79 o                         
   6   3   1       9592.99       9378.13        68.39 o                         
   7   3   1       2989.76       2979.58        30.18 o                         
   8   3   1        396.83        510.80         6.14 o                         
   9   3   1        215.93        258.37         4.57 o                         
  10   3   1       3048.67       2947.51        25.95 o                         
  11   3   1        565.64        531.53         6.55 o                         
  12   3   1        341.25        344.84         6.18 o                         
  13   3   1        228.55        227.17         4.24 o                         
  14   3   1        655.36        678.50        11.71 o                         
  15   3   1        740.52        777.68        14.29 o                         
  16   3   1       1253.42       1411.89        24.34 o                         
  17   3   1        302.96        288.16         7.69 o                         
  18   3   1         19.74         16.33         1.65 o                         
  19   3   1        129.23         93.00         5.52 o                         
   1   4   1       4006.51       4044.28        37.34 o                         
   2   4   1        975.26       1085.70        18.16 o                         
   3   4   1      12159.33      12134.57       105.32 o                         
   4   4   1       1819.02       1876.32        21.29 o                         
   5   4   1        447.32        568.09        17.20 o                         
   6   4   1       1362.10       1297.79        11.23 o                         
   7   4   1       6132.34       5789.36        64.64 o                         
   8   4   1       3302.60       3209.20        30.05 o                         
   9   4   1       3459.05       3394.57        39.95 o                         
  10   4   1         94.51         68.01         2.41 o                         
  11   4   1         62.47         66.13         2.70 o                         
  12   4   1        141.04        144.04         3.63 o                         
  13   4   1       3149.96       3170.44        46.02 o                         
  14   4   1        263.70        269.66         6.60 o                         
  15   4   1         90.24         88.64         3.55 o                         
  16   4   1         17.29         22.05         2.10 o                         
  17   4   1        417.34        421.47        13.85 o                         
  18   4   1        232.43        263.80        14.86 o                         
   0   5   1      10051.21       9338.22        91.05 o                         
   1   5   1        344.03        382.81         5.23 o                         
   2   5   1       2917.70       2984.45        24.24 o                         
   3   5   1        921.69        885.77         7.66 o                         
   4   5   1       2945.58       2893.85        22.00 o                         
   5   5   1        207.76        302.73         4.30 o                         
   6   5   1       3591.19       3447.33        34.85 o                         
   7   5   1        531.96        543.03         6.26 o                         
   8   5   1        184.07        212.49         4.06 o                         
   9   5   1        315.67        317.29         5.47 o                         
  10   5   1       5099.61       5135.06        66.19 o                         
  11   5   1         17.76         20.45         1.78 o                         
  12   5   1       1727.85       1736.06        30.27 o                         
  13   5   1        680.92        718.00        13.61 o                         
  14   5   1        679.46        755.98        11.89 o                         
  15   5   1        118.12        114.62         4.45 o                         
  16   5   1        900.29        971.12        29.57 o                         
  17   5   1          7.56          5.02         1.36 o                         
  18   5   1         22.83         19.66         4.22 o                         
   1   6   1       1385.38       1400.68        14.52 o                         
   2   6   1        594.72        595.12         7.00 o                         
   3   6   1       6041.16       6127.53        44.99 o                         
   4   6   1         24.79         28.10         1.53 o                         
   5   6   1        126.19        138.90         2.98 o                         
   6   6   1        105.82         76.72         2.13 o                         
   7   6   1       1963.45       1971.14        20.80 o                         
   8   6   1        179.01        183.60         4.99 o                         
   9   6   1       1013.46       1003.82        14.73 o                         
  10   6   1        116.65        108.98         3.36 o                         
  11   6   1       1262.65       1298.02        18.88 o                         
  12   6   1        209.03        215.19         6.98 o                         
  13   6   1       2031.22       2217.55        42.95 o                         
  14   6   1        224.02        214.43         6.61 o                         
  15   6   1        248.14        236.51         8.26 o                         
  16   6   1         13.47         12.09         1.77 o                         
   0   7   1       5363.88       5447.46        59.22 o                         
   1   7   1        411.92        424.07         5.65 o                         
   2   7   1         63.53         81.69         2.21 o                         
   3   7   1        481.87        446.06         5.43 o                         
   4   7   1       3310.99       3192.67        21.19 o                         
   5   7   1        511.81        557.87         5.93 o                         
   6   7   1       1849.63       1902.72        17.80 o                         
   7   7   1        197.20        206.55         3.84 o                         
   8   7   1        289.14        306.99         6.09 o                         
   9   7   1        139.72        127.89         4.07 o                         
  10   7   1       1857.30       1966.51        27.97 o                         
  11   7   1        538.09        554.30        11.53 o                         
  12   7   1        306.13        396.12         9.12 o                         
  13   7   1          2.57          5.51         1.69 o                         
  14   7   1        632.77        640.23        17.22 o                         
  15   7   1        210.83        203.51         7.66 o                         
  16   7   1        566.97        503.59        99.54 o                         
   1   8   1       1087.37       1133.68        11.42 o                         
   2   8   1        886.54        929.47         8.61 o                         
   3   8   1       2111.43       2297.87        20.65 o                         
   4   8   1        386.71        379.15         5.35 o                         
   5   8   1        105.63        120.25         2.75 o                         
   6   8   1        444.80        469.48         5.59 o                         
   7   8   1        973.34        968.13        11.58 o                         
   8   8   1       1079.76       1139.87        23.20 o                         
   9   8   1        334.78        351.46         7.16 o                         
  10   8   1        420.93        446.09         8.80 o                         
  11   8   1        206.02        225.77         6.70 o                         
  12   8   1        268.02        289.52         8.13 o                         
  13   8   1        527.58        568.24        11.86 o                         
  14   8   1        198.42        205.55         9.66 o                         
  15   8   1          2.52          2.58         1.18 o                         
   0   9   1        633.47        668.61        11.27 o                         
   1   9   1       2072.16       2239.55        21.96 o                         
   2   9   1        745.90        765.11         7.77 o                         
   3   9   1        112.04        115.28         2.81 o                         
   4   9   1        783.22        735.01         7.35 o                         
   5   9   1        882.48        941.57        10.41 o                         
   6   9   1        805.60        784.16         9.61 o                         
   7   9   1        549.92        595.56        10.31 o                         
   8   9   1          2.92          5.91         1.58 o                         
   9   9   1        335.78        340.42         7.54 o                         
  10   9   1        401.54        393.35         7.35 o                         
  11   9   1        799.22        868.58        26.45 o                         
  12   9   1         64.55         66.24         2.78 o                         
  13   9   1         14.33         15.32         2.41 o                         
   1  10   1        216.09        211.37         5.04 o                         
   2  10   1       1848.60       1989.57        17.23 o                         
   3  10   1         45.28         62.17         2.70 o                         
   4  10   1        618.47        676.34         9.13 o                         
   5  10   1        144.43        170.30         4.67 o                         
   6  10   1        252.85        249.10         5.95 o                         
   7  10   1        261.03        282.05         9.21 o                         
   8  10   1       1670.68       1778.12        27.15 o                         
   9  10   1        246.74        210.22        11.32 o                         
  10  10   1        120.45        130.49        10.83 o                         
  11  10   1         62.92         54.58         4.77 o                         
   0  11   1         59.13         69.93         3.38 o                         
   1  11   1       1109.58       1168.37        13.93 o                         
   2  11   1         27.05         24.20         1.61 o                         
   3  11   1        184.58        195.00         4.33 o                         
   4  11   1          0.46         10.64         1.45 o                         
   5  11   1       1413.84       1395.77        19.13 o                         
   6  11   1          5.47         14.78         1.74 o                         
   7  11   1        220.84        213.50         6.72 o                         
   8  11   1         53.35         46.30         4.17 o                         
   9  11   1        201.89        144.00         6.87 o                         
   1  12   1         35.64         37.41         3.75 o                         
   2  12   1       1513.20       1450.79        31.56 o                         
   3  12   1        247.07        282.92         7.68 o                         
   4  12   1        327.92        305.14        17.27 o                         
   5  12   1        181.55        141.64         8.93 o                         
   0   0   2      20535.51      18898.60       489.56 o                         
   2   0   2      37668.75      34714.50       740.33 o                         
   4   0   2      12029.24      10075.01       168.21 o                         
   6   0   2       4389.65       4099.69        65.53 o                         
   8   0   2        347.70        339.08        10.34 o                         
  10   0   2       5858.07       5662.49       112.93 o                         
  12   0   2        510.73        533.19        11.43 o                         
  14   0   2        582.36        582.21        12.42 o                         
  16   0   2       2099.70       2425.00        44.93 o                         
  18   0   2          0.78          6.68         2.31 o                         
   1   1   2        628.86        816.41        25.22 o                         
   2   1   2       3896.30       3809.73        56.70 o                         
   3   1   2      19957.44      20223.37       554.11 o                         
   4   1   2       1291.88       1330.12        26.67 o                         
   5   1   2        849.08        899.02        14.62 o                         
   6   1   2        212.13        209.85         7.27 o                         
   7   1   2       5515.68       5590.66        45.78 o                         
   8   1   2        551.85        582.35         7.29 o                         
   9   1   2       3461.93       3351.18        26.60 o                         
  10   1   2        366.96        421.88         5.73 o                         
  11   1   2       1153.69       1324.30        14.56 o                         
  12   1   2        107.65        105.75         3.21 o                         
  13   1   2       2701.35       2623.29        43.69 o                         
  14   1   2        264.05        260.59         5.06 o                         
  15   1   2        626.42        645.82        11.53 o                         
  16   1   2         10.14         11.53         2.14 o                         
  17   1   2        754.04        762.15        11.25 o                         
  18   1   2         49.05         44.68         2.69 o                         
  19   1   2        221.72        175.48         6.97 o                         
   0   2   2       5701.64       5810.68        63.71 o                         
   1   2   2        251.13        231.85         4.62 o                         
   2   2   2       3970.51       4263.77        66.43 o                         
   3   2   2       3008.38       3147.07        55.91 o                         
   4   2   2       3035.88       2635.37        42.22 o                         
   5   2   2       6843.50       7004.46        90.74 o                         
   6   2   2       6195.91       5798.00        55.76 o                         
   7   2   2        554.76        582.85         7.42 o                         
   8   2   2       1493.17       1362.80        13.01 o                         
   9   2   2        452.20        430.54         6.03 o                         
  10   2   2       1496.91       1472.38        13.12 o                         
  11   2   2       1257.27       1210.71        15.88 o                         
  12   2   2        258.22        315.40         5.13 o                         
  13   2   2        299.95        299.04         5.83 o                         
  14   2   2       1079.89       1109.20        23.47 o                         
  15   2   2        362.35        378.37        11.34 o                         
  16   2   2       1334.85       1586.26        24.66 o                         
  17   2   2         91.24         94.07         4.46 o                         
  18   2   2         23.45         23.35         2.53 o                         
  19   2   2        153.13        127.97        11.79 o                         
   1   3   2       2549.94       2690.26        26.99 o                         
   2   3   2       4599.29       4393.73        37.43 o                         
   3   3   2       3347.02       3494.72        45.95 o                         
   4   3   2       3764.03       3714.29        44.84 o                         
   6   3   2        456.97        408.07         7.60 o                         
   7   3   2       1798.50       1846.95        19.39 o                         
   8   3   2       3461.00       3600.85        26.39 o                         
   9   3   2        528.83        510.44         7.14 o                         
  10   3   2        263.06        307.88         5.39 o                         
  11   3   2        967.41       1047.86        12.42 o                         
  12   3   2       1327.27       1348.37        16.62 o                         
  13   3   2       1332.93       1349.13        20.41 o                         
  14   3   2        921.36        962.33        18.65 o                         
  15   3   2        384.68        390.12        10.53 o                         
  16   3   2        558.23        608.20        16.01 o                         
  17   3   2        738.32        713.95        22.43 o                         
  18   3   2        622.68        681.17        15.81 o                         
  19   3   2         63.75         42.17         3.67 o                         
   0   4   2       1957.38       2370.62        38.14 o                         
   1   4   2       2127.81       2206.16        26.95 o                         
   2   4   2         24.80         48.87         1.95 o                         
   3   4   2        744.17        806.43        12.34 o                         
   4   4   2       2174.14       2123.47        19.04 o                         
   5   4   2       9189.77       9518.52        77.89 o                         
   6   4   2       1744.28       1675.74        17.90 o                         
   7   4   2        308.01        349.56         5.03 o                         
   8   4   2         79.03         52.41         1.96 o                         
   9   4   2       2472.45       2481.73        23.25 o                         
  10   4   2       2366.28       2352.49        24.99 o                         
  11   4   2       3334.44       3353.30        37.90 o                         
  12   4   2        168.89        136.59         3.59 o                         
  13   4   2          1.76          4.13         1.28 o                         
  14   4   2        437.20        466.78        16.57 o                         
  15   4   2       1036.25       1130.03        24.47 o                         
  16   4   2        310.96        356.72         8.04 o                         
  17   4   2         87.24         88.22         3.39 o                         
  18   4   2        247.41        208.31        11.09 o                         
   1   5   2        270.02        251.05         4.39 o                         
   2   5   2       4281.14       3783.73        41.59 o                         
   3   5   2       1176.95       1254.43        11.95 o                         
   4   5   2       2001.32       2064.10        15.57 o                         
   5   5   2          0.42          4.79         0.93 o                         
   6   5   2       2885.39       2607.79        22.34 o                         
   7   5   2        134.09        143.94         3.36 o                         
   8   5   2       4071.09       3980.45        58.78 o                         
   9   5   2        344.74        315.54         5.95 o                         
  10   5   2       1343.04       1391.98        16.79 o                         
  11   5   2        841.63        888.30        13.57 o                         
  12   5   2       2141.81       2170.21        34.83 o                         
  13   5   2        124.81        130.51         4.41 o                         
  14   5   2        689.05        785.34        19.58 o                         
  15   5   2         86.98         94.76         3.75 o                         
  16   5   2        147.32        125.29         8.06 o                         
  17   5   2        151.62        119.04        10.82 o                         
   0   6   2       1530.47       1612.01        21.03 o                         
   1   6   2       6078.68       6384.64        61.09 o                         
   2   6   2          2.78         10.91         1.14 o                         
   3   6   2         65.87         71.27         2.57 o                         
   4   6   2        222.47        211.36         3.67 o                         
   5   6   2       5886.00       5985.17        41.52 o                         
   6   6   2        180.50        174.99         3.43 o                         
   7   6   2       1121.71       1008.80        12.97 o                         
   8   6   2          6.24          8.94         1.42 o                         
   9   6   2        778.58        837.74        11.38 o                         
  10   6   2         56.14         48.29         2.52 o                         
  11   6   2        964.93       1002.57        16.05 o                         
  12   6   2        216.29        221.96         5.88 o                         
  13   6   2        152.23        161.74         4.81 o                         
  14   6   2        219.29        246.60         6.60 o                         
  15   6   2        935.55        948.58        23.98 o                         
  16   6   2         81.13         81.19         4.19 o                         
   1   7   2       1649.71       1640.89        14.23 o                         
   2   7   2       5891.10       5556.75        52.91 o                         
   3   7   2       1137.44       1176.33        12.44 o                         
   4   7   2        914.06        933.05         9.14 o                         
   5   7   2        432.13        445.67         5.87 o                         
   6   7   2        372.45        358.40         5.09 o                         
   7   7   2        144.78        134.16         3.20 o                         
   8   7   2       1608.97       1625.92        25.62 o                         
   9   7   2        176.93        210.49         6.23 o                         
  10   7   2         40.03         51.66         3.23 o                         
  11   7   2         17.01         18.47         2.30 o                         
  12   7   2       1410.16       1546.86        31.75 o                         
  13   7   2        432.44        490.41        10.09 o                         
  14   7   2        805.00        939.46        14.60 o                         
  15   7   2         97.67         96.67         3.78 o                         
  16   7   2         68.31         41.71         3.68 o                         
   0   8   2       1711.89       1794.17        24.50 o                         
   1   8   2       1967.30       2026.72        19.78 o                         
   2   8   2        657.28        666.42         7.47 o                         
   3   8   2        215.86        258.48         4.60 o                         
   4   8   2       1651.85       1709.22        13.61 o                         
   5   8   2        661.69        759.98         8.45 o                         
   6   8   2       1016.19       1063.94        11.73 o                         
   7   8   2        297.68        255.80         4.73 o                         
   8   8   2          7.82          8.00         2.01 o                         
   9   8   2       1732.48       1781.17        21.54 o                         
  10   8   2        810.90        885.05        17.03 o                         
  11   8   2        326.29        323.04         9.60 o                         
  12   8   2        629.74        697.92        12.95 o                         
  13   8   2         68.68         85.23         3.42 o                         
  14   8   2         93.28         99.04         6.39 o                         
   1   9   2       1074.93       1082.88        11.67 o                         
   2   9   2        777.52        720.24         7.76 o                         
   3   9   2       1308.77       1375.17        13.00 o                         
   4   9   2        107.19        124.35         3.16 o                         
   5   9   2         96.23        112.31         4.03 o                         
   6   9   2        146.19        126.55         4.09 o                         
   7   9   2       1248.32       1267.78        23.68 o                         
   8   9   2        600.11        597.13        13.62 o                         
   9   9   2       1015.55       1014.38        19.43 o                         
  10   9   2         18.39         13.22         1.81 o                         
  11   9   2         26.83         29.87         2.33 o                         
  12   9   2        647.22        695.15        13.66 o                         
   0  10   2       1007.74       1018.04        23.19 o                         
   1  10   2        386.05        421.01         7.40 o                         
   2  10   2         68.12         82.34         3.16 o                         
   3  10   2        157.16        171.73         4.38 o                         
   4  10   2       1429.30       1442.23        16.87 o                         
   5  10   2        106.84        124.98         3.94 o                         
   6  10   2       1581.34       1594.37        25.29 o                         
   7  10   2         14.92         15.61         2.21 o                         
   8  10   2         52.95         53.88         2.95 o                         
   9  10   2        289.03        307.88         7.62 o                         
  10  10   2       1082.65       1170.54        23.34 o                         
  11  10   2         74.52         70.10         4.69 o                         
   1  11   2        673.80        746.25        10.64 o                         
   2  11   2         57.59         56.03         2.62 o                         
   3  11   2       1424.76       1470.12        15.49 o                         
   4  11   2         19.92         27.78         1.78 o                         
   5  11   2        108.58         98.13         3.94 o                         
   6  11   2         13.44          8.25         1.38 o                         
   7  11   2        528.86        543.40        57.28 o                         
   8  11   2        114.72        105.38         8.62 o                         
   0  12   2       1367.95       1270.91        64.89 o                         
   1  12   2        374.79        378.89        15.03 o                         
   2  12   2         82.50         58.76         4.06 o                         
   3  12   2         87.38         69.72         5.22 o                         
   4  12   2        738.34        584.84        21.56 o                         
   2   0   3      35794.57      29411.81       493.45 o                         
   4   0   3       2120.31       2038.36        52.19 o                         
   6   0   3       4104.58       4806.58       116.60 o                         
   8   0   3       6496.75       6457.02        99.37 o                         
  10   0   3        311.15        358.60         9.31 o                         
  12   0   3       2270.93       2410.21        31.82 o                         
  14   0   3        589.94        558.60        15.83 o                         
  16   0   3        257.75        303.19         9.47 o                         
  18   0   3       1688.99       1655.75        55.25 o                         
   0   1   3        457.71        451.96         9.81 o                         
   1   1   3       9371.16       9258.11       167.55 o                         
   2   1   3       3054.03       3293.37        92.84 o                         
   3   1   3       8657.79       9003.46       189.48 o                         
   4   1   3         71.53         93.22         2.91 o                         
   5   1   3       7318.35       6801.64       125.40 o                         
   6   1   3        228.25        232.96         5.11 o                         
   7   1   3       1079.51       1202.00        16.23 o                         
   8   1   3        153.62        174.45         5.46 o                         
   9   1   3       1675.78       1636.80        15.25 o                         
  10   1   3        458.07        494.61         6.93 o                         
  11   1   3       4294.33       4604.15        60.98 o                         
  12   1   3         14.19         16.78         1.79 o                         
  13   1   3         31.56         38.07         2.44 o                         
  14   1   3        265.04        268.52         6.24 o                         
  15   1   3       1525.69       1792.58        28.78 o                         
  16   1   3        249.63        256.41         7.70 o                         
  17   1   3        192.73        203.62         6.03 o                         
  18   1   3         25.71         22.48         2.09 o                         
  19   1   3         71.74         53.94         2.93 o                         
   1   2   3       3098.85       3217.46        32.68 o                         
   2   2   3       9986.76      11427.90       271.32 o                         
   3   2   3        655.22        578.69        15.08 o                         
   4   2   3       1332.15       1321.88        19.06 o                         
   5   2   3        134.30        210.37         4.23 o                         
   6   2   3        790.26        823.39         9.58 o                         
   7   2   3       3819.92       3748.23        47.10 o                         
   8   2   3       5262.38       5161.28        38.81 o                         
   9   2   3        932.57        943.08        12.57 o                         
  10   2   3        302.32        307.24         6.66 o                         
  11   2   3        557.36        592.97         8.00 o                         
  12   2   3       2087.28       2173.50        24.90 o                         
  13   2   3        490.29        512.37        10.01 o                         
  14   2   3        511.20        493.45         7.87 o                         
  15   2   3        217.06        250.53         6.69 o                         
  16   2   3        149.71        162.40         5.75 o                         
  17   2   3         16.20         16.82         2.16 o                         
  18   2   3        359.75        324.05         9.55 o                         
  19   2   3         65.64         43.41         3.86 o                         
   0   3   3      11326.62      11815.60       238.91 o                         
   1   3   3       7504.97       7906.80        82.93 o                         
   2   3   3       1425.39       1533.71        19.08 o                         
   3   3   3        732.23        670.07        12.98 o                         
   4   3   3       2225.43       2374.35        35.00 o                         
   5   3   3       2357.64       2225.89        20.13 o                         
   6   3   3       1670.67       1488.81        14.92 o                         
   7   3   3        430.40        453.43         6.90 o                         
   8   3   3        151.02        185.13         5.37 o                         
   9   3   3        792.89        719.00        10.12 o                         
  10   3   3       2028.79       2100.73        30.12 o                         
  11   3   3       1909.72       1894.35        21.80 o                         
  12   3   3        522.73        502.35         6.98 o                         
  13   3   3        470.20        469.63         6.72 o                         
  14   3   3        299.75        343.56         6.95 o                         
  15   3   3        603.46        698.41        13.35 o                         
  16   3   3        380.73        441.09        10.42 o                         
  17   3   3         10.75          7.55         1.72 o                         
  18   3   3         59.85         52.47         3.66 o                         
   1   4   3       3064.36       3032.08        34.28 o                         
   2   4   3        787.82        972.14        14.01 o                         
   3   4   3       5464.29       5464.73        90.17 o                         
   4   4   3        641.57        676.66        10.23 o                         
   5   4   3         26.95         39.73         2.06 o                         
   6   4   3        537.23        610.94         8.58 o                         
   7   4   3       1799.46       1635.00        19.40 o                         
   8   4   3        391.84        379.07         5.57 o                         
   9   4   3       2096.67       2191.39        28.29 o                         
  10   4   3        127.76        108.07         3.14 o                         
  11   4   3        710.17        717.80        12.06 o                         
  12   4   3        901.34        894.73        12.15 o                         
  13   4   3        140.58        158.05         4.71 o                         
  14   4   3        220.87        213.42         6.22 o                         
  15   4   3        635.64        692.09        14.93 o                         
  16   4   3         97.19        106.24         4.01 o                         
  17   4   3        603.21        591.65        12.29 o                         
  18   4   3         18.33         16.87         2.51 o                         
   0   5   3       9047.15       9526.55       219.19 o                         
   1   5   3        470.06        444.00         8.18 o                         
   2   5   3        158.16        135.49         3.18 o                         
   3   5   3        240.45        215.39         4.53 o                         
   4   5   3       4418.93       4465.04        48.41 o                         
   5   5   3        438.66        502.89         8.04 o                         
   6   5   3       2976.27       2884.85        27.70 o                         
   7   5   3        142.21        140.22         3.93 o                         
   8   5   3        542.82        624.28         8.99 o                         
   9   5   3        121.91        115.14         3.67 o                         
  10   5   3       1757.59       1833.90        30.89 o                         
  11   5   3        122.59        133.94         4.04 o                         
  12   5   3        236.45        252.92         5.73 o                         
  13   5   3         60.07         66.13         3.47 o                         
  14   5   3        641.86        662.11        12.80 o                         
  15   5   3        158.95        164.14         5.21 o                         
  16   5   3        810.18        791.57        17.45 o                         
  17   5   3         72.00         50.35         5.51 o                         
   1   6   3       2442.16       2391.28        24.43 o                         
   2   6   3        175.28        194.82         4.67 o                         
   3   6   3       3350.01       3236.11        31.11 o                         
   4   6   3        285.38        312.78         5.07 o                         
   5   6   3        456.37        470.84         6.40 o                         
   6   6   3        221.73        200.49         3.78 o                         
   7   6   3       4908.92       4686.71        56.95 o                         
   8   6   3        191.70        183.78         4.60 o                         
   9   6   3        401.60        429.25        10.00 o                         
  10   6   3        189.66        162.17         4.59 o                         
  11   6   3        416.41        417.64         8.14 o                         
  12   6   3         42.16         43.40         2.85 o                         
  13   6   3       1768.09       1960.54        37.58 o                         
  14   6   3         21.45         25.92         2.36 o                         
  15   6   3          7.90          8.02         1.65 o                         
  16   6   3         63.41         55.94         7.07 o                         
   0   7   3       1164.68       1286.60        18.42 o                         
   1   7   3        700.24        755.37         9.77 o                         
   2   7   3         95.79         90.01         2.88 o                         
   3   7   3          3.03         17.04         1.45 o                         
   4   7   3       2249.78       2457.70        24.83 o                         
   5   7   3        918.69        998.19         9.63 o                         
   6   7   3       3141.99       2958.23        25.57 o                         
   7   7   3          8.62          8.25         1.24 o                         
   8   7   3         14.82         33.14         2.33 o                         
   9   7   3        796.36        761.43        16.96 o                         
  10   7   3       2043.24       2228.06        46.01 o                         
  11   7   3        266.49        285.40         8.03 o                         
  12   7   3        501.68        512.96         9.23 o                         
  13   7   3         35.34         28.71         2.20 o                         
  14   7   3        354.50        363.14         8.63 o                         
  15   7   3         95.98         81.32         3.60 o                         
   1   8   3        991.82        966.62        13.72 o                         
   2   8   3       2374.11       2373.48        19.21 o                         
   3   8   3       4459.93       4420.17        34.27 o                         
   4   8   3        353.09        345.20         5.49 o                         
   5   8   3        189.29        196.80         3.88 o                         
   6   8   3       1174.96       1128.32        14.75 o                         
   7   8   3        887.15        842.27        11.48 o                         
   8   8   3       1795.58       1920.22        26.49 o                         
   9   8   3        348.41        398.97        11.36 o                         
  10   8   3          0.16          2.40         1.67 o                         
  11   8   3        337.54        334.97         8.24 o                         
  12   8   3        152.99        170.86         5.21 o                         
  13   8   3        496.21        474.69         9.18 o                         
  14   8   3        298.80        294.19        37.30 o                         
   0   9   3       2627.30       2792.65        37.66 o                         
   1   9   3       2454.70       2616.96        27.52 o                         
   2   9   3        316.96        312.59         5.40 o                         
   3   9   3        166.04        198.18         4.25 o                         
   4   9   3        458.83        467.37         7.57 o                         
   5   9   3       1989.51       2000.62        20.04 o                         
   6   9   3        371.80        393.05         6.83 o                         
   7   9   3        233.11        231.86         6.77 o                         
   8   9   3        312.58        354.54         8.03 o                         
   9   9   3        300.44        308.23         6.34 o                         
  10   9   3        298.63        293.73         7.77 o                         
  11   9   3        373.12        412.47        24.05 o                         
  12   9   3         49.20         37.40        10.48 o                         
  13   9   3         27.04         20.25         3.43 o                         
   1  10   3          2.46          8.61         1.56 o                         
   2  10   3       1181.42       1283.60        16.28 o                         
   3  10   3          3.51         10.82         1.66 o                         
   4  10   3       1387.48       1403.57        14.89 o                         
   5  10   3         18.61         15.01         1.63 o                         
   6  10   3        606.99        641.37         9.90 o                         
   7  10   3        556.93        535.44        16.88 o                         
   8  10   3       1226.61       1338.87        26.83 o                         
   9  10   3         10.00         14.11         2.60 o                         
  10  10   3         73.72         78.00         7.80 o                         
  11  10   3         15.25         15.62         2.29 o                         
   0  11   3         46.27         62.52         3.40 o                         
   1  11   3        469.96        464.37        11.27 o                         
   2  11   3         45.30         48.78         2.37 o                         
   3  11   3        214.63        194.85         4.45 o                         
   4  11   3          8.05         18.52         1.52 o                         
   5  11   3       1752.16       1773.84        29.81 o                         
   6  11   3          3.12         11.04         1.96 o                         
   7  11   3        236.56        160.65        27.55 o                         
   8  11   3         30.58         25.32         4.98 o                         
   1  12   3        108.76        125.76         7.72 o                         
   2  12   3        230.71        197.07         7.33 o                         
   0   0   4      10469.88      10493.51       248.20 o                         
   2   0   4       2469.93       2562.74        68.45 o                         
   4   0   4        152.35        169.94         6.85 o                         
   6   0   4       6596.95       6593.09       169.60 o                         
   8   0   4        148.64        172.54         9.47 o                         
  10   0   4       1073.19       1036.60        20.92 o                         
  12   0   4        515.62        545.91        13.01 o                         
  14   0   4       1527.88       1658.31        32.87 o                         
  16   0   4       1275.68       1448.03        39.37 o                         
  18   0   4         73.91         72.84        10.72 o                         
   1   1   4       3819.56       3936.78        50.07 o                         
   2   1   4       2577.59       2750.49        36.57 o                         
   3   1   4       1985.63       1674.76        42.55 o                         
   4   1   4        387.37        373.69         9.53 o                         
   5   1   4       1029.19       1241.08        29.07 o                         
   6   1   4       1689.73       1982.38        51.94 o                         
   7   1   4       5916.82       5782.46        57.59 o                         
   8   1   4        168.87        160.30         4.73 o                         
   9   1   4       1870.65       1865.55        19.95 o                         
  10   1   4        237.29        259.27         5.98 o                         
  11   1   4        415.98        405.60         9.99 o                         
  12   1   4        205.01        203.60         5.14 o                         
  13   1   4       2423.92       2780.41        35.64 o                         
  14   1   4         10.75         12.34         2.21 o                         
  15   1   4        172.11        200.17         6.13 o                         
  16   1   4        117.42        132.65         5.35 o                         
  17   1   4        443.42        481.90         8.63 o                         
  18   1   4        116.65        108.58         5.07 o                         
   0   2   4       8362.14       9687.20       162.98 o                         
   1   2   4        219.56        171.32         4.43 o                         
   2   2   4        675.87        716.19        14.46 o                         
   3   2   4        240.56        184.59         7.23 o                         
   4   2   4       2218.42       2143.79        51.65 o                         
   5   2   4       2798.60       2792.13        60.61 o                         
   6   2   4       3658.41       3686.33        47.58 o                         
   7   2   4        244.23        247.76         5.10 o                         
   8   2   4        317.49        350.11         6.95 o                         
   9   2   4        538.29        511.82         8.66 o                         
  10   2   4       2302.42       2400.65        22.77 o                         
  11   2   4       1688.75       1794.56        20.48 o                         
  12   2   4        736.44        771.17        10.76 o                         
  13   2   4        230.88        235.16         5.89 o                         
  14   2   4        526.32        577.37        11.60 o                         
  15   2   4        273.72        306.05         7.48 o                         
  16   2   4        961.00       1065.37        15.96 o                         
  17   2   4        109.82        115.61         3.92 o                         
  18   2   4         10.33          9.46         2.11 o                         
   1   3   4       2167.67       2311.76        25.02 o                         
   2   3   4       4042.80       4178.54        46.94 o                         
   3   3   4       5151.99       5638.09        63.87 o                         
   4   3   4       1696.09       1708.43        37.29 o                         
   5   3   4        333.60        351.61         6.34 o                         
   6   3   4        528.63        587.50         8.03 o                         
   7   3   4       1649.21       1682.19        18.34 o                         
   8   3   4       3448.26       3478.99        32.47 o                         
   9   3   4        515.42        525.79         9.28 o                         
  10   3   4        381.65        451.29         8.06 o                         
  11   3   4        332.08        397.33         7.02 o                         
  12   3   4       2168.50       2275.49        27.79 o                         
  13   3   4       1141.63       1257.42        19.53 o                         
  14   3   4        621.34        660.44        20.57 o                         
  15   3   4        262.82        292.98         9.89 o                         
  16   3   4        296.15        328.09         8.03 o                         
  17   3   4        140.87        152.39         4.53 o                         
  18   3   4        723.73        511.54        15.06 o                         
   0   4   4       1167.69       1350.09        19.93 o                         
   1   4   4       5034.92       5225.51        71.09 o                         
   2   4   4        671.39        793.03        12.86 o                         
   3   4   4        960.26       1018.18        14.87 o                         
   4   4   4       1283.27       1336.01        22.64 o                         
   5   4   4       5900.37       5595.63        74.30 o                         
   6   4   4        867.16        849.41         9.96 o                         
   7   4   4       2171.11       2364.25        29.54 o                         
   8   4   4        182.03        217.48         5.05 o                         
   9   4   4       2753.85       2754.64        34.54 o                         
  10   4   4        385.08        425.46         7.28 o                         
  11   4   4       2740.83       2959.76        36.21 o                         
  12   4   4        580.27        594.84         9.92 o                         
  13   4   4         32.39         30.40         2.96 o                         
  14   4   4        359.66        419.20         8.43 o                         
  15   4   4       1272.41       1429.99        31.47 o                         
  16   4   4         37.09         41.89         2.67 o                         
  17   4   4        288.09        237.49        10.42 o                         
   1   5   4        362.70        371.81         6.24 o                         
   2   5   4       5232.51       5456.79        52.31 o                         
   3   5   4        174.31        216.67         6.32 o                         
   4   5   4       2297.98       2252.66        27.27 o                         
   5   5   4        681.49        679.74         9.26 o                         
   6   5   4        424.70        480.51         7.12 o                         
   7   5   4       1303.03       1374.25        15.77 o                         
   8   5   4       6651.49       6678.41        88.77 o                         
   9   5   4       1005.92       1078.60        16.59 o                         
  10   5   4        253.41        233.92         5.76 o                         
  11   5   4        125.56        106.32         3.73 o                         
  12   5   4        911.94       1032.67        13.66 o                         
  13   5   4         52.70         46.54         2.86 o                         
  14   5   4       1182.29       1309.56        24.83 o                         
  15   5   4        157.47        158.83         5.03 o                         
  16   5   4        172.94        149.26         6.29 o                         
  17   5   4         54.27         18.77         2.66 o                         
   0   6   4        449.20        440.08        12.75 o                         
   1   6   4       4327.09       4282.43        62.57 o                         
   2   6   4        817.02        839.23        13.14 o                         
   3   6   4        417.37        427.05         7.23 o                         
   4   6   4        124.09        142.00         4.09 o                         
   5   6   4       2815.08       2812.71        29.62 o                         
   6   6   4         82.19         84.46         3.09 o                         
   7   6   4        925.90        967.06        13.91 o                         
   8   6   4        472.42        428.39         9.73 o                         
   9   6   4        549.60        563.94        11.68 o                         
  10   6   4         70.09         82.67         3.71 o                         
  11   6   4       1524.41       1718.79        29.17 o                         
  12   6   4         34.53         38.49         2.73 o                         
  13   6   4         42.87         43.04         2.68 o                         
  14   6   4         23.18         17.44         1.87 o                         
  15   6   4       1550.44       1549.58        65.60 o                         
  16   6   4        110.59         70.05         7.01 o                         
   1   7   4        998.83       1000.40        12.07 o                         
   2   7   4       2318.64       2459.49        26.90 o                         
   3   7   4        919.05        974.33        12.59 o                         
   4   7   4       1278.35       1356.84        18.17 o                         
   5   7   4        293.89        303.92         5.39 o                         
   6   7   4       2173.04       2209.47        23.41 o                         
   7   7   4         37.21         44.40         2.09 o                         
   8   7   4       1513.29       1645.62        34.17 o                         
   9   7   4        394.49        439.34        11.35 o                         
  10   7   4         45.91         46.09         3.34 o                         
  11   7   4         98.91        108.38         4.33 o                         
  12   7   4       1013.19       1093.54        18.31 o                         
  13   7   4        209.80        236.07         7.37 o                         
  14   7   4        391.67        414.97        14.69 o                         
  15   7   4         92.86         48.82         5.54 o                         
   0   8   4        552.30        565.57        10.71 o                         
   1   8   4       1328.06       1262.22        15.16 o                         
   2   8   4        179.08        214.28         4.74 o                         
   3   8   4        357.32        388.23         6.41 o                         
   4   8   4        146.30        168.23         4.26 o                         
   5   8   4        750.23        784.29         9.11 o                         
   6   8   4        507.36        527.95        12.53 o                         
   7   8   4         41.20         48.16         2.88 o                         
   8   8   4         89.06         84.14         4.57 o                         
   9   8   4        338.25        321.24         8.40 o                         
  10   8   4        909.02        928.06        25.64 o                         
  11   8   4        663.73        685.95        13.20 o                         
  12   8   4        352.80        347.95        10.41 o                         
  13   8   4        102.23         80.33        13.42 o                         
   1   9   4        133.88        141.97         5.36 o                         
   2   9   4        387.60        409.37         7.10 o                         
   3   9   4       1282.93       1325.33        15.00 o                         
   4   9   4        501.44        495.93         8.36 o                         
   5   9   4         80.87         85.29         3.38 o                         
   6   9   4        350.58        338.18         6.63 o                         
   7   9   4        742.30        737.58        12.58 o                         
   8   9   4        217.45        227.61         7.62 o                         
   9   9   4        521.40        598.52        13.44 o                         
  10   9   4         84.56         91.62         4.79 o                         
  11   9   4        259.48        275.39        16.23 o                         
  12   9   4        250.98        220.04         8.84 o                         
   0  10   4       1662.23       1741.25        24.09 o                         
   1  10   4        177.38        156.60         4.78 o                         
   2  10   4         33.40         39.36         2.25 o                         
   3  10   4         50.22         66.78         2.79 o                         
   4  10   4        989.59       1005.40        11.89 o                         
   5  10   4        236.95        218.22         4.85 o                         
   6  10   4        918.72        901.21        18.17 o                         
   7  10   4          1.85          3.24         1.54 o                         
   8  10   4         17.11         15.50         2.08 o                         
   9  10   4        146.01        140.67         9.66 o                         
  10  10   4        799.00        741.08        31.99 o                         
   1  11   4        477.93        439.83         8.26 o                         
   2  11   4         14.78         17.16         1.53 o                         
   3  11   4        969.90        912.63        11.21 o                         
   4  11   4         27.78         30.26         2.44 o                         
   5  11   4        203.37        190.53         9.99 o                         
   6  11   4         12.41         14.06         3.66 o                         
   7  11   4        979.65        793.02        26.86 o                         
   1  12   4        238.32        156.09        11.30 o                         
   2   0   5       6242.46       6126.18       110.44 o                         
   4   0   5      11048.67      11872.61       200.64 o                         
   6   0   5       6247.99       7026.40       243.69 o                         
   8   0   5       2633.87       2758.29        77.98 o                         
  10   0   5        240.85        284.67        12.29 o                         
  12   0   5       3279.76       3445.29        85.60 o                         
  14   0   5       1529.66       1823.37        43.97 o                         
  16   0   5         30.93         35.36         3.37 o                         
  18   0   5        432.73        402.59        20.14 o                         
   0   1   5       1581.42       1740.10        36.12 o                         
   1   1   5       4487.54       4856.74       103.68 o                         
   2   1   5         82.13        130.23         7.54 o                         
   3   1   5         39.13         61.84         2.98 o                         
   4   1   5       1567.61       1768.69        43.94 o                         
   5   1   5       9942.45      11043.84       227.72 o                         
   6   1   5        371.87        392.50        18.55 o                         
   7   1   5        594.95        580.10        10.32 o                         
   8   1   5         25.19         31.45         2.52 o                         
   9   1   5       2976.99       3265.78        41.38 o                         
  10   1   5        309.59        362.26         7.25 o                         
  11   1   5       2821.90       2825.54        34.72 o                         
  12   1   5        162.62        191.46         5.62 o                         
  13   1   5          1.52         10.77         1.87 o                         
  14   1   5         59.40         64.41         3.59 o                         
  15   1   5        839.04        946.21        17.15 o                         
  16   1   5        315.04        339.61         6.46 o                         
  17   1   5        307.00        313.63         8.74 o                         
  18   1   5          8.82          7.42         1.64 o                         
   1   2   5         46.95         74.43         3.98 o                         
   2   2   5       6161.98       6083.91        95.35 o                         
   3   2   5       3047.15       3270.61        52.38 o                         
   4   2   5       2839.62       2953.87        38.27 o                         
   5   2   5        323.23        400.96         7.97 o                         
   6   2   5        829.15        777.89        13.20 o                         
   7   2   5       2074.47       2247.25        24.11 o                         
   8   2   5       2094.98       2168.19        23.55 o                         
   9   2   5        784.04        801.72        12.33 o                         
  10   2   5        116.83        118.37         4.06 o                         
  11   2   5         32.81         37.26         2.69 o                         
  12   2   5        616.77        655.84        17.57 o                         
  13   2   5        363.51        406.40         9.26 o                         
  14   2   5        657.08        815.45        13.57 o                         
  15   2   5        146.35        157.36         4.77 o                         
  16   2   5        447.99        456.66        16.84 o                         
  17   2   5        126.81        111.68         4.77 o                         
   0   3   5       3951.81       3955.73        67.98 o                         
   1   3   5       1186.39       1346.00        16.39 o                         
   2   3   5       1404.43       1542.84        19.71 o                         
   3   3   5        209.27        289.15         6.97 o                         
   4   3   5       1586.86       1465.26        22.64 o                         
   5   3   5       3452.10       3738.07        38.22 o                         
   6   3   5       1945.62       1980.28        24.33 o                         
   7   3   5        186.10        191.41         5.75 o                         
   8   3   5        197.77        247.71         6.80 o                         
   9   3   5       2110.80       2229.01        41.89 o                         
  10   3   5        334.49        358.67         7.66 o                         
  11   3   5        128.85        129.99         4.10 o                         
  12   3   5        186.02        218.45         5.27 o                         
  13   3   5         39.16         52.46         3.48 o                         
  14   3   5        708.37        810.63        13.32 o                         
  15   3   5        467.86        510.69         9.47 o                         
  16   3   5        261.51        276.62         7.99 o                         
  17   3   5        209.71        171.68         7.07 o                         
   1   4   5        907.71       1014.61        13.70 o                         
   2   4   5        507.84        446.98         8.92 o                         
   3   4   5       2513.51       2536.06        29.57 o                         
   4   4   5         67.75        101.26         3.86 o                         
   5   4   5        142.56        136.78         4.28 o                         
   6   4   5       1023.88        988.02        11.63 o                         
   7   4   5       2777.24       3030.65        34.32 o                         
   8   4   5       1130.83       1127.53        14.62 o                         
   9   4   5        929.09        974.85        14.53 o                         
  10   4   5        270.59        301.27         6.85 o                         
  11   4   5        102.03        110.00         3.84 o                         
  12   4   5        473.22        542.16        11.35 o                         
  13   4   5       1830.92       1978.30        37.96 o                         
  14   4   5         43.03         46.93         3.48 o                         
  15   4   5          7.07          9.99         1.98 o                         
  16   4   5          7.05          8.35         2.53 o                         
  17   4   5        243.68        164.77        13.17 o                         
   0   5   5       1536.26       1354.54        25.52 o                         
   1   5   5         89.05         96.39         3.30 o                         
   2   5   5        503.04        555.06         9.78 o                         
   3   5   5        277.99        258.72         6.59 o                         
   4   5   5       2488.61       2371.87        37.23 o                         
   5   5   5        330.11        364.01         8.92 o                         
   6   5   5       2084.14       2127.20        31.70 o                         
   7   5   5        157.79        145.57         4.32 o                         
   8   5   5        445.55        441.82        10.64 o                         
   9   5   5        268.66        297.91         6.74 o                         
  10   5   5       2894.85       2991.53        64.80 o                         
  11   5   5         87.86        119.39         6.58 o                         
  12   5   5        343.19        392.54        10.54 o                         
  13   5   5        128.01        146.10         4.90 o                         
  14   5   5        107.16        106.92         4.85 o                         
  15   5   5         10.64         14.89         2.04 o                         
  16   5   5        649.44        670.54        48.08 o                         
   1   6   5       1156.10       1159.20        17.46 o                         
   2   6   5         31.33         43.31         2.61 o                         
   3   6   5       5875.61       6044.26       108.99 o                         
   4   6   5        101.19        113.16         4.10 o                         
   5   6   5        100.67        130.89         4.70 o                         
   6   6   5        443.47        434.55         8.71 o                         
   7   6   5        332.72        359.99         7.99 o                         
   8   6   5         74.14         80.74         3.30 o                         
   9   6   5       1362.49       1320.03        30.84 o                         
  10   6   5         73.88         69.03         4.45 o                         
  11   6   5        582.23        640.72        15.59 o                         
  12   6   5         41.30         48.87         3.42 o                         
  13   6   5       1340.80       1400.73        42.83 o                         
  14   6   5         89.22         96.95         4.52 o                         
  15   6   5        162.39        134.41        10.80 o                         
   0   7   5       2807.34       2682.98        41.08 o                         
   1   7   5        885.46        876.15        14.39 o                         
   2   7   5        864.41        867.33        15.80 o                         
   3   7   5        252.37        274.25         6.59 o                         
   4   7   5       1765.19       1654.66        25.42 o                         
   5   7   5        525.03        491.11         9.02 o                         
   6   7   5       1968.74       1882.04        24.95 o                         
   7   7   5        211.11        236.60         5.62 o                         
   8   7   5        158.65        150.06         5.87 o                         
   9   7   5        158.66        167.16         7.58 o                         
  10   7   5       1223.75       1357.02        26.80 o                         
  11   7   5        184.05        224.95         7.56 o                         
  12   7   5        241.83        295.99         7.97 o                         
  13   7   5          4.88          3.85         1.23 o                         
  14   7   5         57.61         44.09         3.86 o                         
   1   8   5       2930.31       3107.88        29.22 o                         
   2   8   5       2252.14       2309.38        18.33 o                         
   3   8   5        905.64        972.01        13.60 o                         
   4   8   5        444.42        490.50         9.95 o                         
   5   8   5        127.83        111.98         4.66 o                         
   6   8   5        377.08        395.99         8.80 o                         
   7   8   5        817.84        856.32        28.12 o                         
   8   8   5       1062.22       1171.36        20.20 o                         
   9   8   5        577.61        567.55        11.61 o                         
  10   8   5        229.98        237.82         6.51 o                         
  11   8   5        143.99        139.00         6.29 o                         
  12   8   5        346.50        379.76        16.79 o                         
  13   8   5        459.63        372.65        11.71 o                         
   0   9   5        302.07        293.48        13.69 o                         
   1   9   5       1198.99       1288.80        21.16 o                         
   2   9   5         49.27         47.16         2.63 o                         
   3   9   5        155.67        160.22         4.57 o                         
   4   9   5        378.57        347.55         6.59 o                         
   5   9   5       2145.22       2130.16        22.49 o                         
   6   9   5        455.22        473.46        12.31 o                         
   7   9   5        433.90        488.96        12.15 o                         
   8   9   5         66.98         65.02         3.89 o                         
   9   9   5        266.54        284.22         7.13 o                         
  10   9   5        524.24        554.65        21.93 o                         
  11   9   5        580.28        540.14        32.13 o                         
   1  10   5          5.02         11.09         1.83 o                         
   2  10   5       1729.74       1704.48        19.67 o                         
   3  10   5        139.05        153.35         4.37 o                         
   4  10   5        145.22        143.90         3.88 o                         
   5  10   5        124.29        140.34         4.40 o                         
   6  10   5        331.44        333.98         9.11 o                         
   7  10   5         83.94        102.99         5.12 o                         
   8  10   5        922.83        874.86        26.76 o                         
   9  10   5        141.45        115.97         5.94 o                         
   0  11   5         15.27         14.43         2.71 o                         
   1  11   5        865.02        906.49        38.53 o                         
   2  11   5         19.04         26.85         4.73 o                         
   3  11   5         98.52         80.92         6.74 o                         
   4  11   5         38.28         22.20         3.33 o                         
   0   0   6      11067.53      11646.69       315.45 o                         
   2   0   6       1513.81       1831.65        36.39 o                         
   4   0   6       5742.29       6373.62       101.60 o                         
   6   0   6       1617.69       1698.75        62.57 o                         
   8   0   6        121.43        174.27         9.76 o                         
  10   0   6       1734.58       1981.18        55.25 o                         
  12   0   6        271.72        295.48        11.34 o                         
  14   0   6        746.21        899.43        28.63 o                         
  16   0   6        535.36        615.69        23.14 o                         
   1   1   6       1736.10       1813.86        27.41 o                         
   2   1   6        290.69        305.96        12.75 o                         
   3   1   6       5500.95       5796.85        70.93 o                         
   4   1   6        423.27        534.04        12.88 o                         
   5   1   6       1000.78       1233.89        27.68 o                         
   6   1   6        151.68        185.74         7.04 o                         
   7   1   6       1496.50       1538.77        23.98 o                         
   8   1   6        486.44        581.80        10.97 o                         
   9   1   6       2311.05       2599.96        33.83 o                         
  10   1   6         30.35         35.60         2.95 o                         
  11   1   6        743.24        831.69        17.11 o                         
  12   1   6         31.38         35.75         2.81 o                         
  13   1   6       1628.30       1945.66        33.79 o                         
  14   1   6         89.44         88.85         3.80 o                         
  15   1   6        147.30        151.04         4.87 o                         
  16   1   6        321.48        307.22         9.25 o                         
  17   1   6        213.13        196.01         7.76 o                         
   0   2   6       4597.15       4797.84       138.50 o                         
   1   2   6        761.80        772.61        17.67 o                         
   2   2   6        271.36        285.43        10.21 o                         
   3   2   6        412.60        465.24        10.20 o                         
   4   2   6       2259.70       2583.92        64.94 o                         
   5   2   6       1704.17       1889.19        30.37 o                         
   6   2   6       1357.60       1382.26        29.30 o                         
   7   2   6        523.98        561.78        11.61 o                         
   8   2   6        139.68        171.16         5.16 o                         
   9   2   6       1241.34       1318.07        17.80 o                         
  10   2   6       3728.76       4116.55        53.86 o                         
  11   2   6        292.46        296.10         8.03 o                         
  12   2   6        120.58        143.89         7.27 o                         
  13   2   6          9.97         13.82         2.36 o                         
  14   2   6        219.62        267.34         6.34 o                         
  15   2   6        166.80        177.59         6.61 o                         
  16   2   6        766.52        800.85        26.83 o                         
  17   2   6         68.77         50.69         5.38 o                         
   1   3   6       2258.00       2380.51        28.13 o                         
   2   3   6       3447.54       3554.74        46.19 o                         
   3   3   6       2234.88       2409.13        35.04 o                         
   4   3   6       1639.49       1660.79        26.44 o                         
   5   3   6         52.51         66.67         3.75 o                         
   6   3   6        926.43        906.24        13.61 o                         
   7   3   6       1412.17       1445.03        19.82 o                         
   8   3   6       1501.44       1575.80        21.41 o                         
   9   3   6       1246.41       1337.29        19.03 o                         
  10   3   6        312.64        404.52         9.68 o                         
  11   3   6        333.60        358.39         7.59 o                         
  12   3   6       1038.61       1204.33        17.66 o                         
  13   3   6        729.25        870.96        18.01 o                         
  14   3   6        446.65        523.88        18.89 o                         
  15   3   6         18.24         19.05         2.26 o                         
  16   3   6         64.32         61.79         5.58 o                         
  17   3   6        256.70        156.05        16.36 o                         
   0   4   6        862.66       1048.91        37.18 o                         
   1   4   6       3111.03       3276.78        34.27 o                         
   2   4   6         14.86         20.90         2.20 o                         
   3   4   6        934.99       1045.24        14.52 o                         
   4   4   6       1241.84       1390.75        24.13 o                         
   5   4   6       3502.26       3503.68        61.51 o                         
   6   4   6        220.87        232.26         6.28 o                         
   7   4   6        900.53        916.51        14.22 o                         
   8   4   6        115.99        118.74         4.44 o                         
   9   4   6        930.83       1006.76        16.95 o                         
  10   4   6        434.07        475.82         8.30 o                         
  11   4   6       1112.63       1263.72        24.16 o                         
  12   4   6        133.00        141.62         7.32 o                         
  13   4   6         38.63         40.79         3.67 o                         
  14   4   6        375.86        359.89         9.03 o                         
  15   4   6        498.96        562.65        21.18 o                         
  16   4   6         41.81         34.79         3.77 o                         
   1   5   6        175.12        192.52         5.59 o                         
   2   5   6       4621.10       4625.10        81.15 o                         
   3   5   6        313.25        349.03         9.09 o                         
   4   5   6       2157.46       2207.82        38.97 o                         
   5   5   6        146.40        143.00         5.07 o                         
   6   5   6       1278.49       1397.33        21.33 o                         
   7   5   6        858.25       1014.03        20.71 o                         
   8   5   6       1997.53       2142.21        35.83 o                         
   9   5   6        129.29        140.07         4.75 o                         
  10   5   6         89.47        102.57         4.65 o                         
  11   5   6        208.34        216.98         8.51 o                         
  12   5   6        999.74       1144.28        22.55 o                         
  13   5   6         15.48         19.38         2.24 o                         
  14   5   6        648.18        654.85        15.38 o                         
  15   5   6         62.37         67.92         5.86 o                         
   0   6   6        542.34        602.69        16.06 o                         
   1   6   6       3591.45       3798.56        54.00 o                         
   2   6   6        268.44        287.23         6.55 o                         
   3   6   6          9.30         12.17         1.77 o                         
   4   6   6        239.42        226.71         7.04 o                         
   5   6   6       2606.12       2577.01        44.98 o                         
   6   6   6        552.95        575.13        13.77 o                         
   7   6   6        219.52        235.42         7.65 o                         
   8   6   6          1.51          7.25         2.32 o                         
   9   6   6        792.96        821.34        15.07 o                         
  10   6   6         16.94         18.50         2.65 o                         
  11   6   6       1460.66       1613.47        27.68 o                         
  12   6   6          9.26         13.53         2.23 o                         
  13   6   6        123.23        120.72         4.13 o                         
  14   6   6         76.51         85.41         6.30 o                         
   1   7   6        202.69        229.77         6.45 o                         
   2   7   6        846.62        906.26        13.33 o                         
   3   7   6        923.04        988.38        24.16 o                         
   4   7   6        649.12        636.39        10.79 o                         
   5   7   6        108.64        102.44         4.17 o                         
   6   7   6        795.43        787.52        13.45 o                         
   7   7   6        495.94        504.56        12.57 o                         
   8   7   6       2129.31       2197.73        50.41 o                         
   9   7   6        132.24        132.26         5.84 o                         
  10   7   6        107.58        113.10         5.60 o                         
  11   7   6          7.38          8.18         1.78 o                         
  12   7   6        608.80        642.63        26.57 o                         
  13   7   6         65.09         65.85         5.37 o                         
   0   8   6       1167.62       1099.36        24.30 o                         
   1   8   6        723.62        729.19        20.27 o                         
   2   8   6        372.62        405.73        10.78 o                         
   3   8   6        241.42        257.93         6.94 o                         
   4   8   6        851.83        870.79        12.78 o                         
   5   8   6       1042.89       1037.10        16.68 o                         
   6   8   6        898.48        897.62        19.28 o                         
   7   8   6        225.07        243.02         7.38 o                         
   8   8   6        125.68        105.75         6.18 o                         
   9   8   6        740.52        744.77        18.47 o                         
  10   8   6        150.45        159.61         5.62 o                         
  11   8   6        277.69        284.43        11.77 o                         
   1   9   6        220.60        229.31         7.96 o                         
   2   9   6        747.04        746.92        14.04 o                         
   3   9   6       1161.86       1208.15        13.69 o                         
   4   9   6        251.47        245.66         5.28 o                         
   5   9   6         46.64         41.59         2.35 o                         
   6   9   6        144.55        142.29         5.28 o                         
   7   9   6        715.10        744.70        15.53 o                         
   8   9   6        800.00        775.46        20.54 o                         
   9   9   6         37.27         43.95         4.66 o                         
  10   9   6         24.47         19.25         2.81 o                         
   0  10   6        629.02        613.61        15.22 o                         
   1  10   6         50.38         47.14         3.10 o                         
   2  10   6        528.99        506.46         8.30 o                         
   3  10   6         54.18         59.41         2.56 o                         
   4  10   6        787.87        767.05        17.59 o                         
   5  10   6        505.89        429.38        13.15 o                         
   6  10   6        467.39        460.12        44.48 o                         
   7  10   6         39.02         38.57         4.59 o                         
   1  11   6        349.19        271.89        15.93 o                         
   2  11   6         93.32         76.84         5.54 o                         
   2   0   7       2395.37       2595.50        49.25 o                         
   4   0   7       3276.91       3336.85        78.78 o                         
   6   0   7         67.77         77.28         9.58 o                         
   8   0   7       2658.70       3005.15        56.80 o                         
  10   0   7         37.84         51.62         5.22 o                         
  12   0   7       1274.70       1450.58       113.77 o                         
  14   0   7       1091.02       1111.22        34.40 o                         
  16   0   7         45.21         39.76         6.27 o                         
   0   1   7       2818.66       3066.10        72.28 o                         
   1   1   7       2421.23       2576.54        45.04 o                         
   2   1   7        127.15        131.08         5.66 o                         
   3   1   7        751.23        744.12        16.10 o                         
   4   1   7        453.68        525.90        16.43 o                         
   5   1   7       1849.27       1857.24        32.80 o                         
   6   1   7        284.55        320.26        10.57 o                         
   7   1   7       1052.40       1284.90        19.39 o                         
   8   1   7        239.96        269.21         7.89 o                         
   9   1   7       1304.26       1358.05        29.55 o                         
  10   1   7         91.37        102.99         4.78 o                         
  11   1   7       2019.41       2401.98        52.93 o                         
  12   1   7         32.64         32.56         2.98 o                         
  13   1   7         29.97         35.49         2.80 o                         
  14   1   7        356.27        390.55         8.79 o                         
  15   1   7        859.26        977.29        25.92 o                         
  16   1   7         57.70         50.87         3.88 o                         
   1   2   7        281.79        301.08        11.93 o                         
   2   2   7       2110.09       2383.65        39.03 o                         
   3   2   7        433.87        439.02        10.75 o                         
   4   2   7       1470.46       1559.93        28.53 o                         
   5   2   7          5.50          8.46         2.40 o                         
   6   2   7        562.96        658.88        14.82 o                         
   7   2   7       1462.88       1598.55        28.22 o                         
   8   2   7       2579.81       2878.25        31.62 o                         
   9   2   7       1021.91       1153.52        16.32 o                         
  10   2   7         30.84         40.42         3.01 o                         
  11   2   7        139.29        142.01         6.54 o                         
  12   2   7        540.74        623.36        18.54 o                         
  13   2   7        401.59        473.07        10.56 o                         
  14   2   7        372.23        386.55        10.24 o                         
  15   2   7         68.32         74.58         4.32 o                         
  16   2   7         80.59         51.81         4.82 o                         
   0   3   7       2623.64       2863.04        56.13 o                         
   1   3   7       1506.49       1560.90        28.91 o                         
   2   3   7        171.69        177.75         6.96 o                         
   3   3   7        132.63        132.00         6.08 o                         
   4   3   7       1338.76       1490.84        26.26 o                         
   5   3   7        994.04       1067.61        18.87 o                         
   6   3   7       1168.61       1254.30        22.50 o                         
   7   3   7        386.78        404.38        10.87 o                         
   8   3   7        228.40        238.89         8.06 o                         
   9   3   7        114.65        124.82         5.27 o                         
  10   3   7       1905.67       2199.88        31.80 o                         
  11   3   7        622.64        722.73        17.94 o                         
  12   3   7        226.29        261.65         9.39 o                         
  13   3   7         74.31         78.97         3.98 o                         
  14   3   7        503.53        546.28        13.60 o                         
  15   3   7        385.00        390.38        16.00 o                         
  16   3   7        505.34        338.47        34.60 o                         
   1   4   7       1253.85       1339.15        22.46 o                         
   2   4   7        320.29        346.68         8.78 o                         
   3   4   7       2614.73       2654.41        28.35 o                         
   4   4   7        441.33        435.56         9.39 o                         
   5   4   7        232.96        270.26        11.31 o                         
   6   4   7        628.44        694.03        16.73 o                         
   7   4   7       1934.94       1932.08        30.94 o                         
   8   4   7        440.19        497.36        10.35 o                         
   9   4   7       1419.12       1637.08        22.99 o                         
  10   4   7        460.30        480.34        12.62 o                         
  11   4   7        982.84       1132.72        22.54 o                         
  12   4   7        160.63        175.12         8.43 o                         
  13   4   7        656.38        808.44        16.74 o                         
  14   4   7        147.34        147.29         5.44 o                         
  15   4   7        107.27        100.84         9.74 o                         
   0   5   7       4021.74       4316.68       112.01 o                         
   1   5   7         29.77         35.28         3.27 o                         
   2   5   7         31.88         37.78         3.09 o                         
   3   5   7         74.29         71.52         3.92 o                         
   4   5   7        641.74        705.44        16.64 o                         
   5   5   7        443.04        463.11        10.71 o                         
   6   5   7       2423.85       2553.02        40.27 o                         
   7   5   7        442.39        498.21        17.41 o                         
   8   5   7         25.67         30.79         3.22 o                         
   9   5   7        124.04        147.90         6.59 o                         
  10   5   7       1454.16       1695.67        24.42 o                         
  11   5   7         56.30         51.26         3.44 o                         
  12   5   7        494.89        578.46        15.66 o                         
  13   5   7         25.01         26.90         2.99 o                         
  14   5   7        558.40        583.86        21.18 o                         
   1   6   7       1045.43       1054.78        19.56 o                         
   2   6   7        108.55        110.93         4.76 o                         
   3   6   7       1611.93       1556.25        32.84 o                         
   4   6   7         55.02         56.15         3.84 o                         
   5   6   7        217.15        221.83         6.62 o                         
   6   6   7        365.86        384.51         9.71 o                         
   7   6   7       1799.15       1861.78        29.71 o                         
   8   6   7         19.47         27.07         3.01 o                         
   9   6   7        504.16        578.77        13.94 o                         
  10   6   7         32.38         38.89         2.96 o                         
  11   6   7        140.47        143.97         5.23 o                         
  12   6   7         32.87         37.24         2.75 o                         
  13   6   7       1296.99       1422.94        35.36 o                         
   0   7   7       1782.63       2003.42        42.82 o                         
   1   7   7        108.42        107.88         7.68 o                         
   2   7   7        582.75        653.52        18.86 o                         
   3   7   7         31.65         27.96         2.93 o                         
   4   7   7       1440.67       1527.64        29.16 o                         
   5   7   7        580.40        588.72        12.81 o                         
   6   7   7        711.60        741.47        17.45 o                         
   7   7   7        274.46        273.39        11.75 o                         
   8   7   7        275.89        302.94         9.63 o                         
   9   7   7         71.61         75.49         4.05 o                         
  10   7   7       1104.01       1220.40        36.18 o                         
  11   7   7        222.71        227.85        11.77 o                         
  12   7   7        617.78        649.91        18.84 o                         
   1   8   7        196.13        189.48         6.71 o                         
   2   8   7        247.47        271.46         7.23 o                         
   3   8   7       1389.58       1379.23        31.27 o                         
   4   8   7        163.94        161.83         4.79 o                         
   5   8   7        225.12        213.82         5.26 o                         
   6   8   7          2.52          5.34         1.54 o                         
   7   8   7        399.32        400.06        14.30 o                         
   8   8   7       1090.86       1129.15        39.33 o                         
   9   8   7        152.28        175.11         7.11 o                         
  10   8   7        181.68        167.43         7.60 o                         
  11   8   7         70.71         52.35         3.93 o                         
   0   9   7        587.96        572.96        15.09 o                         
   1   9   7        778.65        770.34        14.56 o                         
   2   9   7        215.88        210.99         6.35 o                         
   3   9   7          5.01          5.05         1.39 o                         
   4   9   7        207.76        212.56         4.55 o                         
   5   9   7       1134.33       1154.88        41.42 o                         
   6   9   7        163.79        150.49         6.93 o                         
   7   9   7        382.94        417.83        16.90 o                         
   8   9   7          1.79          1.99         1.32 o                         
   9   9   7        165.03        134.32         8.50 o                         
   1  10   7        125.96        103.69         7.63 o                         
   2  10   7        695.91        647.78        16.72 o                         
   3  10   7         19.91         13.14         2.66 o                         
   4  10   7        491.36        375.88       110.86 o                         
   5  10   7          4.91          4.44         2.35 o                         
   0   0   8       2514.03       2750.24        98.36 o                         
   2   0   8       1096.39       1238.37        33.61 o                         
   4   0   8       4910.99       5585.76       274.55 o                         
   6   0   8       5427.42       6151.92       173.26 o                         
   8   0   8       1191.30       1339.56        41.24 o                         
  10   0   8       1280.57       1356.69        41.20 o                         
  12   0   8        147.69        168.44         9.32 o                         
  14   0   8        332.71        326.07        14.38 o                         
   1   1   8       1661.36       1874.51        34.21 o                         
   2   1   8        458.95        494.77        18.66 o                         
   3   1   8       2325.07       2743.29        64.16 o                         
   4   1   8        662.52        709.54        19.15 o                         
   5   1   8         37.50         38.10         3.88 o                         
   6   1   8         43.69         53.75         5.23 o                         
   7   1   8       4430.63       5300.16        68.36 o                         
   8   1   8        151.34        181.86         7.45 o                         
   9   1   8       1324.49       1432.07        41.82 o                         
  10   1   8         55.68         71.77         5.01 o                         
  11   1   8         79.25        116.80         5.17 o                         
  12   1   8         52.14         65.84         4.18 o                         
  13   1   8        827.78        953.61        36.36 o                         
  14   1   8         62.48         69.68         3.97 o                         
   0   2   8       3402.22       3652.18        70.71 o                         
   1   2   8       1566.37       1596.80        38.26 o                         
   2   2   8        431.86        453.49        14.22 o                         
   3   2   8         42.80         41.70         5.96 o                         
   4   2   8       1212.08       1190.21        25.82 o                         
   5   2   8       1190.10       1344.73        29.64 o                         
   6   2   8       2812.97       3012.75        60.04 o                         
   7   2   8        143.10        165.49         6.07 o                         
   8   2   8        923.21       1028.95        15.33 o                         
   9   2   8        286.36        302.02        25.05 o                         
  10   2   8        615.47        766.85        18.26 o                         
  11   2   8        639.43        729.68        18.28 o                         
  12   2   8        342.57        395.76        16.77 o                         
  13   2   8         59.19         56.41         3.22 o                         
  14   2   8        496.31        531.01        16.10 o                         
   1   3   8        423.89        480.62        12.09 o                         
   2   3   8       2219.63       2272.44        35.61 o                         
   3   3   8       1555.20       1721.05        47.53 o                         
   4   3   8       1056.09       1167.31        29.36 o                         
   5   3   8         80.64         79.14         4.78 o                         
   6   3   8        123.17        146.35         7.14 o                         
   7   3   8       1228.48       1338.88        25.13 o                         
   8   3   8        234.06        242.74        12.41 o                         
   9   3   8         54.32         60.36         4.44 o                         
  10   3   8        192.37        204.05         8.44 o                         
  11   3   8        216.10        261.58         9.80 o                         
  12   3   8        562.55        687.90        19.00 o                         
  13   3   8        436.62        477.48        15.62 o                         
  14   3   8        357.36        366.00        25.63 o                         
   0   4   8        728.45        713.05        24.65 o                         
   1   4   8        723.40        746.64        16.64 o                         
   2   4   8        290.39        285.04         9.74 o                         
   3   4   8         83.08         96.66         5.27 o                         
   4   4   8        154.07        128.34         6.25 o                         
   5   4   8       2260.41       2384.47        43.59 o                         
   6   4   8        160.64        188.90         6.68 o                         
   7   4   8        177.24        194.72         8.20 o                         
   8   4   8        212.28        233.34         8.73 o                         
   9   4   8        462.32        544.82        17.13 o                         
  10   4   8        590.68        629.86        13.86 o                         
  11   4   8        446.73        486.29        12.80 o                         
  12   4   8         50.78         55.27         3.67 o                         
  13   4   8         84.41         85.20         4.87 o                         
  14   4   8         16.10         13.63         2.49 o                         
   1   5   8         80.45         72.89         5.12 o                         
   2   5   8       1987.65       2029.95        33.29 o                         
   3   5   8        358.69        408.75        17.69 o                         
   4   5   8        392.11        389.82         9.58 o                         
   5   5   8        537.44        614.57        18.40 o                         
   6   5   8        669.69        691.88        15.67 o                         
   7   5   8         20.46         26.41         3.45 o                         
   8   5   8       1642.15       1789.47        33.21 o                         
   9   5   8        129.13        143.14         6.83 o                         
  10   5   8         26.94         26.84         2.82 o                         
  11   5   8         60.07         67.62         3.84 o                         
  12   5   8        460.09        462.57        17.67 o                         
  13   5   8        174.30        151.74         7.68 o                         
   0   6   8         13.22         21.47         4.43 o                         
   1   6   8       1743.81       1879.24        39.45 o                         
   2   6   8        248.73        248.63         9.52 o                         
   3   6   8        177.86        192.28         8.33 o                         
   4   6   8        356.16        383.13         8.77 o                         
   5   6   8       1858.57       1984.91        29.57 o                         
   6   6   8         26.14         24.29         2.62 o                         
   7   6   8        509.73        545.45        11.79 o                         
   8   6   8          0.28          0.67         1.60 o                         
   9   6   8        466.95        482.98        17.46 o                         
  10   6   8         74.08         66.58         4.10 o                         
  11   6   8        287.84        318.25        11.21 o                         
  12   6   8        250.50        227.04         8.80 o                         
   1   7   8        244.71        250.20         8.33 o                         
   2   7   8       1415.43       1379.59        24.68 o                         
   3   7   8        655.98        681.90        12.45 o                         
   4   7   8        286.81        266.30         7.77 o                         
   5   7   8         33.06         32.65         2.62 o                         
   6   7   8        584.75        584.83        24.14 o                         
   7   7   8        148.39        152.24         8.52 o                         
   8   7   8       1107.11       1174.12        40.21 o                         
   9   7   8        164.26        203.27         7.21 o                         
  10   7   8        319.27        357.82        22.31 o                         
  11   7   8         58.36         49.69         4.10 o                         
   0   8   8        889.14        883.14        19.73 o                         
   1   8   8        489.99        482.97        11.16 o                         
   2   8   8        271.99        267.49         7.83 o                         
   3   8   8        158.06        155.97         4.83 o                         
   4   8   8       1005.81       1003.67        37.83 o                         
   5   8   8        888.87        836.57        41.37 o                         
   6   8   8        459.59        436.56        28.53 o                         
   7   8   8        166.63        153.42         8.10 o                         
   8   8   8          3.08          1.75         1.49 o                         
   9   8   8        522.14        393.60        16.64 o                         
   1   9   8        481.28        471.79         9.68 o                         
   2   9   8        291.49        253.85         6.49 o                         
   3   9   8        966.36        849.53        21.07 o                         
   4   9   8         81.20         79.94         4.33 o                         
   5   9   8         91.61         93.60         6.08 o                         
   6   9   8        247.98        181.69         7.60 o                         
   1  10   8         66.22         42.41         5.37 o                         
   2   0   9       3344.71       3962.95       159.69 o                         
   4   0   9        664.93        735.14        35.00 o                         
   6   0   9        515.33        550.33        29.46 o                         
   8   0   9        437.34        540.49        31.48 o                         
  10   0   9         96.26        127.79        13.73 o                         
  12   0   9        990.36       1127.89        59.08 o                         
  14   0   9        301.51        304.23        16.38 o                         
   0   1   9       1332.99       1414.51        46.12 o                         
   1   1   9        620.14        739.93        26.20 o                         
   2   1   9        854.87        975.58        27.62 o                         
   3   1   9        229.85        231.61        13.07 o                         
   4   1   9        159.78        194.13        10.23 o                         
   5   1   9       2718.51       3024.28        47.95 o                         
   6   1   9        237.02        222.00         9.54 o                         
   7   1   9        169.88        175.27        10.78 o                         
   8   1   9         44.96         46.91         6.08 o                         
   9   1   9        212.46        233.79        11.53 o                         
  10   1   9        459.89        512.26        13.37 o                         
  11   1   9        789.34        993.64        23.91 o                         
  12   1   9          3.21          3.50         2.01 o                         
  13   1   9         23.18         26.18         4.34 o                         
  14   1   9         13.04         14.20         2.67 o                         
   1   2   9        339.47        369.12        12.10 o                         
   2   2   9       2025.38       2197.95        51.11 o                         
   3   2   9        330.60        354.11        12.61 o                         
   4   2   9        652.36        698.78        19.79 o                         
   5   2   9        111.36        110.70         7.57 o                         
   6   2   9        109.69        119.23         7.26 o                         
   7   2   9        739.74        922.17        26.06 o                         
   8   2   9        883.60       1060.51        91.87 o                         
   9   2   9        407.30        473.68        22.88 o                         
  10   2   9        339.85        360.81        11.67 o                         
  11   2   9        137.01        149.80         6.09 o                         
  12   2   9        595.80        660.73        31.58 o                         
  14   2   9        185.69        179.98        11.04 o                         
   0   3   9       2224.38       2169.36        49.22 o                         
   1   3   9       1861.84       2005.43        30.47 o                         
   2   3   9        569.52        600.00        15.09 o                         
   3   3   9         15.78         19.77         3.66 o                         
   4   3   9        538.46        588.16        28.20 o                         
   5   3   9        354.10        343.07        26.88 o                         
   6   3   9       1656.77       1842.47        56.79 o                         
   7   3   9        236.34        276.29        11.46 o                         
   8   3   9        244.81        275.04         8.96 o                         
   9   3   9        612.15        701.73        18.93 o                         
  10   3   9        558.22        602.24        28.59 o                         
  11   3   9        634.49        668.39        16.29 o                         
  12   3   9        206.74        217.66        14.47 o                         
  13   3   9          4.03          3.62         3.36 o                         
   1   4   9        762.32        759.72        15.63 o                         
   2   4   9        392.21        438.88        25.10 o                         
   3   4   9       2672.39       2959.25        73.91 o                         
   4   4   9         25.27         35.13         4.74 o                         
   5   4   9         19.00         20.18         3.48 o                         
   6   4   9         86.17        111.47         5.99 o                         
   7   4   9        954.34       1115.82        26.85 o                         
   8   4   9        428.43        483.35        15.55 o                         
   9   4   9        745.91        814.26        21.51 o                         
  10   4   9         13.02         15.52         2.57 o                         
  11   4   9         96.48        101.43         6.22 o                         
  12   4   9        209.81        211.72        17.36 o                         
  13   4   9        741.48        698.91        24.99 o                         
   0   5   9        739.99        782.43        39.73 o                         
   1   5   9         97.46        100.03         7.13 o                         
   2   5   9        354.56        336.78        12.54 o                         
   3   5   9        182.99        174.87        12.62 o                         
   4   5   9       3089.88       3383.09        46.66 o                         
   5   5   9        120.01        121.37         6.02 o                         
   6   5   9       1388.22       1502.78        37.69 o                         
   7   5   9          5.28          6.32         1.94 o                         
   8   5   9         25.47         32.56         3.33 o                         
   9   5   9          2.19          4.27         1.56 o                         
  10   5   9        908.92        929.98        46.73 o                         
  11   5   9         46.14         39.87         3.43 o                         
  12   5   9        178.79        176.81        10.82 o                         
   1   6   9        393.55        402.85        15.14 o                         
   2   6   9         26.75         29.50         4.52 o                         
   3   6   9       1536.39       1633.58        40.11 o                         
   4   6   9         83.94         92.95         5.49 o                         
   5   6   9         53.19         48.69         3.33 o                         
   6   6   9         61.78         61.08         4.28 o                         
   7   6   9        910.74       1003.96        31.23 o                         
   8   6   9        145.59        144.68         8.80 o                         
   9   6   9        503.11        504.51        27.43 o                         
  10   6   9          2.22          2.90         2.12 o                         
   0   7   9        786.94        758.83        20.31 o                         
   1   7   9        223.10        241.01         7.54 o                         
   2   7   9         48.44         51.72         3.07 o                         
   3   7   9        109.12         97.13         4.83 o                         
   4   7   9        268.24        245.74        14.22 o                         
   5   7   9        202.59        196.48        19.09 o                         
   6   7   9        523.45        557.04        20.51 o                         
   7   7   9        168.89        141.09         5.22 o                         
   8   7   9         82.69         62.06         4.25 o                         
   1   8   9        137.39        124.41         5.35 o                         
   2   8   9        234.38        191.82         7.00 o                         
   3   8   9        630.77        594.55        30.06 o                         
   4   8   9        211.94        202.92        16.19 o                         
   5   8   9          9.75         13.61         4.07 o                         
   6   8   9        138.26        106.31         7.87 o                         
   0   9   9        558.67        410.92        16.32 o                         
   1   9   9        339.17        271.14        16.93 o                         
   2   9   9         18.66          9.79         1.82 o                         
   3   9   9         20.20         16.04         2.12 o                         
   0   0  10       2957.25       3404.68       121.68 o                         
   6   0  10       2033.22       2461.08        82.36 o                         
   8   0  10        409.94        379.13        56.47 o                         
  10   0  10        893.34       1053.33        98.21 o                         
  12   0  10        202.91        236.45        15.67 o                         
   1   1  10        193.41        173.52        17.57 o                         
   3   1  10       1544.79       1667.35        62.81 o                         
   4   1  10        496.82        496.18        28.65 o                         
   5   1  10         77.73         67.18         9.92 o                         
   6   1  10         23.72         31.47         6.19 o                         
   7   1  10       1845.95       2264.12       145.57 o                         
   8   1  10         71.35         81.00         7.68 o                         
   9   1  10       1323.20       1500.90        93.53 o                         
  10   1  10         18.38         18.81         3.72 o                         
  11   1  10        181.60        207.82         8.86 o                         
  12   1  10         35.50         40.20         4.81 o                         
   1   2  10        922.17        791.75        39.84 o                         
   2   2  10        171.16        195.44        13.87 o                         
   3   2  10         46.57         42.22         7.23 o                         
   4   2  10       1591.53       1680.27        49.50 o                         
   5   2  10         12.99         23.52         4.82 o                         
   6   2  10        358.90        389.91        14.77 o                         
   7   2  10        219.96        278.72        24.13 o                         
   8   2  10        166.24        185.32        11.72 o                         
   9   2  10        231.27        271.21         9.74 o                         
  10   2  10       1329.36       1459.34        75.48 o                         
  11   2  10        507.57        588.24        28.16 o                         
  12   2  10        196.39        196.43        12.91 o                         
   1   3  10        127.75        119.30        10.87 o                         
   2   3  10        526.30        624.35        47.32 o                         
   3   3  10        589.13        601.47        32.60 o                         
   4   3  10        467.05        445.85        20.51 o                         
   5   3  10         51.03         60.29         6.23 o                         
   6   3  10         11.82         17.20         3.95 o                         
   7   3  10        184.67        207.83         8.90 o                         
   8   3  10        663.75        810.93        29.69 o                         
   9   3  10        161.63        200.66        10.95 o                         
  10   3  10         41.94         45.98         6.53 o                         
  11   3  10        145.21        157.86        12.38 o                         
   0   4  10        713.97        683.34        55.47 o                         
   1   4  10        707.96        704.66        28.13 o                         
   2   4  10        109.31        119.06        12.23 o                         
   3   4  10         98.86        102.21        12.00 o                         
   4   4  10         13.89         23.47         4.45 o                         
   5   4  10        644.26        708.82        27.60 o                         
   6   4  10        309.41        327.68         9.65 o                         
   7   4  10        270.51        275.85        11.36 o                         
   8   4  10        113.03         99.10         6.25 o                         
   9   4  10        213.41        221.38        16.15 o                         
  10   4  10         85.32         80.81        14.55 o                         
  11   4  10        565.81        519.68        20.11 o                         
   1   5  10         86.46         79.96         6.34 o                         
   2   5  10        613.55        684.90        15.33 o                         
   3   5  10        405.36        436.85        11.64 o                         
   4   5  10        716.97        746.85        24.61 o                         
   5   5  10         41.89         43.98         3.61 o                         
   6   5  10        100.47        109.67         5.13 o                         
   7   5  10         56.71         47.69         3.71 o                         
   8   5  10        483.99        451.64        50.08 o                         
   9   5  10         92.39         87.55         7.87 o                         
   0   6  10        458.48        404.83        24.90 o                         
   1   6  10        700.58        667.92        22.66 o                         
   2   6  10         90.26         81.89         5.32 o                         
   3   6  10        149.61        166.62         7.56 o                         
   4   6  10         59.50         50.10         5.17 o                         
   5   6  10        839.73        759.35        22.01 o                         
   6   6  10         70.96         59.53         9.06 o                         
   1   7  10        132.26        131.75         6.56 o                         
   2   7  10        758.11        716.47        66.69 o                         
   3   7  10         88.80         78.85         8.43 o                         
   4   7  10         82.90         88.10         7.87 o                         
   0   8  10        242.92        206.51         8.92 o                         
   1   8  10        250.72        190.34         8.71 o                         
   2   8  10          8.73          5.25         1.68 o                         
   3   8  10         44.01         27.98         3.88 o                         
   4   0  11        594.61        519.27        28.91 o                         
   6   0  11        308.36        363.98        21.97 o                         
   8   0  11       1062.54       1170.73        44.02 o                         
  10   0  11        150.16        131.34        10.56 o                         
   1   1  11        759.62        832.59        38.83 o                         
   2   1  11         33.50         34.65         8.24 o                         
   3   1  11        181.35        153.16        22.34 o                         
   4   1  11         57.02         47.75         9.33 o                         
   5   1  11       1186.61       1391.01        41.45 o                         
   6   1  11         46.23         46.40         4.23 o                         
   7   1  11        227.13        249.69        15.65 o                         
   8   1  11         41.98         41.33         3.42 o                         
   9   1  11        901.85       1004.78        37.49 o                         
  10   1  11         18.47         14.02         2.75 o                         
   1   2  11        159.65        157.86        16.26 o                         
   2   2  11        816.23        876.31        39.28 o                         
   3   2  11        511.00        495.73        38.63 o                         
   4   2  11        730.52        717.24        24.88 o                         
   5   2  11        170.56        186.28        31.16 o                         
   6   2  11        500.47        467.62        25.25 o                         
   7   2  11        231.52        256.57        14.40 o                         
   8   2  11        448.70        429.36        16.33 o                         
   9   2  11        102.96        105.30         9.47 o                         
   0   3  11       1079.96       1111.49        47.00 o                         
   1   3  11        792.07        870.03        28.25 o                         
   2   3  11         91.89         79.55         7.68 o                         
   3   3  11         58.55         64.18        14.64 o                         
   4   3  11        410.72        414.01        31.46 o                         
   5   3  11        709.68        752.45        23.02 o                         
   6   3  11        477.48        441.33        16.95 o                         
   7   3  11         14.81         13.44         2.71 o                         
   8   3  11         86.94         71.84         7.09 o                         
   1   4  11        449.73        465.83        18.78 o                         
   2   4  11         61.41         56.11         4.55 o                         
   3   4  11        685.43        782.63        23.55 o                         
   4   4  11         87.00         83.42         7.04 o                         
   5   4  11        104.38         80.50         5.70 o                         
   6   4  11         93.82         81.67         6.85 o                         
   0   5  11       1543.85       1535.75        36.45 o                         
   1   5  11         10.83          5.21         2.68 o                         
   2   5  11         17.33         18.43         5.41 o                         
   3   5  11         23.96         19.26         3.70 o                         
   4   5  11        708.44        612.78        26.97 o                         
   1   6  11        371.31        331.58        32.60 o                         
   2   6  11        126.25        122.65         9.81 o                         
   4   0  12        432.35        498.27        23.35 o                         
   1   1  12        205.80        180.51         9.78 o                         
   2   1  12          5.43          6.64         4.66 o                         
   3   1  12        535.82        614.50        28.31 o                         
   4   1  12        174.99        215.15        15.18 o                         
   0   2  12        583.28        566.90        26.41 o                         
   1   2  12        171.32        155.24         9.17 o                         
   2   2  12        185.85        181.02        14.77 o                         
   3   2  12          4.90          4.34         2.81 o                         
   4   2  12        152.19        167.78        22.38 o                         
   1   3  12        312.56        344.39        13.77 o                         
   2   3  12        640.13        678.31        71.73 o                         
                                                                                
